# Supplementary material for: Crystal structure of bis­[(5-oxo­oxolan-3-yl)triphen­ylphosphanium] hexa­iodido­tellurate(IV)
Source: Acta Crystallogr Sect E Struct Rep Online. 2014 Nov 5;70(Pt 12):o1241. doi: 10.1107/S1600536814023940 (PMC4257451; doi:10.1107/S1600536814023940)
Supplement: Supplementary file 1 [file e-70-o1241-sup1.cif]

##############################################################################
#                                                                            #
# This CIF contains the data in a paper accepted for publication in          #
# Acta Crystallographica Section E. It conforms to the requirements of       #
# Notes for Authors for Acta Crystallographica Section E, and has been       #
# peer reviewed under the auspices of the IUCr Commission on Journals.       #
#                                                                            #
# Full details of the Crystallographic Information File format               #
# are given in the paper "The Crystallographic Information File (CIF):       #
# a New Standard Archive File for Crystallography" by S. R. Hall, F. H.      #
# Allen and I. D. Brown [Acta Cryst. (1991), A47, 655-685].                  #
#                                                                            #
# The current version of the core CIF dictionary is obtainable from          #
# ftp://ftp.iucr.org/pub/cif_core.dic.                                       #
#                                                                            #
# Software is freely available for graphical display of the structure(s)     #
# in this CIF. For information consult the CIF software page                 #
# http://www.iucr.org/resources/cif/software.                                #
#                                                                            #
# This file may be used for bona fide research purposes within the           #
# scientific community so long as proper attribution is given to the journal # 
# article from which it was obtained.                                        #
#                                                                            #
##############################################################################
data_I
_database_code_depnum_ccdc_archive 'CCDC 1031805'
_audit_creation_method     SHELXL-2013
_chemical_name_systematic
;
Bis[(5-oxooxolan-3-yl)triphenylphosphanium] hexaiodidotellurate(IV)
;
_chemical_name_common     ?
_chemical_formula_moiety     '2(C22 H20 O2 P +), I6 Te 2-'
_chemical_formula_sum     'C44 H40 I6 O4 P2 Te'
_chemical_formula_iupac     '2C22 H20 O2 P +, Te I6 2-'
_chemical_formula_weight     1583.70
_chemical_melting_point     ?
_shelx_space_group_comment
;
The symmetry employed for this shelxl refinement is uniquely defined
by the following loop, which should always be used as a source of
symmetry information in preference to the above space-group names.
They are only intended as comments.
;
_space_group_crystal_system     triclinic
_space_group_name_H-M_alt     'P -1'
_space_group_name_Hall     '-P 1'
loop_
    _space_group_symop_operation_xyz
    'x, y, z'
    '-x, -y, -z'
_cell_length_a     9.4479(19)
_cell_length_b     11.022(2)
_cell_length_c     13.259(3)
_cell_angle_alpha     74.64(3)
_cell_angle_beta     69.70(3)
_cell_angle_gamma     77.28(3)
_cell_volume     1236.1(5)
_cell_formula_units_Z     1
_cell_measurement_reflns_used     3957
_cell_measurement_theta_min     2.808
_cell_measurement_theta_max     25.744
_cell_measurement_temperature     100(2)
_exptl_crystal_description     block
_exptl_crystal_colour     'dark purple'
_exptl_crystal_size_max     0.250
_exptl_crystal_size_mid     0.200
_exptl_crystal_size_min     0.200
_exptl_crystal_density_diffrn     2.128
_exptl_crystal_density_meas     ?
_exptl_crystal_density_method     'not measured'
_exptl_crystal_F_000     736
_exptl_absorpt_coefficient_mu     4.451
_exptl_absorpt_correction_type     psi-scan
_exptl_absorpt_process_details
;
(XPREP in SHELXTL; Sheldrick, 2008)
;
_shelx_estimated_absorpt_T_min     0.402
_shelx_estimated_absorpt_T_max     0.470
_exptl_absorpt_correction_T_min     0.54299
_exptl_absorpt_correction_T_max     0.92715
_exptl_special_details     ?
_diffrn_ambient_temperature     100(2)
_diffrn_radiation_type     MoK\a
_diffrn_radiation_wavelength     0.71073
_diffrn_measurement_device_type     'Bruker Nonius KappaCCD'
_diffrn_measurement_method     '\f scans, and \w scans with \k offsets'
_diffrn_detector_area_resol_mean     ?
_diffrn_reflns_number     11104
_diffrn_reflns_av_R_equivalents     0.0387
_diffrn_reflns_theta_min     2.808
_diffrn_reflns_theta_max     25.744
_diffrn_reflns_theta_full     25.242
_diffrn_measured_fraction_theta_max     0.963
_diffrn_measured_fraction_theta_full     0.982
_diffrn_reflns_limit_h_min     -11
_diffrn_reflns_limit_h_max     11
_diffrn_reflns_limit_k_min     -13
_diffrn_reflns_limit_k_max     13
_diffrn_reflns_limit_l_min     -15
_diffrn_reflns_limit_l_max     16
_refine_special_details     ?
_reflns_number_total     4557
_reflns_number_gt     3957
_reflns_threshold_expression     I>2\s(I)
_refine_ls_structure_factor_coef     Fsqd
_refine_ls_matrix_type     full
_refine_ls_R_factor_all     0.0410
_refine_ls_R_factor_gt     0.0318
_refine_ls_wR_factor_gt     0.0731
_refine_ls_wR_factor_ref     0.0775
_refine_ls_goodness_of_fit_ref     1.049
_refine_ls_restrained_S_all     1.049
_refine_ls_number_reflns     4557
_refine_ls_number_parameters     260
_refine_ls_number_restraints     0
_refine_ls_hydrogen_treatment     constr
_refine_ls_weighting_scheme     calc
_refine_ls_weighting_details
              'w=1/[\s^2^(Fo^2^)+(0.0302P)^2^+2.1829P] where P=(Fo^2^+2Fc^2^)/3'
_atom_sites_solution_hydrogens     geom
_atom_sites_solution_primary     direct
_atom_sites_solution_secondary     difmap
_refine_ls_shift/su_max     0.001
_refine_ls_shift/su_mean     0.000
_refine_diff_density_max     0.802
_refine_diff_density_min     -1.035
_refine_ls_extinction_method
;
SHELXL2013 (Sheldrick, 2008)
;
_refine_ls_extinction_coef     0.0026(3)
_refine_ls_extinction_expression
                                  'Fc^*^=kFc[1+0.001xFc^2^\l^3^/sin(2\q)]^-1/4^'
loop_
    _atom_type_symbol
    _atom_type_description
    _atom_type_scat_dispersion_real
    _atom_type_scat_dispersion_imag
    _atom_type_scat_source
    'C' 'C' 0.0033 0.0016
                         'International Tables Vol C Tables 4.2.6.8 and 6.1.1.4'
    'H' 'H' 0.0000 0.0000
                         'International Tables Vol C Tables 4.2.6.8 and 6.1.1.4'
    'O' 'O' 0.0106 0.0060
                         'International Tables Vol C Tables 4.2.6.8 and 6.1.1.4'
    'P' 'P' 0.1023 0.0942
                         'International Tables Vol C Tables 4.2.6.8 and 6.1.1.4'
    'Te' 'Te' -0.5308 1.6751
                         'International Tables Vol C Tables 4.2.6.8 and 6.1.1.4'
    'I' 'I' -0.4742 1.8119
                         'International Tables Vol C Tables 4.2.6.8 and 6.1.1.4'
_computing_data_collection
;
COLLECT (Hooft, 1998)
;
_computing_cell_refinement
;
DENZO-SMN (Otwinowski & Minor, 1997)
;
_computing_data_reduction
;
DENZO-SMN (Otwinowski & Minor, 1997)
;
_computing_structure_solution
;
SHELXS97 (Sheldrick, 2008)
;
_computing_structure_refinement
;
SHELXL2013 (Sheldrick, 2008)
;
_computing_molecular_graphics
;
DIAMOND (Brandenburg, 2006)
;
_computing_publication_material
;
WinGX (Farrugia, 2012)
;
loop_
    _atom_site_type_symbol
    _atom_site_label
    _atom_site_fract_x
    _atom_site_fract_y
    _atom_site_fract_z
    _atom_site_U_iso_or_equiv
    _atom_site_adp_type
    _atom_site_calc_flag
    _atom_site_occupancy
    _atom_site_disorder_assembly
    _atom_site_disorder_group
    C C1 0.4386(5) -0.0474(4) 0.3688(4) 0.0261(10) Uani d 1 . .
    C C2 0.5254(5) 0.0617(4) 0.3411(4) 0.0249(10) Uani d 1 . .
    H H2A 0.6366 0.0328 0.3197 0.030 Uiso calc 1 . .
    H H2B 0.4965 0.1035 0.4044 0.030 Uiso calc 1 . .
    C C3 0.4790(5) 0.1532(4) 0.2435(4) 0.0228(9) Uani d 1 . .
    H H3 0.5725 0.1785 0.1830 0.027 Uiso calc 1 . .
    C C4 0.4013(6) 0.0707(4) 0.2060(4) 0.0273(10) Uani d 1 . .
    H H4A 0.3070 0.1196 0.1909 0.033 Uiso calc 1 . .
    H H4B 0.4708 0.0425 0.1384 0.033 Uiso calc 1 . .
    C C11 0.1952(5) 0.2509(4) 0.4010(4) 0.0244(10) Uani d 1 . .
    C C12 0.2007(6) 0.2481(6) 0.5045(4) 0.0384(12) Uani d 1 . .
    H H12 0.2854 0.2737 0.5123 0.046 Uiso calc 1 . .
    C C13 0.0825(7) 0.2079(6) 0.5970(4) 0.0461(15) Uani d 1 . .
    H H13 0.0872 0.2058 0.6678 0.055 Uiso calc 1 . .
    C C14 -0.0408(6) 0.1711(6) 0.5871(5) 0.0434(14) Uani d 1 . .
    H H14 -0.1222 0.1456 0.6508 0.052 Uiso calc 1 . .
    C C15 -0.0464(6) 0.1714(6) 0.4833(5) 0.0437(14) Uani d 1 . .
    H H15 -0.1304 0.1442 0.4760 0.052 Uiso calc 1 . .
    C C16 0.0711(6) 0.2116(5) 0.3913(4) 0.0351(12) Uani d 1 . .
    H H16 0.0672 0.2123 0.3205 0.042 Uiso calc 1 . .
    C C21 0.4479(5) 0.3983(4) 0.3112(4) 0.0253(10) Uani d 1 . .
    C C22 0.5921(6) 0.3606(5) 0.3220(4) 0.0343(12) Uani d 1 . .
    H H22 0.6433 0.2775 0.3143 0.041 Uiso calc 1 . .
    C C23 0.6625(7) 0.4450(5) 0.3441(5) 0.0438(14) Uani d 1 . .
    H H23 0.7619 0.4195 0.3512 0.053 Uiso calc 1 . .
    C C24 0.5882(7) 0.5647(5) 0.3555(4) 0.0394(13) Uani d 1 . .
    H H24 0.6362 0.6215 0.3713 0.047 Uiso calc 1 . .
    C C25 0.4456(7) 0.6029(5) 0.3442(5) 0.0444(14) Uani d 1 . .
    H H25 0.3952 0.6861 0.3522 0.053 Uiso calc 1 . .
    C C26 0.3745(6) 0.5213(5) 0.3213(5) 0.0386(13) Uani d 1 . .
    H H26 0.2761 0.5485 0.3124 0.046 Uiso calc 1 . .
    C C31 0.2836(5) 0.3777(4) 0.1675(4) 0.0256(10) Uani d 1 . .
    C C32 0.3746(6) 0.3662(5) 0.0613(4) 0.0349(12) Uani d 1 . .
    H H32 0.4692 0.3115 0.0505 0.042 Uiso calc 1 . .
    C C33 0.3278(7) 0.4342(5) -0.0284(5) 0.0420(14) Uani d 1 . .
    H H33 0.3890 0.4241 -0.1004 0.050 Uiso calc 1 . .
    C C34 0.1938(7) 0.5157(5) -0.0138(5) 0.0439(14) Uani d 1 . .
    H H34 0.1633 0.5632 -0.0757 0.053 Uiso calc 1 . .
    C C35 0.1024(7) 0.5292(5) 0.0909(6) 0.0467(15) Uani d 1 . .
    H H35 0.0095 0.5860 0.1004 0.056 Uiso calc 1 . .
    C C36 0.1458(6) 0.4600(5) 0.1820(5) 0.0365(12) Uani d 1 . .
    H H36 0.0823 0.4686 0.2539 0.044 Uiso calc 1 . .
    O O1 0.3662(4) -0.0376(3) 0.2954(3) 0.0303(7) Uani d 1 . .
    O O2 0.4316(4) -0.1369(3) 0.4452(3) 0.0392(9) Uani d 1 . .
    P P1 0.35088(13) 0.29555(11) 0.28121(10) 0.0218(3) Uani d 1 . .
    Te Te1 0.0000 0.0000 0.0000 0.02328(12) Uani d 1 . .
    I I1 0.22939(4) 0.16601(3) -0.14044(3) 0.03310(11) Uani d 1 . .
    I I2 -0.06205(4) 0.14116(3) 0.17266(3) 0.03253(11) Uani d 1 . .
    I I3 -0.23996(4) 0.16762(3) -0.08546(3) 0.03373(12) Uani d 1 . .
loop_
    _atom_site_aniso_label
    _atom_site_aniso_U_11
    _atom_site_aniso_U_22
    _atom_site_aniso_U_33
    _atom_site_aniso_U_12
    _atom_site_aniso_U_13
    _atom_site_aniso_U_23
    C1 0.024(2) 0.027(2) 0.023(2) -0.0060(19) -0.0004(19) -0.005(2)
    C2 0.027(3) 0.022(2) 0.027(2) -0.0056(19) -0.011(2) -0.0030(19)
    C3 0.018(2) 0.022(2) 0.026(2) -0.0016(18) -0.0037(18) -0.0059(19)
    C4 0.029(3) 0.026(2) 0.026(2) -0.003(2) -0.010(2) -0.004(2)
    C11 0.024(2) 0.027(2) 0.023(2) -0.0039(19) -0.0071(18) -0.0047(19)
    C12 0.033(3) 0.055(3) 0.031(3) -0.013(2) -0.008(2) -0.010(3)
    C13 0.045(3) 0.071(4) 0.023(3) -0.019(3) -0.003(2) -0.010(3)
    C14 0.035(3) 0.056(4) 0.033(3) -0.016(3) 0.001(2) -0.005(3)
    C15 0.032(3) 0.056(4) 0.043(3) -0.021(3) -0.003(2) -0.009(3)
    C16 0.030(3) 0.049(3) 0.030(3) -0.014(2) -0.007(2) -0.012(2)
    C21 0.026(2) 0.026(2) 0.022(2) -0.0076(19) -0.0056(19) -0.0022(19)
    C22 0.030(3) 0.031(3) 0.042(3) -0.007(2) -0.011(2) -0.006(2)
    C23 0.037(3) 0.041(3) 0.058(4) -0.013(2) -0.019(3) -0.007(3)
    C24 0.052(4) 0.040(3) 0.032(3) -0.027(3) -0.012(2) -0.001(2)
    C25 0.053(4) 0.033(3) 0.052(4) -0.008(3) -0.016(3) -0.015(3)
    C26 0.036(3) 0.030(3) 0.051(3) 0.000(2) -0.014(3) -0.015(2)
    C31 0.029(3) 0.019(2) 0.030(3) -0.0039(18) -0.013(2) -0.0010(19)
    C32 0.036(3) 0.036(3) 0.027(3) -0.001(2) -0.008(2) -0.004(2)
    C33 0.051(4) 0.045(3) 0.029(3) -0.016(3) -0.013(2) 0.006(2)
    C34 0.061(4) 0.033(3) 0.045(3) -0.012(3) -0.034(3) 0.007(3)
    C35 0.051(4) 0.028(3) 0.069(4) 0.008(2) -0.038(3) -0.009(3)
    C36 0.037(3) 0.029(3) 0.045(3) 0.005(2) -0.018(2) -0.011(2)
    O1 0.0299(18) 0.0295(17) 0.0345(19) -0.0091(14) -0.0131(15) -0.0034(15)
    O2 0.051(2) 0.0310(19) 0.034(2) -0.0133(17) -0.0117(17) 0.0003(17)
    P1 0.0209(6) 0.0212(6) 0.0223(6) -0.0030(4) -0.0060(5) -0.0036(5)
    Te1 0.0205(2) 0.0252(2) 0.0228(2) -0.00338(16) -0.00399(16) -0.00623(17)
    I1 0.02691(19) 0.03040(18) 0.0364(2) -0.00844(13) -0.00070(14) -0.00623(14)
    I2 0.03118(19) 0.0377(2) 0.03201(19) -0.00362(14) -0.00814(14) -0.01573(15)
    I3 0.02802(19) 0.0372(2) 0.03218(19) 0.00223(14) -0.00940(14) -0.00627(15)
_geom_special_details
;
All e.s.d.'s (except the e.s.d. in the dihedral angle between two l.s. planes)
are estimated using the full covariance matrix. The cell e.s.d.'s are taken
into account individually in the estimation of e.s.d.'s in distances, angles
and torsion angles; correlations between e.s.d.'s in cell parameters are only
used when they are defined by crystal symmetry. An approximate (isotropic)
treatment of cell e.s.d.'s is used for estimating e.s.d.'s involving l.s.
planes.
;
loop_
    _geom_bond_atom_site_label_1
    _geom_bond_atom_site_label_2
    _geom_bond_site_symmetry_2
    _geom_bond_distance
    _geom_bond_publ_flag
    C1 O2 . 1.208(6) y
    C1 O1 . 1.341(6) y
    C1 C2 . 1.498(6) ?
    C2 C3 . 1.547(6) ?
    C2 H2A . 0.9900 ?
    C2 H2B . 0.9900 ?
    C3 C4 . 1.549(7) ?
    C3 P1 . 1.826(4) y
    C3 H3 . 1.0000 ?
    C4 O1 . 1.446(6) y
    C4 H4A . 0.9900 ?
    C4 H4B . 0.9900 ?
    C11 C12 . 1.383(7) ?
    C11 C16 . 1.392(7) ?
    C11 P1 . 1.792(5) y
    C12 C13 . 1.388(8) ?
    C12 H12 . 0.9500 ?
    C13 C14 . 1.371(8) ?
    C13 H13 . 0.9500 ?
    C14 C15 . 1.395(8) ?
    C14 H14 . 0.9500 ?
    C15 C16 . 1.381(7) ?
    C15 H15 . 0.9500 ?
    C16 H16 . 0.9500 ?
    C21 C22 . 1.380(7) ?
    C21 C26 . 1.398(7) ?
    C21 P1 . 1.797(5) y
    C22 C23 . 1.394(8) ?
    C22 H22 . 0.9500 ?
    C23 C24 . 1.371(8) ?
    C23 H23 . 0.9500 ?
    C24 C25 . 1.368(8) ?
    C24 H24 . 0.9500 ?
    C25 C26 . 1.381(8) ?
    C25 H25 . 0.9500 ?
    C26 H26 . 0.9500 ?
    C31 C32 . 1.394(7) ?
    C31 C36 . 1.397(7) ?
    C31 P1 . 1.785(5) y
    C32 C33 . 1.386(7) ?
    C32 H32 . 0.9500 ?
    C33 C34 . 1.366(9) ?
    C33 H33 . 0.9500 ?
    C34 C35 . 1.384(9) ?
    C34 H34 . 0.9500 ?
    C35 C36 . 1.388(8) ?
    C35 H35 . 0.9500 ?
    C36 H36 . 0.9500 ?
    Te1 I2 2 2.9255(9) y
    Te1 I2 . 2.9255(9) y
    Te1 I1 . 2.9417(12) y
    Te1 I1 2 2.9417(12) y
    Te1 I3 . 2.9439(10) y
    Te1 I3 2 2.9439(10) y
loop_
    _geom_angle_atom_site_label_1
    _geom_angle_atom_site_label_2
    _geom_angle_atom_site_label_3
    _geom_angle_site_symmetry_1
    _geom_angle_site_symmetry_3
    _geom_angle
    _geom_angle_publ_flag
    O2 C1 O1 . . 121.0(4) y
    O2 C1 C2 . . 127.2(5) y
    O1 C1 C2 . . 111.8(4) y
    C1 C2 C3 . . 104.3(4) ?
    C1 C2 H2A . . 110.9 ?
    C3 C2 H2A . . 110.9 ?
    C1 C2 H2B . . 110.9 ?
    C3 C2 H2B . . 110.9 ?
    H2A C2 H2B . . 108.9 ?
    C2 C3 C4 . . 103.4(3) ?
    C2 C3 P1 . . 113.1(3) ?
    C4 C3 P1 . . 111.7(3) ?
    C2 C3 H3 . . 109.5 ?
    C4 C3 H3 . . 109.5 ?
    P1 C3 H3 . . 109.5 ?
    O1 C4 C3 . . 106.2(4) y
    O1 C4 H4A . . 110.5 ?
    C3 C4 H4A . . 110.5 ?
    O1 C4 H4B . . 110.5 ?
    C3 C4 H4B . . 110.5 ?
    H4A C4 H4B . . 108.7 ?
    C12 C11 C16 . . 119.2(5) ?
    C12 C11 P1 . . 120.5(4) ?
    C16 C11 P1 . . 120.2(4) ?
    C11 C12 C13 . . 120.0(5) ?
    C11 C12 H12 . . 120.0 ?
    C13 C12 H12 . . 120.0 ?
    C14 C13 C12 . . 120.7(5) ?
    C14 C13 H13 . . 119.6 ?
    C12 C13 H13 . . 119.6 ?
    C13 C14 C15 . . 119.8(5) ?
    C13 C14 H14 . . 120.1 ?
    C15 C14 H14 . . 120.1 ?
    C16 C15 C14 . . 119.4(5) ?
    C16 C15 H15 . . 120.3 ?
    C14 C15 H15 . . 120.3 ?
    C15 C16 C11 . . 120.8(5) ?
    C15 C16 H16 . . 119.6 ?
    C11 C16 H16 . . 119.6 ?
    C22 C21 C26 . . 119.6(5) ?
    C22 C21 P1 . . 122.3(4) ?
    C26 C21 P1 . . 118.1(4) ?
    C21 C22 C23 . . 119.7(5) ?
    C21 C22 H22 . . 120.1 ?
    C23 C22 H22 . . 120.1 ?
    C24 C23 C22 . . 120.1(5) ?
    C24 C23 H23 . . 120.0 ?
    C22 C23 H23 . . 120.0 ?
    C25 C24 C23 . . 120.5(5) ?
    C25 C24 H24 . . 119.7 ?
    C23 C24 H24 . . 119.7 ?
    C24 C25 C26 . . 120.3(5) ?
    C24 C25 H25 . . 119.8 ?
    C26 C25 H25 . . 119.8 ?
    C25 C26 C21 . . 119.7(5) ?
    C25 C26 H26 . . 120.1 ?
    C21 C26 H26 . . 120.1 ?
    C32 C31 C36 . . 119.2(5) ?
    C32 C31 P1 . . 119.4(4) ?
    C36 C31 P1 . . 121.2(4) ?
    C33 C32 C31 . . 120.3(5) ?
    C33 C32 H32 . . 119.8 ?
    C31 C32 H32 . . 119.8 ?
    C34 C33 C32 . . 120.2(6) ?
    C34 C33 H33 . . 119.9 ?
    C32 C33 H33 . . 119.9 ?
    C33 C34 C35 . . 120.3(5) ?
    C33 C34 H34 . . 119.9 ?
    C35 C34 H34 . . 119.9 ?
    C34 C35 C36 . . 120.3(5) ?
    C34 C35 H35 . . 119.8 ?
    C36 C35 H35 . . 119.8 ?
    C35 C36 C31 . . 119.6(5) ?
    C35 C36 H36 . . 120.2 ?
    C31 C36 H36 . . 120.2 ?
    C1 O1 C4 . . 111.5(4) y
    C31 P1 C11 . . 110.7(2) y
    C31 P1 C21 . . 109.2(2) y
    C11 P1 C21 . . 108.3(2) y
    C31 P1 C3 . . 107.7(2) y
    C11 P1 C3 . . 109.6(2) y
    C21 P1 C3 . . 111.2(2) y
    I2 Te1 I2 2 . 180.0 ?
    I2 Te1 I1 2 . 91.74(3) y
    I2 Te1 I1 . . 88.26(3) y
    I2 Te1 I1 2 2 88.26(3) y
    I2 Te1 I1 . 2 91.74(3) y
    I1 Te1 I1 . 2 180.0 ?
    I2 Te1 I3 2 . 87.85(3) y
    I2 Te1 I3 . . 92.15(3) y
    I1 Te1 I3 . . 92.00(3) y
    I1 Te1 I3 2 . 88.00(3) y
    I2 Te1 I3 2 2 92.15(3) y
    I2 Te1 I3 . 2 87.85(3) y
    I1 Te1 I3 . 2 88.00(3) y
    I1 Te1 I3 2 2 92.00(3) y
    I3 Te1 I3 . 2 180.0 ?
loop_
    _geom_torsion_atom_site_label_1
    _geom_torsion_atom_site_label_2
    _geom_torsion_atom_site_label_3
    _geom_torsion_atom_site_label_4
    _geom_torsion_site_symmetry_1
    _geom_torsion_site_symmetry_2
    _geom_torsion_site_symmetry_3
    _geom_torsion_site_symmetry_4
    _geom_torsion
    _geom_torsion_publ_flag
    O2 C1 C2 C3 . . . . -174.2(5) ?
    O1 C1 C2 C3 . . . . 6.8(5) ?
    C1 C2 C3 C4 . . . . -14.0(5) ?
    C1 C2 C3 P1 . . . . 107.0(4) ?
    C2 C3 C4 O1 . . . . 16.6(4) ?
    P1 C3 C4 O1 . . . . -105.3(3) ?
    C16 C11 C12 C13 . . . . -0.8(8) ?
    P1 C11 C12 C13 . . . . -177.1(5) ?
    C11 C12 C13 C14 . . . . -0.3(9) ?
    C12 C13 C14 C15 . . . . 1.4(10) ?
    C13 C14 C15 C16 . . . . -1.4(9) ?
    C14 C15 C16 C11 . . . . 0.4(9) ?
    C12 C11 C16 C15 . . . . 0.7(8) ?
    P1 C11 C16 C15 . . . . 177.0(4) ?
    C26 C21 C22 C23 . . . . 0.8(8) ?
    P1 C21 C22 C23 . . . . 179.3(4) ?
    C21 C22 C23 C24 . . . . 0.2(8) ?
    C22 C23 C24 C25 . . . . -0.7(9) ?
    C23 C24 C25 C26 . . . . 0.1(9) ?
    C24 C25 C26 C21 . . . . 1.0(9) ?
    C22 C21 C26 C25 . . . . -1.4(8) ?
    P1 C21 C26 C25 . . . . -179.9(4) ?
    C36 C31 C32 C33 . . . . -1.0(8) ?
    P1 C31 C32 C33 . . . . -176.8(4) ?
    C31 C32 C33 C34 . . . . 1.7(9) ?
    C32 C33 C34 C35 . . . . -1.2(9) ?
    C33 C34 C35 C36 . . . . -0.1(9) ?
    C34 C35 C36 C31 . . . . 0.8(8) ?
    C32 C31 C36 C35 . . . . -0.3(8) ?
    P1 C31 C36 C35 . . . . 175.4(4) ?
    O2 C1 O1 C4 . . . . -174.9(4) ?
    C2 C1 O1 C4 . . . . 4.2(5) ?
    C3 C4 O1 C1 . . . . -13.4(5) ?
    C32 C31 P1 C11 . . . . -148.4(4) ?
    C36 C31 P1 C11 . . . . 35.8(5) ?
    C32 C31 P1 C21 . . . . 92.4(4) ?
    C36 C31 P1 C21 . . . . -83.4(4) ?
    C32 C31 P1 C3 . . . . -28.5(5) ?
    C36 C31 P1 C3 . . . . 155.7(4) ?
    C12 C11 P1 C31 . . . . -146.6(4) ?
    C16 C11 P1 C31 . . . . 37.2(5) ?
    C12 C11 P1 C21 . . . . -26.8(5) ?
    C16 C11 P1 C21 . . . . 157.0(4) ?
    C12 C11 P1 C3 . . . . 94.7(4) ?
    C16 C11 P1 C3 . . . . -81.5(4) ?
    C22 C21 P1 C31 . . . . -129.0(4) ?
    C26 C21 P1 C31 . . . . 49.5(5) ?
    C22 C21 P1 C11 . . . . 110.3(4) ?
    C26 C21 P1 C11 . . . . -71.3(4) ?
    C22 C21 P1 C3 . . . . -10.3(5) ?
    C26 C21 P1 C3 . . . . 168.2(4) ?
    C2 C3 P1 C31 . . . . -170.7(3) ?
    C4 C3 P1 C31 . . . . -54.5(4) ?
    C2 C3 P1 C11 . . . . -50.1(4) ?
    C4 C3 P1 C11 . . . . 66.0(4) ?
    C2 C3 P1 C21 . . . . 69.6(4) ?
    C4 C3 P1 C21 . . . . -174.2(3) ?
loop_
    _geom_hbond_atom_site_label_D
    _geom_hbond_atom_site_label_H
    _geom_hbond_atom_site_label_A
    _geom_hbond_site_symmetry_A
    _geom_hbond_distance_DH
    _geom_hbond_distance_HA
    _geom_hbond_distance_DA
    _geom_hbond_angle_DHA
    C35 H35 I1 2_565 0.95 3.17 4.080(6) 160.5
    C16 H16 I2 . 0.95 2.97 3.839(5) 152.1
    C22 H22 I2 1_655 0.95 3.09 3.875(6) 140.7
    C32 H32 I3 1_655 0.95 3.08 3.958(6) 154.9
_shelx_hkl_file
;
   0   0   2   14.81    0.84
   0   0  -2   11.67    0.91
   0   0   3  236.85   13.00
   0   0  -3  280.39   37.59
   0   0   4 1241.31   74.87
   0   0  -4 1253.91   66.00
   0   0   5   18.31    1.62
   0   0  -5   23.90    1.86
   0   0   6  689.63   46.76
   0   0  -6  709.54   32.99
   0   0   7  266.65   16.85
   0   0  -7  281.42   16.28
   0   0  -7  298.50   11.43
   0   0   8   -0.48    1.34
   0   0  -8    6.47    2.04
   0   0  -8    1.75    1.85
   0   0   9   76.40    5.15
   0   0  -9   85.02    6.31
   0   0  -9   91.29    4.90
   0   0  10   32.55    2.95
   0   0 -10   36.32    3.49
   0   0 -10   39.22    3.15
   0   0  11  225.45   14.31
   0   0 -11  256.23   11.61
   0   0  12  344.27   21.36
   0   0 -12  416.06   18.62
   0   0  14   41.97    5.76
   0   0  14   32.70    5.53
   0   0 -14   64.38    6.91
   0   1 -14   -0.31    5.12
   0   1 -11  159.55    9.13
   0  -1  11  130.66    8.79
   0   1 -10   25.24    3.06
   0   1 -10   24.42    3.44
   0   1  -9   23.18    2.44
   0   1  -9   15.42    2.79
   0  -1   9   14.77    2.12
   0   1  -8  381.40   19.59
   0   1  -8  386.64   14.11
   0  -1   8  363.61   23.00
   0   1  -7 1298.44   61.77
   0   1  -7 1336.04   60.84
   0  -1   7 1256.13   80.28
   0   1  -6  706.42   34.33
   0   1  -6  710.67   33.26
   0  -1   6  653.68   41.79
   0   1  -5   80.31    4.00
   0   1  -5   84.22    4.26
   0  -1   5   70.57    4.68
   0   1  -4  767.44   44.45
   0   1  -4  835.94   32.56
   0  -1   4  748.56   46.15
   0   1  -3 5431.76  228.69
   0   1  -2  286.98   16.50
   0   1  -2  316.37   13.21
   0  -1   2  291.31   15.97
   0  -1   2  303.73   12.14
   0   1  -1  940.26   51.52
   0  -1   1 1065.45   46.60
   0   1   2 1042.08   52.64
   0  -1  -2 1027.28   58.44
   0   1   3  404.71   19.36
   0  -1  -3  391.03   20.05
   0   1   4  182.01   11.88
   0  -1  -4  169.73   10.55
   0   1   5  189.51   13.33
   0  -1  -5  183.03    9.99
   0   1   6   40.80    3.25
   0  -1  -6   45.84    3.28
   0   1   7   96.94    5.21
   0  -1  -7  103.23    6.29
   0   1   8  123.70    8.27
   0  -1  -8  120.41    7.59
   0   1   9   15.50    2.46
   0  -1  -9   22.70    2.93
   0   1  10  231.50   16.33
   0  -1 -10  261.19   16.85
   0  -1 -10  277.79   12.55
   0   1  11   62.20    5.07
   0  -1 -11   68.19    5.87
   0  -1 -11   72.70    4.37
   0   1  12   12.57    3.74
   0  -1 -12   20.71    4.18
   0  -1 -12   18.64    3.57
   0   1  13   15.35    3.73
   0   1  13   11.15    4.49
   0  -1 -13   14.29    4.11
   0  -1 -13    7.63    3.34
   0   1  14   50.81    5.43
   0   1  14   38.93    6.42
   0  -1 -14   59.71    6.95
   0   1  15   91.28    7.93
   0   2 -13  106.87    7.24
   0  -2  13   77.73    5.01
   0   2 -12   77.57    5.75
   0  -2  12   64.23    5.41
   0   2 -11   38.82    4.32
   0  -2  11   27.24    2.36
   0  -2  11   27.44    3.39
   0   2 -10    4.62    2.18
   0   2 -10    0.21    2.58
   0  -2  10    0.23    1.65
   0   2  -9  290.67   11.07
   0  -2   9  271.76   15.99
   0   2  -8  121.40    6.13
   0  -2   8  110.36    7.36
   0   2  -7  537.31   21.78
   0  -2   7  495.94   30.33
   0   2  -6 1899.46   93.64
   0   2  -6 1999.08   74.70
   0  -2   6 1824.72  107.30
   0   2  -5  136.16    7.60
   0   2  -5  141.92    7.40
   0  -2   5  141.46    7.77
   0   2  -4   31.33    1.83
   0   2  -4   34.30    2.50
   0  -2   4   35.60    1.95
   0   2  -3    6.85    0.64
   0   2  -3    8.36    1.21
   0  -2   3    8.81    0.76
   0  -2   3    2.83    1.19
   0   2  -2  108.50    6.56
   0   2  -2  116.79    4.84
   0  -2   2  114.84    5.49
   0   2  -1   71.10    3.60
   0   2  -1   77.41    3.71
   0   2   0  169.91    8.60
   0   2   0  174.66    9.84
   0   2   0  174.75    7.09
   0  -2   0  182.21    7.55
   0   2   1  395.04   19.71
   0  -2  -1  390.36   26.06
   0  -2  -1  392.70   19.18
   0   2   2  463.62   25.72
   0  -2  -2  456.31   24.38
   0   2   4 3505.68  154.12
   0  -2  -4 3189.20  135.29
   0   2   5  942.36   42.88
   0  -2  -5  893.26   50.56
   0   2   6   41.29    3.02
   0  -2  -6   30.49    2.81
   0   2   7  469.78   30.36
   0  -2  -7  474.42   31.37
   0   2   8    6.07    2.33
   0  -2  -8    6.45    2.46
   0   2   9  292.98   20.12
   0  -2  -9  305.09   13.74
   0   2  10  165.44    9.93
   0  -2 -10  165.65    9.10
   0   2  11   32.11    4.25
   0  -2 -11   38.46    5.13
   0  -2 -11   35.24    3.48
   0   2  12   90.62    6.29
   0  -2 -12   89.57    7.31
   0  -2 -12   84.06    6.39
   0   2  13  114.87    9.46
   0  -2 -13  101.14    9.03
   0  -2 -13  118.66    7.47
   0   2  14   10.56    4.44
   0   2  14    4.38    5.21
   0  -2 -14    8.05    4.26
   0   2  15   91.53    9.27
   0   3 -13   -4.16    5.19
   0   3 -13    8.75    8.70
   0   3 -12   88.75    7.26
   0   3 -12   94.20   10.35
   0   3 -11   13.51    3.73
   0  -3  11   13.08    1.60
   0  -3  11   14.19    2.10
   0   3 -10   45.53    4.57
   0  -3  10   37.38    3.10
   0   3  -9   52.27    4.79
   0  -3   9   52.15    2.86
   0   3  -8   80.58    5.09
   0  -3   8   76.24    3.85
   0   3  -7  199.18    9.54
   0  -3   7  190.23    8.43
   0   3  -6   85.92    3.97
   0   3  -6   84.72    4.86
   0  -3   6   84.15    4.17
   0   3  -5   16.73    1.00
   0   3  -5   19.01    2.13
   0  -3   5   18.19    1.23
   0   3  -4 1039.69   51.74
   0   3  -4 1142.54   42.86
   0  -3   4 1150.98   51.87
   0   3  -3 2565.01  142.84
   0   3  -3 2889.69  118.44
   0  -3   3 2878.28  117.70
   0   3  -2  408.54   20.66
   0   3  -2  431.57   21.83
   0   3  -2  446.02   19.36
   0   3  -1  457.44   21.29
   0   3  -1  396.16   19.70
   0   3  -1  445.64   19.46
   0   3   0 3886.62  205.04
   0  -3   0 4221.43  197.52
   0   3   1 1441.98   78.17
   0   3   1 1415.39   69.38
   0  -3  -1 1463.64   87.17
   0  -3  -1 1488.38   63.13
   0   3   2  220.91   11.63
   0  -3  -2  224.53   14.16
   0  -3  -3 4516.03  250.81
   0   3   4 4279.97  203.43
   0  -3  -4 4235.30  192.17
   0   3   5  567.21   32.17
   0  -3  -5  568.68   26.93
   0   3   6   -0.42    2.27
   0  -3  -6    5.63    2.24
   0   3   7   85.00    5.79
   0  -3  -7   79.09    5.35
   0   3   8  133.39    7.25
   0  -3  -8  123.27    6.72
   0   3   9  401.81   21.97
   0  -3  -9  379.57   24.95
   0   3  10  196.24   13.05
   0  -3 -10  219.41   10.81
   0   3  11   31.75    3.93
   0  -3 -11   26.85    4.73
   0   3  12  137.02    9.56
   0  -3 -12  129.25    9.19
   0   3  13  133.69   10.67
   0  -3 -13  119.67   10.82
   0  -3 -13  142.73    7.64
   0   3  14   29.09    5.19
   0   3  14    6.40    6.00
   0  -3 -14   15.87    4.46
   0   3  15   60.48    7.74
   0   3  15   44.78    7.43
   0   4 -12   27.42    5.07
   0   4 -12   21.83    8.57
   0   4 -11    4.67    3.80
   0   4  -9  100.11    6.24
   0   4  -8  153.32    8.57
   0   4  -7   70.68    4.80
   0   4  -6  251.23   10.87
   0   4  -5   64.74    3.26
   0   4  -5   75.88    4.52
   0   4  -4 2060.47  105.45
   0   4  -4 2155.79   86.98
   0  -4   4 2389.59   95.01
   0   4  -3 4588.12  178.45
   0  -4   3 4631.25  196.44
   0   4  -2 1843.29   95.69
   0   4  -2 1825.46   90.81
   0   4  -2 1873.86   80.51
   0   4  -1   68.37    3.69
   0   4  -1   50.01    3.48
   0   4  -1   62.05    3.91
   0   4   0  899.13   40.03
   0   4   0  801.96   39.64
   0   4   0  860.03   38.44
   0   4   1 1597.27   77.10
   0   4   1 1554.88   74.08
   0   4   1 1444.45   71.84
   0  -4  -1 1508.88   77.43
   0  -4  -1 1729.50  169.15
   0  -4  -1 1474.74   63.57
   0   4   2   34.25    3.00
   0  -4  -2   34.29    2.52
   0  -4  -2   34.59    2.15
   0   4   3  197.04    9.97
   0  -4  -3  198.54   10.52
   0   4   4  168.14    9.52
   0  -4  -4  161.46    8.49
   0   4   5   60.72    4.62
   0  -4  -5   65.77    3.50
   0   4   6  140.17    8.34
   0  -4  -6  143.30    6.97
   0   4   7  465.33   18.86
   0  -4  -7  427.37   19.45
   0   4   8  665.51   28.34
   0  -4  -8  681.63   26.72
   0   4   9  265.86   13.46
   0  -4  -9  270.68   13.10
   0   4  10  151.97    9.03
   0  -4 -10  126.20   11.84
   0   4  11    6.44    3.30
   0  -4 -11    7.16    4.62
   0   4  12   15.68    3.85
   0  -4 -12    3.15    4.76
   0   4  13   22.70    5.74
   0  -4 -13   27.27    6.54
   0   4  14   33.10    6.18
   0   4  14   24.91    7.57
   0  -4 -14   49.74    5.62
   0   4  15   15.47    5.16
   0   4  15    6.74    6.68
   0   5 -12    0.34    9.81
   0   5 -11   -1.72    4.88
   0   5 -11    1.37    6.39
   0   5 -10  111.87    7.03
   0   5 -10   99.21    8.97
   0   5  -9   89.32    5.95
   0   5  -9   94.77    8.45
   0   5  -8    1.48    2.63
   0   5  -8    7.44    4.70
   0   5  -7  213.26    9.24
   0   5  -5    6.64    1.06
   0   5  -5    2.97    0.79
   0   5  -5    7.00    1.88
   0   5  -5    7.68    3.33
   0  -5   5    1.19    2.48
   0   5  -4   20.74    1.80
   0   5  -4   15.42    1.30
   0   5  -4   17.98    2.23
   0   5  -4   11.50    2.65
   0  -5   4   17.12    2.73
   0   5  -3  943.07   42.95
   0   5  -3  973.43   47.65
   0   5  -3 1011.43   40.72
   0   5  -2  868.25   41.22
   0   5  -2  836.86   41.85
   0   5  -2  907.66   37.54
   0   5  -1  455.83   18.07
   0  -5   1  483.52   21.79
   0   5   0  676.43   29.46
   0   5   0  592.37   31.11
   0   5   0  667.59   30.91
   0   5   1  216.53   10.35
   0   5   1  224.63   13.62
   0   5   1  225.76   10.71
   0  -5  -1  251.60   10.40
   0   5   2   51.23    4.07
   0   5   2   43.99    3.96
   0  -5  -2   42.77    4.25
   0  -5  -2   46.94    2.69
   0   5   3  413.54   20.20
   0  -5  -3  458.18   22.63
   0   5   4  603.09   26.32
   0  -5  -4  578.53   33.49
   0   5   5   35.36    3.46
   0  -5  -5   31.34    3.03
   0   5   6  317.96   17.42
   0  -5  -6  304.83   16.04
   0   5   7  836.57   38.16
   0  -5  -7  822.82   38.35
   0   5   8  629.84   28.28
   0  -5  -8  540.69   25.59
   0   5   9   79.42    5.84
   0  -5  -9   74.10    5.56
   0   5  10   34.88    4.35
   0  -5 -10   30.90    4.93
   0   5  11    4.27    3.17
   0  -5 -11    3.43    3.95
   0   5  13  462.68   21.57
   0   5  13  404.17   24.06
   0  -5 -13  415.33   27.11
   0   5  14   58.47    7.65
   0   5  14   51.90    7.61
   0   6 -11   31.20    6.60
   0   6 -11   21.15    8.45
   0   6 -10   91.61    6.75
   0   6 -10   81.12    8.41
   0   6  -9   24.46    4.85
   0   6  -9   13.09    5.59
   0   6  -8   11.01    3.29
   0   6  -8    8.08    5.95
   0   6  -7   73.48    5.24
   0   6  -7   76.14    7.63
   0   6  -6   27.90    3.12
   0   6  -6   23.98    4.58
   0   6  -5   -2.00    1.12
   0   6  -5    2.17    0.92
   0   6  -5    0.81    2.02
   0   6  -5    3.03    3.70
   0  -6   5    2.61    3.68
   0   6  -4   31.50    2.22
   0   6  -4   26.73    2.06
   0   6  -4   32.54    2.81
   0   6  -4   23.27    3.55
   0  -6   4   35.88    4.26
   0   6  -3   64.85    3.54
   0   6  -3   63.69    4.97
   0   6  -3   67.52    3.73
   0   6  -3   66.58    5.36
   0  -6   3   66.47    5.12
   0   6  -2   -0.58    1.72
   0   6  -2    2.91    1.57
   0   6  -2    8.69    2.17
   0   6  -2    2.88    2.70
   0  -6   2    0.39    1.88
   0   6  -1  623.93   27.35
   0   6  -1  563.08   28.68
   0   6  -1  611.29   25.02
   0   6   0 2678.71  129.84
   0   6   0 2517.08  116.80
   0   6   0 2757.12  111.82
   0   6   1 3064.09  124.16
   0   6   1 2937.91  158.39
   0   6   1 3093.12  130.94
   0   6   2  332.07   15.70
   0   6   2  313.01   16.44
   0  -6  -2  333.89   15.24
   0   6   3  758.88   34.15
   0   6   3  721.27   39.18
   0  -6  -3  739.15   39.40
   0  -6  -3  808.50   36.98
   0   6   4  652.42   29.13
   0  -6  -4  646.81   38.19
   0  -6  -4  699.77   34.44
   0   6   5  196.12    9.42
   0  -6  -5  185.69   12.25
   0   6   6   70.98    5.29
   0  -6  -6   61.32    6.20
   0   6   7  576.37   30.54
   0  -6  -7  550.28   32.01
   0   6   8  262.70   11.23
   0  -6  -8  255.16   16.20
   0   6   9   14.78    3.83
   0  -6  -9    9.97    4.73
   0   6  10  129.81    9.71
   0  -6 -10  112.46    8.28
   0   6  11   74.77    7.30
   0  -6 -11   66.89    7.52
   0   6  12  473.40   21.64
   0   6  12  411.84   21.21
   0  -6 -12  448.93   20.52
   0   6  13  328.48   16.68
   0   6  13  313.61   19.80
   0  -6 -13  341.32   22.26
   0   6  14   26.74    8.32
   0   7 -10   -2.26    4.94
   0   7 -10    4.54    6.61
   0   7  -9    2.83    3.69
   0   7  -9   10.24    6.00
   0   7  -8    2.77    3.90
   0   7  -8    6.12    5.31
   0   7  -7  332.67   16.47
   0   7  -6  314.57   12.13
   0   7  -6  310.76   14.52
   0   7  -5   98.01    4.65
   0   7  -5   94.00    4.98
   0   7  -5  102.21    5.20
   0   7  -5  104.74    7.53
   0  -7   5   98.84    7.00
   0   7  -4   53.99    3.37
   0   7  -4   57.38    3.78
   0   7  -4   53.02    5.69
   0  -7   4   58.20    5.54
   0   7  -3  944.75   36.07
   0   7  -3  869.71   53.83
   0   7  -3  998.57   43.82
   0   7  -2  491.24   18.63
   0   7  -2  410.48   24.20
   0   7  -2  498.44   20.85
   0  -7   2  460.62   25.62
   0   7  -1   14.88    2.48
   0   7  -1   16.12    2.98
   0   7  -1    6.45    3.12
   0  -7   1   11.21    3.01
   0   7   0 1504.81   64.48
   0   7   0 1573.57   65.51
   0  -7   0 1476.97   79.05
   0   7   1 1896.21   77.00
   0   7   1 1932.99   91.71
   0  -7  -1 1867.68   90.67
   0   7   2  529.38   24.29
   0   7   2  489.57   24.46
   0   7   3   60.63    4.22
   0   7   3   58.74    4.57
   0  -7  -3   65.22    3.70
   0  -7  -3   62.28    3.68
   0   7   4    9.68    2.66
   0   7   4   12.61    3.35
   0  -7  -4    8.72    3.00
   0  -7  -4   11.07    1.80
   0   7   5    8.88    2.97
   0   7   5    8.14    2.71
   0  -7  -5    8.75    3.50
   0  -7  -5   12.27    1.74
   0   7   6   43.78    4.69
   0  -7  -6   53.88    5.62
   0  -7  -6   53.95    3.32
   0   7   7   81.67    7.01
   0  -7  -7   82.36    6.23
   0  -7  -8   10.02    4.66
   0   7   9  119.69    7.64
   0  -7  -9  104.84    6.78
   0   7  10   -4.12    3.71
   0  -7 -10    5.25    4.09
   0   7  11  138.44   10.24
   0   7  11  133.31    9.94
   0  -7 -11  125.36   10.73
   0   7  12   45.16    6.88
   0   7  12   34.07    6.65
   0  -7 -12   44.30    8.73
   0   7  13   41.14    6.35
   0   7  14   51.27    8.06
   0   8  -9   -7.14    4.41
   0   8  -9    8.99    6.17
   0   8  -8   11.22    4.45
   0   8  -8   31.40    6.48
   0   8  -7  167.15    9.55
   0   8  -7  184.42   12.14
   0   8  -6  286.17   12.39
   0   8  -6  321.88   13.40
   0   8  -5  299.07   11.17
   0   8  -5  279.49   14.50
   0   8  -5  331.07   16.26
   0  -8   5  308.91   16.64
   0   8  -4   13.18    2.13
   0   8  -4   12.92    2.27
   0   8  -4   12.66    3.49
   0   8  -4    7.67    4.93
   0  -8   4   10.73    4.27
   0   8  -3  266.55   11.80
   0   8  -3  246.80   14.61
   0   8  -3  265.30   12.83
   0   8  -3  293.32   15.03
   0   8  -2   52.98    4.19
   0   8  -2   46.30    3.62
   0   8  -2   55.93    4.95
   0  -8   2   48.34    5.00
   0   8  -1   20.46    5.36
   0   8  -1   10.48    3.48
   0   8  -1   17.93    4.55
   0  -8   1   13.44    4.62
   0   8   0    0.47    2.39
   0   8   0    3.00    2.77
   0   8   0    2.21    2.41
   0  -8   0    0.54    2.83
   0   8   1   66.22    4.50
   0   8   1   59.26    4.88
   0   8   1   57.73    4.11
   0  -8  -1   59.13    4.49
   0   8   2  286.02   11.68
   0   8   2  255.63   14.14
   0  -8  -2  266.22   14.13
   0   8   3  483.26   21.49
   0   8   3  448.35   25.48
   0   8   4  552.21   26.14
   0   8   4  544.56   28.23
   0  -8  -4  534.46   31.11
   0  -8  -4  586.64   27.18
   0   8   5  363.64   15.88
   0   8   5  359.82   22.51
   0  -8  -5  392.70   18.50
   0   8   6  109.94    6.94
   0   8   6  113.30    7.77
   0  -8  -6  129.53    7.16
   0   8   7   28.91    4.48
   0   8   7   23.04    4.39
   0  -8  -7   25.56    5.27
   0  -8  -7   25.85    2.33
   0   8   8  130.12    8.07
   0   8   8  111.84    9.50
   0  -8  -8  109.85    8.50
   0   8   9   10.40    4.31
   0   8   9    6.10    4.21
   0  -8  -9    3.80    4.47
   0   8  10  136.27    9.62
   0   8  10  123.90    9.80
   0  -8 -10  117.37    9.44
   0   8  11   40.33    7.14
   0   8  11   47.95    7.15
   0   8  12   10.58    7.21
   0   8  13    6.14    7.07
   0   9  -8   15.32    9.39
   0   9  -8   26.35    8.69
   0   9  -7   19.57    5.57
   0   9  -7   34.73    7.24
   0   9  -6  123.68    5.27
   0   9  -6  123.66    5.36
   0   9  -6  134.62    8.03
   0   9  -6  154.23   10.58
   0   9  -5   86.26    4.40
   0   9  -5   81.15    4.72
   0   9  -5   84.70    6.15
   0   9  -5  106.44    8.63
   0  -9   5   93.63    7.74
   0   9  -4   68.86    3.90
   0   9  -4   66.10    5.58
   0   9  -4   72.49    7.08
   0  -9   4   69.44    6.49
   0   9  -3  263.67   10.62
   0   9  -3  224.17   14.03
   0   9  -3  266.26   15.99
   0  -9   3  245.02   11.91
   0   9  -2  280.72   12.94
   0   9  -2  243.97   16.30
   0   9  -2  281.17   19.46
   0  -9   2  270.85   14.45
   0   9  -1    9.97    2.77
   0   9  -1   12.14    3.88
   0   9  -1   13.15    3.64
   0  -9   1   13.04    4.02
   0   9   0  497.54   20.60
   0   9   0  457.79   29.44
   0   9   0  525.17   23.88
   0  -9   0  486.78   24.93
   0   9   1  264.26   12.39
   0   9   1  236.88   12.34
   0   9   2   17.99    4.01
   0   9   2   15.57    4.17
   0  -9  -2   17.71    3.01
   0   9   3  223.45    9.82
   0   9   3  216.68   12.75
   0  -9  -3  211.98   11.63
   0   9   4 1173.26   50.35
   0   9   4 1059.41   51.62
   0  -9  -4 1123.05   58.21
   0   9   5  951.25   47.68
   0   9   5  855.27   54.90
   0  -9  -5  917.04   37.68
   0  -9  -5  977.26   50.08
   0   9   6   -3.85    3.09
   0   9   6    0.14    3.60
   0  -9  -6    0.18    1.92
   0   9   7   69.72    7.48
   0   9   7   73.38    7.07
   0  -9  -7   81.00    4.71
   0   9   8    4.19    4.70
   0   9   8    5.10    5.46
   0  -9  -8    8.19    2.09
   0   9   9   69.43    7.37
   0   9   9   74.55    9.37
   0   9  10  171.27   11.93
   0   9  10  208.37   12.03
   0   9  11  107.27   10.31
   0   9  12   19.48    7.50
   0  10  -6   22.83    6.37
   0  10  -5   13.27    2.19
   0  10  -5    7.88    2.56
   0  10  -5    7.49    6.66
   0 -10   5    5.96    6.45
   0  10  -4  181.49    8.29
   0  10  -4  150.10    9.57
   0  10  -4  196.70   10.37
   0 -10   4  159.02   11.64
   0  10  -3  743.58   28.37
   0  10  -3  616.10   35.41
   0  10  -3  773.77   35.04
   0 -10   3  682.72   33.03
   0  10  -2  505.64   22.10
   0  10  -2  440.40   28.46
   0  10  -2  542.47   24.33
   0 -10   2  486.02   22.07
   0  10  -1   57.68    4.95
   0  10  -1   43.48    5.12
   0  10  -1   52.43    5.30
   0 -10   1   42.03    5.68
   0  10   0  170.42    9.69
   0  10   0  155.74   10.16
   0  10   0  172.51    9.23
   0 -10   0  167.55    9.04
   0  10   1  237.06   12.52
   0  10   1  228.39   12.31
   0  10   2  152.82   10.42
   0  10   2  146.55    8.98
   0  10   3   46.18    5.85
   0  10   3   50.88    5.40
   0 -10  -3   44.30    5.12
   0  10   4  346.18   18.13
   0  10   4  323.96   15.45
   0 -10  -4  328.86   16.14
   0  10   5  152.90    9.49
   0  10   5  119.89    9.33
   0 -10  -5  135.27    7.43
   0  10   6   11.23    5.75
   0  10   6    3.68    5.62
   0 -10  -6    9.12    3.74
   0  10   7   61.70    7.39
   0  10   7   55.49    7.48
   0  10   8   39.65    8.24
   0  10   8   54.13    5.76
   0 -10  -8   58.68    3.81
   0  10   9  121.51   11.10
   0  10   9  113.16   18.32
   0 -10  -9  138.89    7.52
   0  10  10  166.11   12.38
   0  10  11   28.52    8.89
   0  11  -4   22.69    3.50
   0  11  -4   13.23    6.92
   0 -11   4   28.02    8.66
   0  11  -3  132.56    7.37
   0  11  -3  104.85    8.61
   0  11  -3  142.29   11.14
   0 -11   3  125.26   11.20
   0  11  -2  352.01   19.52
   0  11  -2  291.74   19.33
   0  11  -2  358.28   20.45
   0 -11   2  336.39   16.89
   0  11  -1  256.16   12.62
   0  11  -1  208.53   14.27
   0  11  -1  258.47   17.03
   0 -11   1  247.72   12.86
   0  11   0   24.33    5.00
   0  11   0   31.41    5.95
   0 -11   0   19.49    5.29
   0  11   1   12.52    4.64
   0  11   1    1.72    5.04
   0 -11  -1    9.69    5.56
   0  11   2    1.32    4.31
   0  11   2    0.44    3.93
   0 -11  -2   -2.19    4.41
   0  11   3    6.68    5.34
   0  11   3    0.66    4.20
   0 -11  -3    2.67    4.75
   0  11   4   19.45    5.17
   0  11   4   17.73    6.12
   0 -11  -4   11.22    4.57
   0  11   5   14.14    4.75
   0  11   5   20.77    4.95
   0 -11  -5   12.21    4.61
   0  11   6   10.08    4.92
   0  11   6    5.47    5.90
   0 -11  -6   28.72    4.98
   0  11   7   62.16    6.91
   0  11   7   26.75    8.48
   0 -11  -7   72.02    6.45
   0  11   8   66.41    8.20
   0 -11  -8   47.49    6.13
   0  11   9   77.76    8.90
   0  11  10   26.97    8.85
   0  12  -2    9.72    3.89
   0  12  -2   12.65    5.36
   0  12  -2   20.83    6.22
   0 -12   2    4.04    8.27
   0  12  -1   46.58    5.50
   0  12  -1   35.13    5.31
   0 -12   1   37.75    8.19
   0  12   0  124.52    8.64
   0  12   0   95.25    9.45
   0 -12   0  107.93    9.96
   0  12   1  389.80   20.73
   0  12   1  312.46   19.93
   0 -12  -1  324.73   16.87
   0  12   2  218.38   15.46
   0  12   2  177.00   14.19
   0 -12  -2  208.29   12.65
   0  12   3   11.72    4.94
   0  12   3   18.68    5.78
   0 -12  -3   18.20    6.38
   0  12   4  105.05    9.31
   0  12   4   83.90    7.43
   0 -12  -4  109.13    9.38
   0  12   5   47.00    6.76
   0 -12  -5   37.38    5.93
   0  12   6   -1.60    5.95
   0 -12  -6    8.48    4.97
   0  12   7   60.55    8.54
   0 -12  -7   60.60    6.19
   0  12   8  179.87   14.09
   0  13   2  164.26   12.31
   0  13   2  119.57   10.75
   0  13   3    5.98    6.36
   0  13   4  -15.34    7.76
   0  13   5   24.21    7.27
  -1  12   7   64.83    9.04
  -1  12   6  159.20   13.43
   1 -12  -5   18.91    5.65
  -1  12   5   24.25    6.21
   1 -12  -4   13.07    5.59
  -1  12   4    6.28    5.75
  -1  12   4  -10.46    7.86
   1 -12  -3   80.87    7.62
  -1  12   3   98.22    9.80
  -1  12   3   81.94    9.10
   1 -12  -2   35.98    7.42
  -1  12   2   55.18    7.98
  -1  12   2   53.80    5.54
   1 -12  -1    8.59    6.64
  -1  12   1    7.29    3.74
  -1  12   1    0.31    5.30
   1 -12   0   36.69    8.72
  -1  12   0   36.77    6.11
  -1  12   0   35.12    6.09
   1 -12   1   20.99    8.06
  -1  12  -1   16.67    3.53
  -1  12  -1   13.84    5.76
  -1  12  -2    2.06    3.69
  -1  11   9  -11.05    6.35
  -1  11   8   14.41    6.86
   1 -11  -7   -2.18    4.22
   1 -11  -7    9.01    3.36
  -1  11   7    5.27    6.35
   1 -11  -6   46.60    5.29
   1 -11  -6   58.43    5.62
  -1  11   6   55.05    7.71
  -1  11   6   33.69    8.08
   1 -11  -5    2.97    4.52
  -1  11   5   -1.69    4.68
  -1  11   5   -0.07    6.07
   1 -11  -4   80.78    6.35
  -1  11   4   89.85    8.48
  -1  11   4   76.08    7.99
   1 -11  -3  284.11   17.72
  -1  11   3  304.68   12.57
  -1  11   3  269.35   15.25
  -1  11   2  165.49   10.26
   1 -11  -1    6.23    5.38
  -1  11   1    7.29    3.71
  -1  11   1   19.93    5.41
   1 -11   0    5.17    5.85
  -1  11   0    1.65    4.49
  -1  11   0   -0.98    4.29
   1 -11   1   -0.39    6.31
  -1  11  -1    2.48    3.57
  -1  11  -1   -2.02    4.34
   1 -11   2    7.08    6.87
  -1  11  -2    8.33    3.39
  -1  11  -2   13.88    4.64
   1 -11   3   99.67    9.40
  -1  11  -3  101.61    7.35
  -1  11  -3   87.36    6.64
  -1  11  -3  101.12    9.76
  -1  11  -4   47.23    7.69
  -1  10  11   21.53    8.30
  -1  10  10  247.67   17.46
   1 -10  -9  656.38   35.98
  -1  10   9  533.55   29.61
   1 -10  -8  108.65    7.56
   1 -10  -8  126.61    8.31
  -1  10   8  124.03    9.55
   1 -10  -7  126.59    9.58
   1 -10  -7  130.89    8.94
   1 -10  -7  144.43    9.17
  -1  10   7  156.55   11.61
  -1  10   7  133.39   11.33
   1 -10  -6  396.90   19.50
   1 -10  -6  440.21   23.95
  -1  10   6  418.55   22.01
  -1  10   6  374.92   26.09
   1 -10  -5   63.44    5.26
   1 -10  -5   75.80    5.30
  -1  10   5   65.99    7.48
  -1  10   5   56.02    6.71
   1 -10  -4   80.61    6.22
   1 -10  -4   83.87    6.48
  -1  10   4   93.02    7.99
  -1  10   4   88.62    7.60
   1 -10  -3  327.59   16.29
  -1  10   3  346.24   16.12
  -1  10   3  323.08   20.11
   1 -10  -2  285.42   14.24
  -1  10   2  289.70   12.43
  -1  10   2  267.34   14.13
   1 -10  -1   -1.05    4.57
  -1  10   1   -0.36    2.85
  -1  10   1    1.10    3.87
   1 -10   0   20.96    4.93
  -1  10   0   28.11    4.49
  -1  10   0   11.74    4.24
   1 -10   1    7.41    5.48
  -1  10  -1   11.59    3.25
  -1  10  -1    8.56    3.87
   1 -10   2  303.73   14.84
  -1  10  -2  341.81   17.06
  -1  10  -2  332.88   15.80
   1 -10   3  542.32   24.48
  -1  10  -3  568.23   26.68
  -1  10  -3  503.34   29.59
  -1  10  -3  566.00   34.75
  -1  10  -4   99.50    5.01
  -1  10  -4   80.01    5.66
  -1  10  -4   88.36    7.23
  -1  10  -5   12.32    1.99
  -1  10  -5    5.05    5.73
  -1  10  -6   26.50    5.31
  -1  10  -6   23.02    7.72
  -1   9  12   52.15   10.31
  -1   9  11   11.84    7.46
  -1   9  10  526.82   24.75
   1  -9  -9  659.74   30.80
  -1   9   9  788.79   37.14
   1  -9  -8  151.94   12.06
   1  -9  -8  181.17   11.62
  -1   9   8  157.04   12.29
   1  -9  -7   27.42    5.51
   1  -9  -7   28.36    3.35
   1  -9  -7   32.72    3.64
  -1   9   7   21.42    4.65
   1  -9  -6   38.30    5.57
   1  -9  -6   36.49    4.02
   1  -9  -6   36.08    3.26
  -1   9   6   46.53    5.68
   1  -9  -5    2.42    5.26
   1  -9  -5   13.48    3.10
   1  -9  -5    8.09    2.67
  -1   9   5    9.99    4.26
   1  -9  -4    6.65    4.88
   1  -9  -4    3.41    2.80
   1  -9  -4    6.75    2.67
  -1   9   4    3.27    3.45
  -1   9   4    6.91    3.67
   1  -9  -3   89.44    5.43
   1  -9  -3   96.92    6.48
  -1   9   3   80.28    6.10
  -1   9   3   87.64    6.44
   1  -9  -2   37.48    3.61
   1  -9  -2   31.93    4.07
  -1   9   2   31.85    4.25
  -1   9   2   30.49    4.29
   1  -9  -1   64.35    5.26
  -1   9   1   73.73    5.17
  -1   9   1   62.57    5.30
   1  -9   0    1.92    3.61
  -1   9   0    2.95    2.86
  -1   9   0   -0.31    3.08
   1  -9   1  153.30    8.24
  -1   9  -1  151.45    7.41
  -1   9  -1  138.76    7.56
  -1   9  -1  153.43    8.51
   1  -9   2   61.54    5.97
  -1   9  -2   69.80    4.09
  -1   9  -2   53.33    5.23
  -1   9  -2   71.66    5.87
   1  -9   3   93.99    7.31
  -1   9  -3  103.19    5.43
  -1   9  -3   78.19    5.97
  -1   9  -3   93.15    8.82
  -1   9  -4  107.93    5.39
  -1   9  -4   91.56    6.07
  -1   9  -4  103.73    6.49
  -1   9  -4  124.99    8.12
  -1   9  -5  110.54    6.39
  -1   9  -5  125.84    6.88
  -1   9  -5  107.37    9.36
  -1   9  -6   33.63    4.87
  -1   9  -6   43.96    6.71
  -1   9  -7   13.76    4.48
  -1   9  -7   19.23    6.82
  -1   9  -8    1.35    4.52
  -1   9  -8   10.29    6.65
  -1   8  12  105.06    9.60
  -1   8  11    2.22    7.05
   1  -8 -10  101.25   10.35
  -1   8  10  117.83    9.16
   1  -8  -9  133.83   11.22
  -1   8   9  150.32   10.69
   1  -8  -8  226.00   11.45
  -1   8   8  265.61   15.16
   1  -8  -7  227.77   15.01
  -1   8   7  233.99   13.78
   1  -8  -6  348.62   17.21
   1  -8  -6  409.06   22.59
  -1   8   6  378.55   14.71
   1  -8  -5  130.47   10.49
   1  -8  -5  142.78    6.89
   1  -8  -5  159.99    7.99
  -1   8   5  144.08    8.52
   1  -8  -4   25.65    4.14
   1  -8  -4   33.93    3.02
   1  -8  -4   29.33    3.23
  -1   8   4   34.26    4.40
   1  -8  -3   11.26    3.58
   1  -8  -3    6.79    2.32
   1  -8  -3    4.83    2.02
  -1   8   3   10.83    2.61
   1  -8  -2  176.95   12.74
   1  -8  -2  196.24    8.95
   1  -8  -2  214.14   10.52
  -1   8   2  203.28   10.69
  -1   8   2  206.32   12.60
   1  -8  -1    4.21    2.10
   1  -8  -1    6.49    3.34
  -1   8   1    2.50    2.57
  -1   8   1    1.21    2.79
   1  -8   0  167.15   10.21
  -1   8   0  169.52    8.43
  -1   8   0  145.52    9.05
   1  -8   1  166.94    8.23
  -1   8  -1  197.58    9.83
  -1   8  -1  186.35   11.23
   1  -8   2   -0.48    2.86
  -1   8  -2    2.87    2.25
  -1   8  -2    4.43    2.40
  -1   8  -2   -0.29    3.33
   1  -8   3   -5.74    3.92
  -1   8  -3   -3.57    1.82
  -1   8  -3   -1.36    2.11
  -1   8  -3   -1.25    2.25
  -1   8  -3   -1.61    3.07
   1  -8   4   12.87    4.52
  -1   8  -4    7.25    1.62
  -1   8  -4    5.00    2.02
  -1   8  -4    6.75    2.58
  -1   8  -4    3.64    3.79
  -1   8  -5  133.97    5.30
  -1   8  -5  124.19    7.02
  -1   8  -5  146.86    7.30
  -1   8  -5  162.03   11.24
  -1   8  -7  503.45   21.62
  -1   8  -8   40.42    6.70
  -1   8  -9   56.45    6.50
  -1   8  -9   81.29   11.21
  -1   7  13   22.67    6.41
  -1   7  12   63.10    7.76
   1  -7 -11   -1.82    5.14
  -1   7  11    3.95    4.95
   1  -7 -10  118.87   10.79
  -1   7  10  133.00    9.99
   1  -7  -9  146.59   12.73
  -1   7   9  175.28   11.69
   1  -7  -8    8.85    5.14
  -1   7   8    5.30    3.99
   1  -7  -7  220.73   17.12
  -1   7   7  231.90   12.02
   1  -7  -6 1351.38   84.69
  -1   7   6 1441.75   55.48
   1  -7  -5 1439.80   63.78
   1  -7  -5 1604.87   85.23
  -1   7   5 1466.95   67.45
   1  -7  -4   66.79    6.01
   1  -7  -4   63.87    4.22
   1  -7  -4   79.28    4.88
  -1   7   4   80.43    5.37
   1  -7  -3  236.84   12.40
   1  -7  -3  240.62   10.54
   1  -7  -3  276.68   13.30
  -1   7   3  257.72   11.69
   1  -7  -2  229.07   11.11
   1  -7  -2  231.95   10.08
   1  -7  -2  249.46   12.38
  -1   7   2  239.45   10.46
   1  -7  -1  118.46    7.38
   1  -7  -1  119.56    5.62
   1  -7  -1  121.66    6.69
  -1   7   1  124.15    6.14
   1  -7   0  218.17   10.47
   1  -7   0  214.92   11.33
  -1   7   0  231.62    9.88
  -1   7   0  206.50   11.62
   1  -7   1  330.10   13.45
  -1   7  -1  321.24   14.08
  -1   7  -1  330.69   15.50
   1  -7   2   13.17    3.27
  -1   7  -2   16.22    2.20
  -1   7  -2   13.48    2.25
  -1   7  -2   14.41    2.55
  -1   7  -2   17.20    3.61
   1  -7   3  373.54   17.93
  -1   7  -3  372.09   13.68
  -1   7  -3  386.23   19.75
   1  -7   4  160.61    8.40
  -1   7  -4  173.20    7.31
  -1   7  -4  145.10    8.48
  -1   7  -4  171.13   10.19
  -1   7  -5   36.88    1.92
  -1   7  -5   31.99    2.22
  -1   7  -5   41.63    3.94
  -1   7  -5   34.80    5.65
  -1   7  -6  951.01   39.17
  -1   7  -7  787.20   33.65
  -1   7  -8  163.21    7.98
  -1   7  -9   30.96    4.48
  -1   7  -9   35.38    6.44
  -1   7 -10   13.74    4.63
  -1   7 -10   14.90    6.38
   1  -6 -13  433.43   24.44
  -1   6  13  395.69   23.71
   1  -6 -12  483.30   25.18
  -1   6  12  538.85   34.22
   1  -6 -11    7.71    4.88
  -1   6  11   11.92    4.70
   1  -6 -10  154.87   10.66
  -1   6  10  155.47    8.83
   1  -6  -9  560.27   25.55
  -1   6   9  594.23   33.73
   1  -6  -8  333.27   14.52
  -1   6   8  325.34   17.82
   1  -6  -7  154.79   11.06
  -1   6   7  173.03   11.27
   1  -6  -6 1426.97   60.50
  -1   6   6 1502.69   67.28
   1  -6  -5 1105.96   48.01
  -1   6   5 1118.87   45.84
   1  -6  -4   35.34    3.63
  -1   6   4   32.06    3.07
   1  -6  -3    3.52    2.14
   1  -6  -3    7.43    1.89
   1  -6  -3    7.73    1.88
  -1   6   3   11.15    5.63
   1  -6  -2  182.84   13.47
   1  -6  -2  183.68    7.49
   1  -6  -2  199.93   10.67
  -1   6   2  192.86    8.91
   1  -6  -1  397.22   18.75
   1  -6  -1  403.26   16.85
   1  -6  -1  422.78   21.99
  -1   6   1  410.89   17.25
   1  -6   0  670.77   30.00
   1  -6   0  682.03   25.70
   1  -6   0  682.66   35.63
  -1   6   0  713.77   30.94
   1  -6   1  180.65   10.27
  -1   6  -1  192.76    8.95
  -1   6  -1  179.31   10.63
  -1   6  -1  181.56    9.02
   1  -6   2    3.53    2.52
  -1   6  -2    4.25    1.60
  -1   6  -2    0.18    1.53
  -1   6  -2    1.24    1.43
  -1   6  -2    4.45    2.56
   1  -6   3  277.41   12.17
  -1   6  -3  266.63   12.79
  -1   6  -3  290.68   12.33
   1  -6   4  181.20    9.21
  -1   6  -4  179.86    9.51
  -1   6  -5   11.28    0.93
  -1   6  -5   12.56    1.09
  -1   6  -5   13.30    2.58
  -1   6  -5   13.13    4.23
  -1   6  -6   59.81    4.23
  -1   6  -6   66.49    6.12
  -1   6  -7    0.25    3.03
  -1   6  -7   -1.85    3.76
  -1   6  -8  226.65    9.87
  -1   6  -8  258.49   14.80
  -1   6  -9  413.20   19.93
  -1   6 -10  200.00   10.96
  -1   6 -11  139.11    9.36
  -1   6 -11  135.54   11.66
  -1   5  14   50.68    8.80
   1  -5 -13  295.45   24.55
   1  -5 -13  391.68   20.88
  -1   5  13  345.22   23.84
   1  -5 -12  466.29   38.07
   1  -5 -12  538.92   28.20
  -1   5  12  462.29   27.00
   1  -5 -11  130.43   10.70
  -1   5  11  157.37   11.08
   1  -5 -10   20.95    5.03
  -1   5  10   22.09    4.07
   1  -5  -9  116.02   10.51
  -1   5   9  139.37    8.40
   1  -5  -8   83.88    5.60
  -1   5   8   78.36    5.35
   1  -5  -7    9.88    3.01
  -1   5   7   14.22    3.10
   1  -5  -6   12.17    2.98
  -1   5   6   17.26    2.83
   1  -5  -5   16.57    2.73
  -1   5   5   21.59    2.84
   1  -5  -4   22.75    3.07
  -1   5   4   37.63    3.65
   1  -5  -3  361.02   19.15
  -1   5   3  375.45   16.01
   1  -5  -2 1518.82  101.75
   1  -5  -2 1448.35   56.42
   1  -5  -2 1624.97   81.16
  -1   5   2 1529.91   64.30
   1  -5  -1   92.34    4.89
   1  -5  -1   94.46    4.71
   1  -5  -1   96.85    5.75
  -1   5   1   97.00    4.74
   1  -5   0  279.36   20.33
   1  -5   0  287.60   12.05
   1  -5   0  312.90   16.62
  -1   5   0  302.16   13.81
  -1   5   0  280.04   14.04
   1  -5   1   13.45    3.46
   1  -5   1   18.51    2.27
   1  -5   1   12.84    4.02
  -1   5  -1   11.81    1.60
  -1   5  -1   14.19    1.96
  -1   5  -1   10.58    4.49
   1  -5   2   44.98    3.33
  -1   5  -2   43.97    2.58
  -1   5  -2   39.33    2.96
  -1   5  -2   39.11    2.61
  -1   5  -2   45.54    3.62
   1  -5   3   61.51    3.88
  -1   5  -3   66.51    3.25
  -1   5  -3   71.79    4.09
  -1   5  -4  495.54   24.95
  -1   5  -4  557.44   24.24
  -1   5  -5   19.30    2.27
  -1   5  -5   13.44    3.69
  -1   5  -6  447.21   18.84
  -1   5  -7  379.09   17.73
  -1   5  -8    6.66    2.74
  -1   5  -8   12.58    5.67
  -1   5  -9  243.44   11.24
  -1   5 -11  481.78   23.59
  -1   5 -12   -0.78    9.88
   1  -4 -14   -0.10    6.53
   1  -4 -14    6.13    4.80
  -1   4  14   17.28    6.91
   1  -4 -13   30.46    6.55
   1  -4 -13   40.24    4.89
  -1   4  13   19.45    6.20
   1  -4 -12  102.71    8.25
   1  -4 -12  128.12    7.14
  -1   4  12  112.62    9.96
   1  -4 -11  223.18   12.79
   1  -4 -11  236.94   10.46
  -1   4  11  203.64   10.32
   1  -4 -10  292.76   15.19
  -1   4  10  315.60   15.65
   1  -4  -9  696.49   31.15
  -1   4   9  708.96   38.34
   1  -4  -8  346.69   22.78
  -1   4   8  355.16   19.04
   1  -4  -7    5.41    2.83
  -1   4   7   11.61    2.66
   1  -4  -6 1028.68   45.52
  -1   4   6 1027.41   45.77
   1  -4  -5  974.98   42.37
  -1   4   5 1011.01   49.76
   1  -4  -4   11.95    2.27
  -1   4   4   22.05    2.37
   1  -4  -3  793.02   36.50
  -1   4   3  808.07   37.95
   1  -4  -2 1337.51   64.59
   1  -4  -2 1256.28   50.00
  -1   4   2 1359.57   63.92
   1  -4  -1  729.65   46.17
   1  -4  -1  726.18   29.67
   1  -4  -1  774.86   43.11
  -1   4   1  742.80   34.72
   1  -4   0   41.20    3.30
   1  -4   0   45.54    2.52
   1  -4   0   44.77    3.06
  -1   4   0   53.94    2.98
  -1   4   0   43.93    2.78
   1  -4   1  214.68   16.43
   1  -4   1  207.31   12.40
  -1   4  -1  217.89   10.34
  -1   4  -1  210.48   10.59
   1  -4   2  663.82   27.05
  -1   4  -2  625.74   28.68
  -1   4  -2  652.84   24.76
   1  -4   3 2393.66  100.96
  -1   4  -3 2417.52   93.67
  -1   4  -5  131.34    6.37
  -1   4  -6  430.37   16.30
  -1   4  -7  938.19   39.47
  -1   4  -8  287.65   14.11
  -1   4  -9   65.58    4.82
  -1   4  -9   79.14    7.74
  -1   4 -10  401.02   18.54
  -1   4 -11  202.52   12.49
  -1   4 -12   66.43    5.95
  -1   4 -12   56.08    8.44
   1  -3 -14    3.74    6.21
   1  -3 -14    6.08    5.08
  -1   3  14    0.66    5.10
   1  -3 -13   39.99    5.67
   1  -3 -13   44.05    5.73
  -1   3  13   43.09    5.87
   1  -3 -12  159.67   11.23
   1  -3 -12  185.09    9.59
  -1   3  12  177.79   13.13
   1  -3 -11   -0.78    3.57
   1  -3 -11   -3.26    2.04
  -1   3  11   -4.02    3.30
   1  -3 -10  337.72   18.92
   1  -3 -10  345.88   13.83
  -1   3  10  336.09   20.33
   1  -3  -9 2673.09  192.24
  -1   3   9 2687.86  114.74
   1  -3  -8 1695.16  104.04
  -1   3   8 1674.67   99.96
   1  -3  -7   47.35    4.54
  -1   3   7   50.79    3.98
   1  -3  -6  445.26   20.11
  -1   3   6  431.03   17.69
   1  -3  -5  311.17   18.26
  -1   3   5  325.06   15.70
   1  -3  -4   21.02    2.40
  -1   3   4   23.90    2.14
   1  -3  -3  108.73    5.49
  -1   3   3  109.56    5.48
   1  -3  -2  902.91   45.11
  -1   3   2  893.45   40.54
   1  -3  -1  429.30   23.16
   1  -3  -1  406.71   16.32
  -1   3   1  427.64   22.40
   1  -3   0 1608.14  106.76
   1  -3   0 1628.18   68.80
   1  -3   0 1670.25   87.09
  -1   3   0 1613.92   91.71
  -1   3   0 1625.26   68.70
   1  -3   1   40.30    2.96
   1  -3   1   32.36    2.06
   1  -3   1   37.90    4.51
  -1   3  -1   28.14    1.91
  -1   3  -1   27.50    1.62
  -1   3  -1   31.26    3.02
   1  -3   2  405.27   28.03
   1  -3   2  419.64   25.31
  -1   3  -2  413.07   16.89
  -1   3  -3 1103.10   47.16
  -1   3  -3 1248.77   47.43
  -1   3  -4 1631.49   68.27
  -1   3  -5  948.54   35.71
  -1   3  -6   24.72    2.60
  -1   3  -6   27.73    3.35
  -1   3  -7   41.34    3.25
  -1   3  -7   50.06    4.56
  -1   3  -8   58.24    4.57
  -1   3  -8   60.83    5.68
  -1   3  -9    1.21    2.66
  -1   3  -9    1.74    3.93
  -1   3 -10  154.63    7.93
  -1   3 -10  166.45   10.63
  -1   3 -11   15.81    3.83
  -1   3 -11   12.30    5.13
  -1   3 -12   51.90    5.89
  -1   3 -12   63.37    9.01
  -1   3 -13  175.83   13.05
   1  -2 -14    7.65    5.51
   1  -2 -14   11.37    4.50
  -1   2  14    4.48    5.44
   1  -2 -13   43.62    6.49
   1  -2 -13   56.34    5.67
  -1   2  13   55.92    5.35
   1  -2 -12  335.24   19.21
   1  -2 -12  338.48   13.31
  -1   2  12  324.91   19.16
   1  -2 -11  109.26    6.61
   1  -2 -11  103.53    6.01
  -1   2  11   99.59    7.26
   1  -2 -10  227.64   11.55
   1  -2 -10  234.42   10.16
  -1   2  10  205.79   13.70
   1  -2  -9 1045.16   57.87
   1  -2  -9 1051.85   40.30
  -1   2   9 1032.00   72.31
   1  -2  -8  868.89   55.84
   1  -2  -8  871.42   45.19
  -1   2   8  758.35   74.79
   1  -2  -7  407.79   17.30
  -1   2   7  389.43   22.25
   1  -2  -6  197.28    9.79
  -1   2   6  193.58   13.12
   1  -2  -5  224.33   54.00
  -1   2   5  239.47   79.34
   1  -2  -4  155.94    8.97
  -1   2   4  159.02    8.43
   1  -2  -3   10.99    1.62
  -1   2   3    9.14    1.66
   1  -2  -2   14.87    3.84
  -1   2   2   18.76    4.76
   1  -2  -1    1.72    1.16
   1  -2  -1    3.23    0.46
  -1   2   1    3.11    0.87
   1  -2   0  703.64   41.53
   1  -2   0  691.03   29.36
   1  -2   0  720.28   41.60
  -1   2   0  670.38   36.87
  -1   2   0  696.39   27.06
   1  -2   1  609.62   28.95
   1  -2   1  631.04   29.53
   1  -2   1  635.06   32.64
  -1   2  -1  607.86   26.75
   1  -2   2  111.79    6.75
   1  -2   2  104.60    6.11
  -1   2  -2  101.66    4.92
  -1   2  -3   80.33    2.85
  -1   2  -3   89.83    4.45
  -1   2  -4  368.39   14.75
  -1   2  -6  568.53   24.13
   1  -2   7 1158.40   49.14
   1  -2   7 1495.59   54.80
   1  -2   8  708.51   30.80
  -1   2  -8  814.39   42.39
   1  -2   9    6.51    1.35
   1  -2   9    4.80    1.16
  -1   2  -9   -0.53    2.51
  -1   2  -9    7.18    3.58
   1  -2  11  179.82   10.62
  -1   2 -11  244.44   13.89
   1  -2  12   -1.46    1.20
   1  -2  12    2.31    1.56
  -1   2 -12   -2.76    3.40
  -1   2 -12   -8.51    6.32
  -1   2 -13  121.00    8.24
  -1   2 -13  111.38   10.24
  -1   2 -14  226.21   12.13
  -1   2 -14  228.68   17.34
   1  -1 -14   22.91    6.38
   1  -1 -14   30.56    6.35
  -1   1  14   40.82    5.61
   1  -1 -13    0.54    4.27
   1  -1 -13   -0.38    4.23
  -1   1  13    2.37    3.68
   1  -1 -12   -3.96    3.65
   1  -1 -12   -2.94    3.48
  -1   1  12   -0.50    3.31
   1  -1 -11   13.35    3.57
   1  -1 -11   15.40    3.46
  -1   1  11    8.58    3.60
   1  -1 -10    9.45    2.68
  -1   1  10   -0.47    2.37
   1  -1  -9  214.44   10.77
   1  -1  -9  247.22   10.71
  -1   1   9  229.29   13.74
   1  -1  -8    7.68    2.49
   1  -1  -8    5.01    2.10
  -1   1   8    0.67    1.97
   1  -1  -7  299.66   16.47
   1  -1  -7  292.58   13.25
  -1   1   7  294.65   15.34
   1  -1  -6 1843.50  115.10
   1  -1  -6 1954.91   83.93
  -1   1   6 1926.94  103.52
   1  -1  -5 2660.98  116.56
   1  -1  -5 2822.59  124.87
  -1   1   5 2760.20  172.65
   1  -1  -4 1793.45   81.32
  -1   1   4 1777.21   82.76
   1  -1  -3    2.44    0.91
  -1   1   3    2.71    0.99
   1  -1  -2  860.24   53.28
  -1   1   2  861.82   51.59
   1  -1  -1   58.71    3.53
   1  -1  -1   55.27    2.13
  -1   1   1   63.48    3.02
   1  -1   0 1363.36   74.91
  -1   1   0 1397.37   63.40
   1  -1   1  440.46   19.19
   1  -1   1  499.08   24.16
  -1   1  -1  455.61   21.69
  -1   1  -1  475.62   23.05
   1  -1   2  289.24   15.05
  -1   1  -2  285.28   13.29
   1  -1   4 1564.35   65.62
  -1   1  -4 1581.45   71.96
   1  -1   5   75.91    3.58
  -1   1  -5   93.86    5.07
   1  -1   6 1231.65   61.54
   1  -1   9    4.80    1.35
   1  -1   9    3.81    1.89
  -1   1  -9    0.83    1.97
   1  -1  12   10.27    2.37
   1  -1  12    9.39    2.83
  -1   1 -12   11.98    3.24
  -1   1 -12   13.26    5.81
   1  -1  13    9.89    2.71
   1  -1  13   15.90    3.25
  -1   1 -13   20.30    3.97
  -1   1 -13    6.20    6.18
  -1   1 -14   36.08    5.39
  -1   1 -14   42.68    7.78
  -1   0  14   13.83    3.74
   1   0 -13   94.50    8.02
   1   0 -13  120.31    7.88
  -1   0  13  116.21    9.55
   1   0 -12  460.05   26.82
   1   0 -12  523.78   25.53
  -1   0  12  475.36   31.19
   1   0 -11  147.55    9.81
   1   0 -11  157.93    8.02
  -1   0  11  143.18   10.23
   1   0 -10   45.29    4.12
   1   0 -10   44.03    4.01
  -1   0  10   46.28    4.20
   1   0  -9 1319.72   72.62
   1   0  -9 1310.41   49.20
  -1   0   9 1262.49   72.81
   1   0  -8  367.07   18.63
   1   0  -8  366.09   14.51
  -1   0   8  363.14   22.85
   1   0  -7   -0.24    1.51
   1   0  -7    0.81    1.83
  -1   0   7   -1.39    1.68
   1   0  -6  826.34   47.12
   1   0  -6  796.25   37.30
  -1   0   6  771.11   51.15
   1   0  -5 4283.06  193.34
  -1   0   5 4284.83  265.11
   1   0  -4 1050.07   62.67
   1   0  -4 1082.16   45.94
  -1   0   4  976.69   66.75
   1   0  -3  483.42   29.45
   1   0  -3  513.62   24.54
  -1   0   3  481.71   28.67
   1   0  -2   82.47    4.10
   1   0  -2   77.83    4.61
  -1   0   2   85.23    4.51
  -1   0   2   81.53    4.32
   1   0  -1 1205.46   63.77
   1   0  -1 1220.00   53.75
  -1   0   1 1237.41   73.10
  -1   0   1 1204.42   72.59
   1   0   2 1020.98   46.74
   1   0   2  883.76   42.97
  -1   0  -2  954.93   43.27
  -1   0  -2  968.16   42.57
   1   0   3 1701.93   82.57
  -1   0  -3 1586.28   85.12
  -1   0  -3 1778.11   83.99
   1   0   4 1121.21   60.83
  -1   0  -4 1392.33   64.29
   1   0   5   58.52    3.16
   1   0   5   54.83    3.52
   1   0   6  172.19    8.13
   1   0   7  847.39   43.20
   1   0   8  640.22   28.97
   1   0   9  452.44   21.20
   1   0  12   66.51    5.74
  -1   0 -12   77.73    5.88
   1   0  13    1.22    2.69
   1   0  13    4.52    3.74
  -1   0 -13    4.25    3.22
  -1   0 -13    2.77    4.86
   1   0  14   64.58    5.38
   1   0  14   60.57    6.85
  -1   0 -14   71.35    7.67
  -1   0 -14   83.06   10.50
   1   1 -13  233.92   14.11
  -1  -1  13  202.67   13.59
   1   1 -12  908.57   46.63
  -1  -1  12  805.49   45.09
   1   1 -11  635.80   26.14
  -1  -1  11  549.75   34.45
   1   1 -10   18.94    2.59
   1   1 -10   22.89    3.22
  -1  -1  10   21.77    2.93
   1   1  -9   40.01    3.01
   1   1  -9   38.87    3.47
  -1  -1   9   39.85    3.42
   1   1  -8  702.64   42.53
   1   1  -8  756.73   29.66
  -1  -1   8  702.24   41.52
   1   1  -7   72.80    4.46
   1   1  -7   66.90    4.27
  -1  -1   7   70.64    5.01
   1   1  -6  362.69   20.92
   1   1  -6  392.25   18.36
  -1  -1   6  379.39   23.18
   1   1  -5  192.05   12.91
   1   1  -5  219.20    9.22
  -1  -1   5  190.47   10.44
   1   1  -4   24.37    2.04
   1   1  -4   29.47    1.96
  -1  -1   4   23.41    1.98
   1   1  -3  704.16   46.38
   1   1  -3  752.96   30.74
  -1  -1   3  741.72   43.32
  -1  -1   3  768.54   33.71
   1   1  -2  228.74   14.88
   1   1  -2  233.60   11.79
  -1  -1   2  221.24   13.23
  -1  -1   2  251.94   10.19
   1   1  -1  536.62   36.72
   1   1  -1  541.34   21.61
  -1  -1   1  550.95   32.84
  -1  -1   1  518.66   31.06
   1   1   2  540.10   29.08
   1   1   2  514.34   26.13
  -1  -1  -2  481.65   21.80
   1   1   3   49.76    2.83
   1   1   3   45.30    2.70
  -1  -1  -3   45.17    2.89
  -1  -1  -3   51.70    2.65
   1   1   4   19.22    1.71
   1   1   4   17.50    1.69
   1   1   5    1.84    1.35
   1   1   5    2.21    1.33
   1   1   6   66.65    3.65
   1   1   6   62.91    4.34
  -1  -1  -6   66.53    4.09
   1   1   7  453.52   21.84
  -1  -1  -7  475.08   28.26
   1   1   8   58.81    4.51
   1   1   8   52.08    4.63
  -1  -1  -8   52.44    3.85
   1   1   9  199.74   11.52
   1   1  10  781.14   39.08
   1   1  11  754.23   38.89
   1   1  13    2.98    2.92
   1   1  13   -2.47    4.11
  -1  -1 -13    0.90    2.93
   1   1  14  137.95   10.44
  -1  -1 -14  168.42   11.20
  -1  -1 -14  189.68   14.43
   1   1  15   21.32    4.39
  -1  -1 -15   16.46    5.73
  -1  -1 -15   22.65    6.41
   1   2 -13   33.71    6.32
  -1  -2  13   23.64    3.75
   1   2 -12  102.18    6.44
   1   2 -12  120.88    8.31
  -1  -2  12   97.44    7.37
   1   2 -11  463.52   24.96
   1   2 -11  498.36   22.78
  -1  -2  11  455.78   28.01
   1   2 -10  176.85    8.56
  -1  -2  10  134.36    8.67
   1   2  -9   51.15    3.36
   1   2  -9   45.09    4.04
  -1  -2   9   46.85    3.76
   1   2  -8   45.74    3.37
   1   2  -8   41.66    3.44
  -1  -2   8   46.97    3.31
   1   2  -7  255.93   48.01
   1   2  -7  237.12   24.99
  -1  -2   7  190.12   12.29
   1   2  -6  543.55   31.63
   1   2  -6  536.22   22.82
  -1  -2   6  532.77   32.92
   1   2  -5  636.51   28.90
   1   2  -5  656.76   26.86
  -1  -2   5  639.55   39.52
   1   2  -4   20.08   11.28
   1   2  -4    6.52    1.69
  -1  -2   4    8.23    5.69
  -1  -2   4   11.77    7.06
   1   2  -3   30.24    2.17
   1   2  -3   39.64    2.47
  -1  -2   3   37.94    2.46
  -1  -2   3   36.07    3.31
   1   2  -2 1840.02  117.71
   1   2  -2 2039.73   81.14
  -1  -2   2 2020.30  109.88
  -1  -2   2 1963.43  116.30
   1   2  -1 3039.55  165.22
  -1  -2   1 3214.64  151.83
  -1  -2   1 3064.03  198.02
   1   2   0  131.70    9.26
  -1  -2   0  114.18    5.13
   1   2   1  158.86    7.79
  -1  -2  -1  182.76    8.47
   1   2   2    6.31    1.36
   1   2   2    8.98    0.45
  -1  -2  -2    6.80    1.41
   1   2   3  747.75   40.47
   1   2   3  743.96   37.06
  -1  -2  -3  831.10   33.99
   1   2   4 4011.71  203.76
   1   2   5  690.28   31.62
   1   2   5  624.25   29.56
   1   2   6   28.93    2.59
   1   2   6   26.07    3.00
  -1  -2  -6   31.14    3.27
   1   2   7 1380.94   65.65
  -1  -2  -7 1535.94   78.96
   1   2   8  956.93   48.15
  -1  -2  -8 1039.40   54.46
   1   2   9    4.70    2.30
   1   2   9    4.58    2.50
  -1  -2  -9    2.00    2.41
   1   2  10  669.61   35.47
   1   2  11 1198.31   62.49
   1   2  12  329.14   15.48
   1   2  13   20.24    3.66
   1   2  13   22.29    5.13
   1   2  14    1.79    3.73
   1   2  14    0.98    4.90
  -1  -2 -14    2.07    4.93
  -1  -2 -14   -1.52    5.10
   1   2  15   17.21    5.21
   1   2  15   17.58    7.06
  -1  -2 -15   28.99    5.66
  -1  -2 -15   19.55    6.91
   1   3 -12   -0.41    3.00
   1   3 -12    1.68    3.96
  -1  -3  12    7.68    2.30
   1   3 -11    5.77    2.60
   1   3 -11    1.69    3.41
  -1  -3  11    0.63    2.35
   1   3 -10   55.66    4.04
   1   3 -10   56.46    5.41
  -1  -3  10   53.53    4.09
   1   3  -9 1262.63   71.10
   1   3  -9 1300.46   45.85
  -1  -3   9 1228.94   70.13
   1   3  -8 2045.39  108.42
   1   3  -8 2236.15   85.15
  -1  -3   8 2040.04  107.83
   1   3  -7  470.39   26.93
   1   3  -7  496.54   21.43
  -1  -3   7  487.32   26.98
   1   3  -6  218.58   13.34
   1   3  -6  265.13   10.44
  -1  -3   6  238.84   13.67
   1   3  -5  822.09   51.48
   1   3  -5  884.63   36.82
  -1  -3   5  877.05   47.32
  -1  -3   5  883.18   53.06
   1   3  -4  139.33    7.96
   1   3  -4  134.44    6.61
  -1  -3   4  154.40    7.82
  -1  -3   4  149.75    6.40
   1   3  -3  155.31   10.18
   1   3  -3  163.27    7.27
  -1  -3   3  181.66    9.21
  -1  -3   3  173.29    8.00
   1   3  -2 1035.87   54.62
   1   3  -2 1107.23   57.71
  -1  -3   2 1115.91   59.64
  -1  -3   2 1209.19   81.87
   1   3  -1  386.27   20.11
   1   3  -1  376.16   14.86
  -1  -3   1  366.19   23.62
   1   3   0  259.83   15.41
  -1  -3   0  253.39   10.73
   1   3   1 1296.21   65.57
  -1  -3  -1 1245.92   63.34
   1   3   2   52.12    3.56
   1   3   2   50.75    2.28
  -1  -3  -2   49.75    3.36
   1   3   3 2086.82  105.14
   1   3   3 2056.29  100.58
   1   3   4 3529.85  172.02
   1   3   4 3524.54  173.18
   1   3   5 1206.03   54.91
   1   3   5 1253.77   61.30
   1   3   6   57.46    3.73
   1   3   6   59.07    3.83
  -1  -3  -6   53.56    4.35
   1   3   7  285.52   12.15
   1   3   7  247.64   14.77
  -1  -3  -7  257.11   14.90
   1   3   8  497.52   28.69
   1   3   8  467.78   27.40
  -1  -3  -8  475.99   24.92
   1   3   9   44.45    3.65
   1   3   9   40.23    3.81
  -1  -3  -9   49.65    3.78
   1   3  10   37.86    4.43
   1   3  10   40.64    4.05
   1   3  11    5.93    3.16
   1   3  12    3.75    3.49
   1   3  12    6.49    4.67
   1   3  13  143.09   10.34
   1   3  13  121.87    8.34
   1   3  14  141.75   12.73
   1   3  14  129.93    9.02
   1   3  15   75.92    8.70
   1   3  15   57.82    8.54
  -1  -3 -15   64.63    7.17
  -1  -3 -15   82.71    9.04
   1   4 -12  162.27   10.26
   1   4 -11  184.77   11.39
  -1  -4  11  177.45    9.25
   1   4 -10    0.87    1.92
   1   4 -10   -0.50    3.29
  -1  -4  10    5.19    1.85
   1   4  -9  547.71   22.86
  -1  -4   9  487.48   24.92
   1   4  -8 1161.08   58.89
   1   4  -8 1268.82   48.32
  -1  -4   8 1171.36   59.62
   1   4  -7  303.81   16.86
   1   4  -7  317.05   13.33
  -1  -4   7  307.53   15.81
   1   4  -6   35.37    2.44
   1   4  -6   38.85    2.99
  -1  -4   6   36.05    2.40
   1   4  -5   -1.12    0.92
   1   4  -5   -0.32    1.68
  -1  -4   5    5.44    1.38
  -1  -4   5   -0.76    2.04
   1   4  -4    6.10    1.17
   1   4  -4    0.11    1.81
  -1  -4   4    5.15    1.52
  -1  -4   4    6.21    2.14
   1   4  -3  175.45   10.59
   1   4  -3  183.57    8.92
  -1  -4   3  171.12   11.92
   1   4  -2  215.57   13.88
   1   4  -2  213.54    8.43
  -1  -4   2  191.24    9.28
   1   4  -1    3.63    1.30
  -1  -4   1    0.05    1.42
  -1  -4   1   -0.38    1.51
   1   4   0   19.76    1.92
  -1  -4   0   19.57    2.09
  -1  -4   0   17.89    1.85
   1   4   1   93.23    5.00
   1   4   1   99.13    4.64
  -1  -4  -1   80.22    4.94
   1   4   2  189.23   10.25
   1   4   2  167.85    9.67
   1   4   2  188.51    8.79
   1   4   3  482.40   25.70
   1   4   3  480.28   24.54
   1   4   4  305.03   15.96
   1   4   4  306.41   14.07
   1   4   5  841.63   35.61
   1   4   5  846.37   41.83
   1   4   6  660.78   30.93
   1   4   6  666.24   32.76
   1   4   7 1026.43   54.53
   1   4   7  948.10   49.67
  -1  -4  -7  983.45   54.66
   1   4   8  331.14   18.58
   1   4   8  286.59   16.33
  -1  -4  -8  312.19   22.23
   1   4   9  129.53    8.38
   1   4   9  128.00    7.58
   1   4  10  253.76   14.51
   1   4  11  527.96   30.19
   1   4  12   28.41    4.75
   1   4  12   26.96    5.42
   1   4  13   92.07    7.04
   1   4  13   80.96    8.76
   1   4  14  135.43   11.37
   1   4  14  137.93   10.17
   1   5 -11   57.72    5.49
   1   5 -10    4.24    3.80
   1   5  -9    1.96    1.19
   1   5  -9   -1.25    2.95
  -1  -5   9   -0.21    1.52
   1   5  -8   73.39    4.05
   1   5  -8   79.84    5.23
   1   5  -7  184.37   10.28
   1   5  -7  210.57    9.58
   1   5  -6  386.86   22.91
   1   5  -6  436.30   17.35
  -1  -5   6  437.26   28.44
   1   5  -5  412.48   22.37
   1   5  -5  431.53   19.41
  -1  -5   5  425.61   19.38
   1   5  -4  603.46   34.01
   1   5  -4  681.91   26.26
  -1  -5   4  663.65   42.81
   1   5  -3  251.70   16.20
   1   5  -3  262.30   10.24
  -1  -5   3  254.96   11.16
   1   5  -2   45.69    3.70
   1   5  -2   43.46    3.29
  -1  -5   2   40.17    3.56
  -1  -5   2   39.50    3.14
   1   5  -1  112.19    5.69
  -1  -5   1  108.89    7.50
   1   5   0    7.21    1.92
   1   5   0    4.80    1.80
  -1  -5   0    9.71    2.52
  -1  -5   0    6.78    1.62
   1   5   1  215.82   11.45
   1   5   1  194.56   10.09
   1   5   1  231.07   10.08
   1   5   2  166.50   10.02
   1   5   2  156.19   10.01
   1   5   2  171.16    7.97
   1   5   3    0.99    2.20
   1   5   3    3.97    2.22
   1   5   4  440.42   19.36
   1   5   4  443.62   22.98
   1   5   5  154.89   24.47
   1   5   5  143.82   13.47
   1   5   6   75.19    4.89
   1   5   6   81.70    5.32
   1   5   7 2400.75   92.58
   1   5   7 2474.22  107.36
   1   5   8 1935.14  112.81
   1   5   8 1913.51   99.92
   1   5   9  342.90   14.60
   1   5   9  340.30   16.42
   1   5  10  113.27    7.20
   1   5  10   90.62    6.07
   1   5  11  334.03   15.99
   1   5  11  310.31   14.64
   1   5  12   62.94    7.46
   1   5  12   73.33    7.09
   1   5  13    6.72    5.24
   1   5  13   10.36    5.77
   1   5  14   99.50    8.60
   1   5  14   99.11    8.35
   1   5  15  106.74   10.51
   1   5  15   94.90    9.53
  -1  -5 -15  116.85   11.24
   1   6 -10    1.94    5.09
   1   6 -10   -2.45    6.33
   1   6  -9   97.30    7.93
   1   6  -9   82.96    9.12
   1   6  -8  168.81    9.21
   1   6  -7   63.16    3.81
   1   6  -7   64.67    4.85
   1   6  -6  216.07   12.92
   1   6  -6  230.84   10.20
  -1  -6   6  212.63   12.36
   1   6  -5  956.68   50.96
   1   6  -5 1031.32   40.07
  -1  -6   5 1104.55   52.59
   1   6  -4 1408.39   82.81
   1   6  -4 1571.42   56.24
  -1  -6   4 1481.94   87.44
   1   6  -3  170.84    8.56
  -1  -6   3  157.21   11.42
   1   6  -2  160.45    8.62
   1   6  -2  187.68   12.35
   1   6  -2  184.56    9.51
   1   6  -1   36.53    3.03
   1   6  -1   31.60    3.44
   1   6  -1   37.73    3.67
   1   6   0  434.66   23.80
   1   6   0  441.48   22.28
   1   6   0  497.34   20.40
   1   6   1  841.27   33.71
   1   6   1  797.94   44.03
   1   6   1  914.57   47.79
   1   6   2  406.74   16.58
   1   6   2  378.59   21.96
   1   6   2  411.68   20.19
   1   6   3    2.07    2.31
   1   6   3    3.57    2.15
   1   6   4 1253.29   49.53
   1   6   4 1236.38   66.75
   1   6   5  830.64   33.54
   1   6   5  838.09   34.57
   1   6   6   80.86    5.39
   1   6   6   77.15    5.63
   1   6   7 1309.66   51.64
   1   6   7 1260.16   69.13
   1   6   8 1231.45   49.50
   1   6   8 1186.35   49.99
   1   6   9  335.74   17.99
   1   6   9  317.11   13.84
   1   6  10  169.74   12.15
   1   6  10  179.60   10.43
   1   6  11    9.85    3.96
   1   6  11    5.10    5.28
   1   6  12    7.39    7.28
   1   6  12    7.25    5.98
   1   6  13   10.42    5.56
   1   6  13    2.30    5.13
   1   6  14   -0.38    5.79
   1   6  14    9.11    5.90
   1   6  15    8.53    7.76
   1   7  -9   32.25    4.94
   1   7  -9   20.12    8.18
   1   7  -8  241.62   12.56
   1   7  -7  180.22    7.76
   1   7  -7  170.82    8.26
   1   7  -7  178.06    9.03
   1   7  -7  171.26   12.57
   1   7  -6   17.88    2.23
   1   7  -6   14.96    1.74
   1   7  -6   18.30    3.39
   1   7  -6   20.79    5.94
  -1  -7   6   29.30    5.76
   1   7  -5  322.43   17.52
   1   7  -5  338.26   14.65
  -1  -7   5  332.54   15.31
   1   7  -4  273.54   16.60
   1   7  -4  288.31   13.05
  -1  -7   4  270.25   14.03
   1   7  -3    5.18    2.38
   1   7  -3   14.82    2.29
   1   7  -3    9.92    2.07
   1   7  -3    7.62    3.63
  -1  -7   3    3.37    3.06
   1   7  -2    1.78    2.21
   1   7  -2    1.62    1.82
   1   7  -2    3.38    2.74
  -1  -7   2    1.92    2.39
   1   7  -1   86.26    8.30
   1   7  -1   97.77   11.62
   1   7  -1   83.58    6.98
  -1  -7   1   93.92   19.14
   1   7   0  524.51   26.91
   1   7   0  479.84   34.44
   1   7   0  560.75   28.52
   1   7   1  829.72   38.15
   1   7   1  820.37   43.28
  -1  -7  -1  762.12   43.73
   1   7   2  562.88   26.27
   1   7   2  536.60   25.10
   1   7   2  559.97   28.06
   1   7   3   52.93    4.11
   1   7   3   42.86    3.84
   1   7   4  175.48    8.88
   1   7   4  145.79    9.51
   1   7   5  105.35    6.38
   1   7   5  104.14    6.47
   1   7   6   57.22    4.33
   1   7   6   63.40    5.07
   1   7   7   46.66    4.76
   1   7   7   49.65    5.24
  -1  -7  -7   54.55    2.50
   1   7   8   18.26    4.15
   1   7   8   15.91    4.17
   1   7   9   73.26    6.06
   1   7   9   79.24    6.17
   1   7  10  434.69   19.73
   1   7  10  420.10   22.26
   1   7  11  282.27   15.32
   1   7  11  302.18   17.58
   1   7  12  476.85   23.65
   1   7  12  427.63   20.24
   1   7  13   74.69    7.64
   1   7  13   36.81    9.27
   1   7  14   57.07    8.74
  -1  -7 -14   50.77    6.23
   1   8  -9   17.35    8.30
   1   8  -8   -0.41    3.70
   1   8  -8   -2.83    7.27
   1   8  -7    4.16    1.17
   1   8  -7    4.62    0.95
   1   8  -7    1.78    3.51
   1   8  -7    6.74    5.66
   1   8  -6    3.99    1.99
   1   8  -6    4.85    1.55
   1   8  -6    4.76    3.01
   1   8  -6   10.00    5.83
  -1  -8   6    6.90    5.21
   1   8  -5    7.17    2.47
   1   8  -5    5.55    1.87
   1   8  -5    2.53    2.91
   1   8  -5    3.37    3.79
  -1  -8   5    1.12    4.32
   1   8  -4   13.93    2.51
   1   8  -4   18.78    2.32
   1   8  -4   17.84    5.22
  -1  -8   4   15.59    3.87
   1   8  -3   82.48    5.05
   1   8  -3   76.56    6.39
  -1  -8   3   87.50    6.75
   1   8  -2   61.89    4.60
   1   8  -2   68.13    5.72
   1   8  -2   65.41    5.38
   1   8  -1  210.35   10.37
   1   8  -1  213.05   13.22
  -1  -8   1  210.70   13.25
   1   8   0  233.54   11.93
   1   8   0  250.08   11.06
  -1  -8   0  236.26   15.59
   1   8   1   81.83    5.80
   1   8   1   82.90    5.35
  -1  -8  -1   83.23    5.36
   1   8   2   12.45    4.05
   1   8   2   16.04    3.57
   1   8   2   17.24    2.00
  -1  -8  -2    9.93    2.84
   1   8   3    8.42    3.71
   1   8   3   18.72    3.07
  -1  -8  -3   20.35    3.50
   1   8   4  464.17   18.19
   1   8   4  450.19   26.19
   1   8   5  750.39   29.31
   1   8   5  701.05   35.49
   1   8   6   12.71    4.16
   1   8   6    2.68    3.35
   1   8   7  462.73   23.76
   1   8   7  434.90   24.11
   1   8   8  328.24   17.14
   1   8   8  339.69   16.36
   1   8   9  133.87   10.04
   1   8   9  116.54    9.07
   1   8  10  131.50    9.58
   1   8  10  139.75    9.88
   1   8  11  887.77   42.01
   1   8  11  861.51   36.79
   1   8  12  401.06   26.76
   1   8  12  362.03   21.15
   1   8  13   25.10    6.98
   1   8  14   10.56    7.92
   1   9  -7  175.24   12.54
   1   9  -7  162.99   14.07
   1   9  -6   -1.33    1.92
   1   9  -6    0.31    1.89
   1   9  -6   -0.46    3.96
   1   9  -6    2.86    6.66
  -1  -9   6   -4.02    5.52
   1   9  -5  130.51    6.55
   1   9  -5  120.81    7.11
   1   9  -5  116.12   10.57
  -1  -9   5  136.69   10.16
   1   9  -4  132.82    7.45
   1   9  -4  108.56    7.19
   1   9  -4  143.48    9.69
  -1  -9   4  115.08    8.57
   1   9  -3   23.68    3.95
   1   9  -3   27.40    3.61
   1   9  -3   29.40    5.56
  -1  -9   3   11.02    5.46
   1   9  -2   46.57    4.78
   1   9  -2   35.49    4.10
   1   9  -2   43.31    4.79
  -1  -9   2   43.53    5.71
   1   9  -1  232.16   12.90
   1   9  -1  245.65   11.84
  -1  -9   1  223.66   11.22
   1   9   0  178.99    8.88
   1   9   0  162.82   11.00
   1   9   0  177.15   11.94
  -1  -9   0  156.76    9.20
   1   9   1   57.66    5.01
   1   9   1   60.69    5.92
   1   9   1   63.29    4.46
  -1  -9  -1   56.24    4.53
   1   9   2  161.28   11.50
   1   9   2  163.16    9.08
   1   9   3  364.67   15.26
   1   9   3  319.30   19.32
   1   9   4 1338.53   64.00
   1   9   4 1232.03   76.60
  -1  -9  -4 1259.68   69.96
   1   9   5  848.93   36.67
   1   9   5  802.99   47.06
   1   9   6  278.72   15.54
   1   9   6  283.63   16.80
   1   9   7   54.95    5.70
   1   9   7   44.23    6.34
   1   9   8  465.98   22.96
   1   9   8  435.89   22.07
   1   9   9   79.12    7.77
   1   9   9   68.26    7.12
   1   9  10   19.76    5.24
   1   9  10   27.33    6.08
   1   9  11  125.04   11.97
   1   9  11  133.68   10.25
   1   9  12   15.44    6.59
   1   9  13   24.58    8.97
   1  10  -6   13.09    7.14
   1  10  -5    0.55    2.57
   1  10  -5    0.46    2.32
   1  10  -5    7.16    5.88
  -1 -10   5    8.52    6.84
   1  10  -4    7.76    2.86
   1  10  -4    3.53    3.04
   1  10  -4   12.27    6.43
  -1 -10   4   20.99    8.63
   1  10  -3    0.21    2.71
   1  10  -3   -3.75    3.29
   1  10  -3   -0.03    4.37
  -1 -10   3   -0.33    5.22
   1  10  -2   63.04    6.00
   1  10  -2   59.14    5.94
   1  10  -2   69.23    6.54
  -1 -10   2   66.19    7.59
   1  10  -1  192.98   11.11
   1  10  -1  183.31   11.59
   1  10  -1  202.78   13.69
  -1 -10   1  194.42   11.34
   1  10   0    0.32    3.36
   1  10   0   -3.64    3.77
   1  10   0   -3.83    3.80
  -1 -10   0    1.96    4.39
   1  10   1  215.30   10.38
   1  10   1  212.48   13.34
   1  10   1  218.87   12.35
  -1 -10  -1  208.80   10.52
   1  10   2   29.42    4.22
   1  10   2   19.90    4.98
  -1 -10  -2   26.36    4.86
   1  10   3   37.82    4.71
   1  10   3   40.18    5.31
  -1 -10  -3   37.89    4.33
   1  10   4  165.98   12.22
   1  10   4  188.57   10.79
   1  10   5  498.16   20.45
   1  10   5  440.87   22.84
   1  10   6  255.32   13.26
   1  10   6  208.22   11.07
   1  10   7   27.23    6.21
   1  10   7   31.11    6.21
   1  10   8   13.15    5.94
   1  10   8   -1.13    5.83
   1  10   9   29.04    6.13
   1  10   9    9.27    5.35
   1  10  10    5.17    5.84
   1  10  11    8.97    6.78
   1  10  12   42.81    9.09
   1  11  -4   11.48    3.73
   1  11  -4   -2.32    7.49
   1  11  -3   46.26    4.72
   1  11  -3   32.78    4.18
   1  11  -3   31.55    7.09
  -1 -11   3   34.28    7.65
   1  11  -2   76.33    5.59
   1  11  -2   68.03    5.76
   1  11  -2   76.04    7.62
  -1 -11   2   71.32    9.35
   1  11  -1   -5.43    4.15
   1  11  -1   -0.41    3.72
   1  11  -1    3.65    5.56
  -1 -11   1    8.29    5.88
   1  11   0    0.51    3.62
   1  11   0    0.72    4.32
   1  11   0    5.45    3.72
  -1 -11   0   -3.20    6.41
   1  11   1    1.20    3.61
   1  11   1    1.45    5.22
   1  11   1    4.00    3.49
  -1 -11  -1   -7.48    5.74
   1  11   2   11.05    3.67
   1  11   2   10.44    6.01
  -1 -11  -2   22.51    4.83
   1  11   3    8.27    4.26
   1  11   3    5.41    4.57
  -1 -11  -3    6.25    4.34
   1  11   4   -2.60    3.88
   1  11   4   -0.88    4.11
  -1 -11  -4   -1.47    4.56
   1  11   5    4.59    4.51
   1  11   5    4.63    4.15
  -1 -11  -5   -2.99    3.36
   1  11   6    1.81    4.44
   1  11   6   -0.60    4.34
  -1 -11  -6    2.02    4.87
   1  11   7  177.47   12.94
   1  11   7  150.16   11.23
  -1 -11  -7  173.90   12.52
   1  11   8  608.63   34.66
   1  11   8  505.32   32.45
   1  11   9  363.59   24.81
   1  11  10    3.34    6.45
   1  11  11   96.35   13.70
   1  12  -2    5.46    4.10
   1  12  -2    1.80    3.96
   1  12  -2   -3.65    5.75
   1  12  -1   28.28    5.48
   1  12  -1   22.23    5.70
   1  12  -1   21.37    5.64
  -1 -12   1   33.78    8.75
   1  12   0   14.68    5.42
   1  12   0   18.47    4.85
   1  12   0   15.88    4.95
  -1 -12   0   28.75    6.88
   1  12   1  104.94    8.44
   1  12   1   64.92    7.16
  -1 -12  -1   94.95    8.82
   1  12   2  117.29    8.94
   1  12   2   94.24    8.88
  -1 -12  -2   91.43    8.67
   1  12   3   24.51    6.64
   1  12   3   24.24    7.09
  -1 -12  -3   19.85    5.59
   1  12   4   44.52    7.53
   1  12   4   38.53    7.61
  -1 -12  -4   35.64    7.04
   1  12   5  268.81   16.19
   1  12   5  219.93   14.34
  -1 -12  -5  240.52   15.77
   1  12   6   51.25    7.11
  -1 -12  -6   42.77    6.97
   1  12   7  210.89   14.03
  -1 -12  -7  220.15   15.01
   1  12   8  473.45   29.69
  -1 -12  -8  478.14   24.16
   1  12   9  230.34   15.51
   1  13   1   81.87    8.48
   1  13   1   57.73    8.17
   1  13   2  137.49   11.82
   1  13   2  119.60   10.32
   1  13   3   73.08    8.46
   1  13   3   49.46    8.79
   1  13   4   16.37    7.52
   1  13   5   79.37   10.37
   1  13   6   11.56    8.55
  -2  12   5   76.14    9.18
  -2  12   4   89.93   10.67
  -2  12   3   23.72    5.30
   2 -12  -2   -5.74    5.20
  -2  12   2    4.48    5.90
  -2  12   2    9.78    5.76
   2 -12  -1   16.28    6.23
  -2  12   1    7.87    5.38
  -2  12   1   10.01    6.50
  -2  12   0   22.10    5.43
  -2  12   0   13.66    6.07
  -2  12  -1   61.31    6.23
  -2  12  -1   47.96    7.65
  -2  11   8   31.63    7.08
  -2  11   7    3.07    6.32
   2 -11  -6    4.32    4.37
  -2  11   6    7.65    7.18
   2 -11  -5    0.01    3.97
   2 -11  -5    6.29    4.10
  -2  11   5    7.78    5.52
   2 -11  -4   78.86    6.81
   2 -11  -4   82.72    7.49
  -2  11   4   85.30    7.02
  -2  11   4   66.01    7.40
   2 -11  -3  303.19   16.29
   2 -11  -3  311.09   17.44
  -2  11   3  312.21   15.96
   2 -11  -2  475.34   20.53
  -2  11   2  543.28   24.25
  -2  11   2  434.39   24.84
   2 -11  -1  194.97   11.17
  -2  11   1  204.78   11.08
  -2  11   1  174.47   10.66
   2 -11   0   97.44    7.86
  -2  11   0   61.11    6.86
  -2  11  -1  320.54   15.26
  -2  11  -2   44.00    4.27
  -2  11  -2   43.03    5.54
  -2  11  -3    5.49    2.87
  -2  11  -3    5.49    3.80
  -2  10   9  114.33   12.15
   2 -10  -8   41.72    4.69
  -2  10   8   37.18    8.54
   2 -10  -7    2.64    3.35
   2 -10  -7    3.55    3.86
  -2  10   7   -2.15    5.34
   2 -10  -6  156.02    9.14
   2 -10  -6  160.15   10.23
  -2  10   6  149.36   11.85
   2 -10  -5   92.84    9.62
   2 -10  -5  121.16    7.12
   2 -10  -5  134.28    9.34
  -2  10   5  116.50    9.14
   2 -10  -4    4.17    5.48
   2 -10  -4    4.55    3.60
   2 -10  -4   11.37    4.24
  -2  10   4    9.91    4.46
   2 -10  -3  422.43   25.53
   2 -10  -3  515.62   21.85
   2 -10  -3  507.58   26.39
  -2  10   3  515.02   21.32
  -2  10   3  451.03   25.71
   2 -10  -2  903.36   41.02
   2 -10  -2  926.27   55.81
  -2  10   2  911.06   39.58
  -2  10   2  772.19   46.89
   2 -10  -1  243.02   12.66
   2 -10  -1  252.01   14.99
  -2  10   1  243.93   11.24
  -2  10   1  214.79   13.51
   2 -10   0   38.82    5.05
  -2  10   0   31.56    4.25
  -2  10   0   31.76    4.78
   2 -10   1    7.60    5.17
  -2  10  -1    0.45    2.78
  -2  10  -1    7.33    3.93
  -2  10  -2   13.30    2.79
  -2  10  -2   10.37    3.63
  -2  10  -3   11.48    3.18
  -2  10  -3    8.59    3.52
  -2  10  -4    2.83    2.58
  -2  10  -4   -1.60    3.51
  -2  10  -4   17.23    5.61
  -2  10  -5    3.45    3.68
  -2  10  -5  -11.38    6.71
  -2  10  -6    2.84    5.10
  -2  10  -6   -1.85    7.01
  -2   9  11   13.77    7.31
  -2   9  10  106.21   10.45
   2  -9  -9  124.51    7.43
  -2   9   9  136.18   12.23
   2  -9  -8   77.23    8.06
   2  -9  -8   89.97    5.29
  -2   9   8  106.19    8.84
   2  -9  -7   29.94    6.05
   2  -9  -7   33.96    3.49
   2  -9  -7   35.87    4.33
  -2   9   7   31.21    6.12
   2  -9  -6   54.24    6.69
   2  -9  -6   64.65    4.45
   2  -9  -6   76.00    6.13
  -2   9   6   78.63    6.81
   2  -9  -5  121.52   10.66
   2  -9  -5  132.38    6.69
   2  -9  -5  124.12    8.67
  -2   9   5  124.09    8.11
   2  -9  -4    5.46    3.83
   2  -9  -4    9.49    3.15
   2  -9  -4    3.61    3.44
  -2   9   4    3.30    3.27
   2  -9  -3   38.39    6.00
   2  -9  -3   52.35    4.34
   2  -9  -3   58.59    5.34
  -2   9   3   51.16    4.84
   2  -9  -2    6.17    4.34
   2  -9  -2   26.80    3.52
   2  -9  -2   27.03    4.56
  -2   9   2   18.62    3.52
   2  -9  -1  220.94   18.35
   2  -9  -1  260.02   10.22
   2  -9  -1  267.24   12.31
  -2   9   1  282.29   12.02
  -2   9   1  235.79   14.91
   2  -9   0  451.40   18.87
   2  -9   0  445.56   22.30
  -2   9   0  473.03   17.86
  -2   9   0  408.64   24.22
   2  -9   1  204.52   10.16
  -2   9  -1  206.09    9.39
  -2   9  -2  142.19    7.01
  -2   9  -2  139.62    7.62
  -2   9  -3    3.24    2.06
  -2   9  -3    9.17    2.73
  -2   9  -3    0.69    2.40
  -2   9  -3    2.81    4.64
  -2   9  -4   42.67    3.28
  -2   9  -4   42.67    4.13
  -2   9  -4   50.17    6.11
  -2   9  -5  105.31    4.58
  -2   9  -5   95.92    5.93
  -2   9  -5  111.52    6.78
  -2   9  -5  112.19    9.29
  -2   9  -6    5.48    3.59
  -2   9  -6    2.63    6.14
  -2   9  -7   64.15    6.42
  -2   9  -7   45.65    7.68
  -2   8  12   11.99    7.18
  -2   8  11  166.21   12.98
  -2   8  10   94.54    9.30
   2  -8  -9   94.29    9.41
  -2   8   9  121.71    8.51
   2  -8  -8   19.86    5.04
  -2   8   8   27.75    5.13
   2  -8  -7    3.76    4.81
   2  -8  -7    4.10    1.99
  -2   8   7    0.80    4.30
   2  -8  -6   41.56    6.23
   2  -8  -6   34.89    2.89
  -2   8   6   46.10    4.52
   2  -8  -5  109.25    9.49
   2  -8  -5  116.03    6.25
   2  -8  -5  141.48    7.98
  -2   8   5  113.40    7.66
   2  -8  -4   13.53    3.92
   2  -8  -4    5.80    2.35
   2  -8  -4   13.53    3.11
  -2   8   4    7.72    3.18
   2  -8  -3  214.19   12.64
   2  -8  -3  255.78   11.50
   2  -8  -3  267.20   16.50
  -2   8   3  239.55   13.03
   2  -8  -2  405.29   29.06
   2  -8  -2  445.33   18.16
   2  -8  -2  441.50   22.09
  -2   8   2  489.48   24.17
   2  -8  -1    0.01    3.36
   2  -8  -1    7.88    3.11
   2  -8  -1   11.32    3.53
  -2   8   1    3.55    2.96
   2  -8   0  199.45   15.29
   2  -8   0  238.12   10.27
   2  -8   0  222.14   11.99
  -2   8   0  244.79    9.76
   2  -8   1 1440.44   55.95
  -2   8  -1 1291.90   70.17
  -2   8  -2 1416.47   58.90
  -2   8  -2 1464.11   53.87
  -2   8  -3  198.53    8.33
  -2   8  -3  200.11    8.72
  -2   8  -3  207.42   11.04
  -2   8  -4   37.27    2.97
  -2   8  -4   28.42    3.27
  -2   8  -4   39.00    4.22
  -2   8  -4   20.16    4.18
  -2   8  -5   84.22    4.95
  -2   8  -5  102.37    6.76
  -2   8  -6    2.04    2.82
  -2   8  -6    6.62    4.58
  -2   8  -7  105.35    8.10
  -2   8  -7  124.84    9.69
  -2   8  -8   29.80    5.04
  -2   8  -8   17.08    6.72
  -2   8  -9   15.91    5.63
  -2   8  -9   23.87    8.78
  -2   7  12   76.17    9.09
   2  -7 -11  234.20   11.73
  -2   7  11  231.54   16.02
   2  -7 -10   95.86    8.66
  -2   7  10  100.54    8.78
   2  -7  -9    1.32    5.44
  -2   7   9    6.90    4.62
   2  -7  -8   65.61    6.41
  -2   7   8   61.28    5.60
   2  -7  -7   95.49    8.20
  -2   7   7   88.31    7.68
   2  -7  -6 1254.57   60.22
   2  -7  -6 1242.49   63.20
  -2   7   6 1299.39   57.82
   2  -7  -5 1081.81   58.81
   2  -7  -5 1122.91   47.93
  -2   7   5 1131.10   46.35
   2  -7  -4  231.16   11.76
   2  -7  -4  208.63    9.12
   2  -7  -4  227.87   12.79
  -2   7   4  214.79    9.90
   2  -7  -3  203.20   14.00
   2  -7  -3  220.66   10.02
   2  -7  -3  221.54   11.73
  -2   7   3  226.84    9.44
   2  -7  -2  969.20   59.48
   2  -7  -2 1017.78   37.89
   2  -7  -2 1042.36   47.99
  -2   7   2 1019.22   38.64
   2  -7  -1  430.76   32.19
   2  -7  -1  503.83   19.70
   2  -7  -1  473.46   25.97
  -2   7   1  496.14   22.48
   2  -7   0   27.69    4.27
   2  -7   0   28.44    3.69
   2  -7   0   34.26    4.00
  -2   7   0   27.05    3.23
   2  -7   1  703.66   34.72
   2  -7   1  794.06   28.58
   2  -7   1  768.86   39.54
  -2   7  -1  779.57   27.78
   2  -7   2  594.40   34.89
  -2   7  -2  554.82   21.70
  -2   7  -2  505.31   28.98
  -2   7  -2  540.81   19.85
  -2   7  -2  555.57   27.10
  -2   7  -3  158.79    7.07
  -2   7  -3  153.30    7.19
  -2   7  -3  154.68    9.06
  -2   7  -4   54.55    3.96
  -2   7  -4   50.50    5.72
  -2   7  -5   85.30    3.90
  -2   7  -5  101.75    5.84
  -2   7  -5   97.08    7.47
  -2   7  -6   37.61    3.89
  -2   7  -6   47.89    6.02
  -2   7  -7   45.77    4.88
  -2   7  -7   54.17    6.28
  -2   7  -8    8.51    3.84
  -2   7  -8   13.05    6.31
  -2   7  -9    3.63    3.87
  -2   7  -9    1.55    5.86
  -2   7 -10   22.29    4.98
  -2   7 -10   39.36    9.26
  -2   6  13  -11.76    8.54
   2  -6 -12   73.18    5.95
  -2   6  12   76.78    9.03
   2  -6 -11   94.95   10.11
   2  -6 -11  121.58    7.44
  -2   6  11  120.74    9.36
   2  -6 -10   17.51    5.01
   2  -6 -10   28.44    2.92
  -2   6  10   19.58    5.29
   2  -6  -9  156.10    9.31
  -2   6   9  175.75   10.57
   2  -6  -8   16.63    4.89
  -2   6   8   10.32    4.48
   2  -6  -7  148.84    8.42
  -2   6   7  148.81    9.61
   2  -6  -6  708.90   34.43
  -2   6   6  804.39   34.43
   2  -6  -5  903.31   60.11
  -2   6   5  892.13   34.74
   2  -6  -4  504.00   35.33
   2  -6  -4  523.75   22.97
  -2   6   4  533.27   21.92
   2  -6  -3   69.72    5.69
   2  -6  -3   68.06    3.43
  -2   6   3   75.33    4.57
   2  -6  -2    1.84    2.09
   2  -6  -2    3.08    1.39
   2  -6  -2    3.62    2.12
  -2   6   2    3.67    1.84
   2  -6  -1  181.84   10.25
   2  -6  -1  210.64    8.35
   2  -6  -1  206.33   12.61
  -2   6   1  202.61    8.88
   2  -6   0    1.60    2.31
   2  -6   0    2.87    1.77
  -2   6   0   -0.26    1.55
   2  -6   1   78.73    6.34
   2  -6   1   88.81    4.45
   2  -6   1   84.38    5.17
  -2   6  -1   88.15    4.49
  -2   6  -1   90.66    4.28
   2  -6   2   88.79    7.29
   2  -6   2   93.94    5.61
  -2   6  -2   91.68    4.28
  -2   6  -2   85.49    5.42
  -2   6  -3  139.72    6.35
  -2   6  -3  155.65    7.28
  -2   6  -4  749.36   33.00
  -2   6  -4  838.87   32.79
  -2   6  -5  586.51   27.09
  -2   6  -5  669.20   26.68
  -2   6  -6  179.53    8.35
  -2   6  -7  113.32    6.42
  -2   6  -7  118.66   10.15
  -2   6  -8   11.93    4.01
  -2   6  -8    9.39    5.13
  -2   6  -9   12.00    3.49
  -2   6  -9    2.75    6.29
  -2   6 -10   90.74    7.26
  -2   6 -10   94.31    9.37
  -2   6 -11   78.19    7.96
  -2   6 -11   68.74    8.49
   2  -5 -13   25.54    4.48
  -2   5  13   23.45    6.55
   2  -5 -12   69.75    8.16
   2  -5 -12   72.84    5.40
  -2   5  12   82.06    8.03
   2  -5 -11   12.29    5.76
   2  -5 -11    0.51    2.48
  -2   5  11    5.60    4.73
   2  -5 -10   19.59    5.06
   2  -5 -10   21.57    2.99
  -2   5  10    4.78    4.34
   2  -5  -9   51.41    5.57
   2  -5  -9   65.78    3.71
  -2   5   9   46.70    5.26
   2  -5  -8   27.33    4.02
  -2   5   8   26.93    4.17
   2  -5  -7   40.46    5.24
  -2   5   7   42.86    4.52
   2  -5  -6   85.16    5.96
  -2   5   6   85.37    4.85
   2  -5  -5   55.50    4.43
  -2   5   5   61.22    4.34
   2  -5  -4  241.40   14.90
   2  -5  -4  244.15   10.53
  -2   5   4  246.00   11.65
   2  -5  -3  971.22   57.87
   2  -5  -3  939.87   39.28
  -2   5   3  961.35   36.47
   2  -5  -2 1230.19   64.51
   2  -5  -2 1222.32   53.78
  -2   5   2 1264.37   48.82
   2  -5  -1  859.61   48.29
   2  -5  -1  859.37   38.65
   2  -5  -1  917.72   44.43
  -2   5   1  843.24   34.82
   2  -5   0   54.06    4.39
   2  -5   0   45.47    2.85
   2  -5   0   54.61    3.92
  -2   5   0   50.83    3.55
  -2   5   0   44.99    2.63
   2  -5   1 1825.62  135.25
   2  -5   1 1881.78   68.93
   2  -5   1 1835.46   83.21
  -2   5  -1 1875.98   77.19
  -2   5  -1 1925.44   73.15
   2  -5   2 1050.30   64.73
   2  -5   2 1072.32   48.63
  -2   5  -2 1043.92   51.89
   2  -5   3    2.28    1.60
   2  -5   3   -0.45    3.07
  -2   5  -3    0.16    1.00
  -2   5  -3    0.29    1.46
  -2   5  -3    0.54    2.12
  -2   5  -4  307.70   12.60
  -2   5  -4  329.96   14.58
  -2   5  -5  752.85   32.31
  -2   5  -5  873.17   34.94
  -2   5  -6  474.66   19.02
  -2   5  -7   32.38    3.75
  -2   5  -7   22.42    4.29
  -2   5  -8   16.52    3.28
  -2   5  -8   20.13    4.49
  -2   5  -9    3.82    3.13
  -2   5  -9    3.12    5.09
  -2   5 -10  401.42   17.29
  -2   5 -11  137.76    8.58
  -2   5 -11  146.44   11.77
  -2   5 -12   20.28    5.40
  -2   5 -12   31.38    7.17
   2  -4 -13  154.81   11.40
   2  -4 -13  212.58   11.03
  -2   4  13  200.25   13.57
   2  -4 -12   14.87    5.25
   2  -4 -12    5.82    3.22
  -2   4  12    3.73    5.26
   2  -4 -11   34.05    5.31
   2  -4 -11   33.39    3.68
  -2   4  11   26.15    5.09
   2  -4 -10   58.78    6.64
   2  -4 -10   57.47    4.09
  -2   4  10   53.48    5.55
   2  -4  -9  152.23   11.52
   2  -4  -9  156.09    6.88
  -2   4   9  168.27   11.23
   2  -4  -8  361.66   24.30
   2  -4  -8  374.52   15.03
  -2   4   8  362.02   22.38
   2  -4  -7   21.20    3.44
  -2   4   7   22.58    3.72
   2  -4  -6  118.73    5.97
  -2   4   6  130.57    6.69
   2  -4  -5  458.03   26.05
  -2   4   5  488.85   18.94
   2  -4  -4  301.41   18.56
  -2   4   4  307.31   12.81
   2  -4  -3 1204.65   63.11
   2  -4  -3 1184.51   49.80
  -2   4   3 1290.79   58.34
   2  -4  -1 4156.16  267.42
  -2   4   1 4234.79  188.73
   2  -4   0   89.76    6.24
   2  -4   0  111.71    5.75
   2  -4   0  101.70    5.64
  -2   4   0   96.60    4.94
  -2   4   0   97.04    4.15
   2  -4   1  124.08    9.47
   2  -4   1  132.43    7.88
  -2   4  -1  126.15    5.71
  -2   4  -1  121.17    5.78
   2  -4   2  778.82   49.39
   2  -4   2  792.75   49.20
  -2   4  -2  793.12   32.76
  -2   4  -2  770.08   36.80
   2  -4   3  143.34   10.18
   2  -4   3  146.84    8.12
  -2   4  -3  137.65    7.25
   2  -4   4   63.63    4.13
   2  -4   4   65.21    4.09
  -2   4  -4   56.75    3.95
  -2   4  -5  144.53   10.53
  -2   4  -5  133.26   11.42
  -2   4  -6   41.09    3.13
  -2   4  -6   40.58    4.68
  -2   4  -7    5.40    2.48
  -2   4  -7   18.09    3.65
  -2   4  -8   31.56    8.76
  -2   4  -8   27.48    7.03
  -2   4  -9  153.87    7.80
  -2   4 -10  288.80   12.92
  -2   4 -11  186.89   10.60
  -2   4 -12   88.40    7.45
  -2   4 -12  114.43   10.38
  -2   4 -13   -2.73    7.19
   2  -3 -13  124.17   12.92
   2  -3 -13  186.36   10.63
  -2   3  13  170.17   11.94
   2  -3 -12   -3.22    4.92
   2  -3 -12    1.73    3.45
  -2   3  12    5.07    4.16
   2  -3 -11   -5.19    4.39
   2  -3 -11    2.22    3.46
  -2   3  11    3.28    3.89
   2  -3 -10   15.61    3.67
   2  -3 -10   28.24    2.99
  -2   3  10   22.28    3.82
   2  -3  -9  697.57   35.89
   2  -3  -9  707.45   31.77
  -2   3   9  695.19   40.05
   2  -3  -8  374.51   20.50
   2  -3  -8  389.05   15.91
  -2   3   8  359.16   17.27
   2  -3  -7  239.83   11.30
   2  -3  -7  246.41   10.68
  -2   3   7  246.79   11.47
   2  -3  -6   90.73    5.51
   2  -3  -6   86.51    3.92
  -2   3   6   90.89    5.83
   2  -3  -5 1718.24   92.92
   2  -3  -5 1698.66   75.77
  -2   3   5 1688.40   80.03
   2  -3  -4  689.50   30.78
  -2   3   4  702.53   32.98
   2  -3  -3  618.72   27.28
  -2   3   3  605.56   22.30
   2  -3  -2  798.35   36.99
  -2   3   2  821.71   36.01
   2  -3  -1 1108.26   53.79
  -2   3   1 1072.78   46.01
   2  -3   0  706.38   37.08
   2  -3   0  746.92   43.62
  -2   3   0  709.54   33.39
  -2   3   0  725.83   29.66
   2  -3   1 1237.94   58.20
   2  -3   1 1260.84   57.62
  -2   3  -1 1219.27   50.41
  -2   3  -1 1285.65   49.30
   2  -3   2  147.01    6.57
   2  -3   2  154.21    8.52
  -2   3  -2  149.64    7.10
  -2   3  -2  156.56    6.26
  -2   3  -2  149.36    8.47
   2  -3   3  256.58   14.83
   2  -3   3  256.93   15.75
  -2   3  -3  256.07   12.40
   2  -3   4   31.10    2.08
   2  -3   4   29.22    3.53
  -2   3  -4   30.53    2.10
  -2   3  -4   28.74    3.38
  -2   3  -5  322.57   12.30
  -2   3  -6   47.25    3.13
  -2   3  -7   -1.22    2.39
  -2   3  -7    5.03    2.94
  -2   3  -9  143.02    6.87
  -2   3  -9  159.24    8.94
  -2   3 -10    4.60    2.70
  -2   3 -10    2.20    5.22
  -2   3 -11   47.26    5.02
  -2   3 -11   62.49    7.54
  -2   3 -12   12.67    4.09
  -2   3 -12   13.31    5.90
  -2   3 -13   72.37    7.07
  -2   3 -13   58.26    9.71
   2  -2 -13    4.43    4.85
   2  -2 -13    9.58    4.81
  -2   2  13    7.86    3.94
   2  -2 -12   14.48    5.15
   2  -2 -12   -8.88    3.65
  -2   2  12   -0.85    4.80
   2  -2 -11   50.17    5.34
   2  -2 -11   50.24    4.45
  -2   2  11   52.99    5.41
   2  -2 -10  152.41    9.52
   2  -2 -10  172.54    8.47
  -2   2  10  152.93   11.07
   2  -2  -9  258.20   12.35
   2  -2  -9  269.24   11.84
  -2   2   9  248.49   16.77
   2  -2  -8  501.41   21.98
   2  -2  -8  523.78   22.24
  -2   2   8  494.14   31.36
   2  -2  -7  164.54    7.89
   2  -2  -7  191.37    8.04
  -2   2   7  182.42   11.89
   2  -2  -6    3.31    1.85
   2  -2  -6    3.75    1.32
  -2   2   6    3.33    2.24
   2  -2  -5    3.00    1.66
   2  -2  -5    5.22    1.02
  -2   2   5    4.10    2.02
   2  -2  -4    1.22    1.77
   2  -2  -4    3.71    1.01
  -2   2   4    2.60    1.43
   2  -2  -3    7.41    1.86
   2  -2  -3    8.41    0.78
  -2   2   3   10.81    1.63
   2  -2  -2  383.60   19.59
  -2   2   2  383.87   17.66
   2  -2  -1  397.12   21.40
  -2   2   1  412.86   21.42
   2  -2   0  730.01   42.19
  -2   2   0  772.93   37.30
  -2   2   0  792.15   37.41
   2  -2   1 3703.52  168.68
  -2   2  -1 3505.36  171.52
   2  -2   2 4768.98  286.15
  -2   2  -2 4738.48  217.19
   2  -2   3 1829.05  113.20
  -2   2  -3 1790.92   87.96
  -2   2  -3 1793.97  102.85
   2  -2   4   13.47    0.94
   2  -2   4   13.34    2.40
  -2   2  -4   15.11    1.08
  -2   2  -4   12.21    2.06
   2  -2   5 1106.98   49.88
  -2   2  -5 1391.52   65.90
  -2   2  -6  195.84    9.59
  -2   2  -7  105.25    5.47
  -2   2  -8  300.17   11.87
  -2   2  -9   47.84   11.90
  -2   2  -9   44.55    8.74
  -2   2 -10   20.33    2.79
  -2   2 -10   28.30    5.31
  -2   2 -11   81.11    5.25
  -2   2 -11   78.06    7.15
  -2   2 -12   48.44    4.90
  -2   2 -12   44.92    7.04
  -2   2 -14  492.22   28.91
   2  -1 -13   16.55    5.02
   2  -1 -13   17.45    5.52
  -2   1  13   18.46    5.40
   2  -1 -12   11.70    4.59
   2  -1 -12   22.17    3.94
  -2   1  12   26.28    4.31
   2  -1 -11   72.07    6.55
   2  -1 -11   83.86    5.84
  -2   1  11   75.17    6.16
   2  -1 -10  219.72   11.09
   2  -1 -10  228.23   11.15
  -2   1  10  213.15   12.85
   2  -1  -9   85.71    6.43
   2  -1  -9   92.25    5.19
  -2   1   9   88.41    6.48
   2  -1  -8   53.56    4.21
   2  -1  -8   57.74    4.51
  -2   1   8   55.12    4.41
   2  -1  -7    5.23    1.93
   2  -1  -7    3.52    1.68
  -2   1   7    3.65    1.85
   2  -1  -6  727.04   41.23
   2  -1  -6  735.42   33.49
  -2   1   6  737.40   46.91
   2  -1  -5 3050.22  151.04
   2  -1  -5 3149.64  139.59
  -2   1   5 2831.26  157.57
   2  -1  -4  884.46   37.48
   2  -1  -4  868.40   42.68
  -2   1   4  848.05   48.33
   2  -1  -3   12.36    1.66
   2  -1  -3   11.85    1.06
  -2   1   3   12.26    1.59
   2  -1  -2 2294.90  122.01
  -2   1   2 2337.98  122.17
   2  -1   0    0.07    0.78
  -2   1   0    2.39    0.98
   2  -1   1 1517.80   67.53
  -2   1  -1 1531.11   72.40
   2  -1   3 1808.66  122.72
   2  -1   3 1857.32  117.63
  -2   1  -3 1917.30   98.87
  -2   1  -3 1916.95   93.71
   2  -1   4   22.73    1.71
   2  -1   4   22.72    2.21
  -2   1  -4   22.40    1.45
  -2   1  -4   18.22    2.27
   2  -1   5   76.29    4.50
  -2   1  -5   74.52    4.56
   2  -1   6  117.83    6.45
   2  -1   6  118.38    5.87
  -2   1  -6  119.48    6.53
   2  -1   7  390.74   20.28
   2  -1   7  380.85   16.10
  -2   1  -7  389.23   17.55
   2  -1   8  191.18   12.13
   2  -1   8  199.58    9.43
  -2   1  -8  211.41    9.05
   2  -1   9   88.89    4.69
  -2   1  -9   91.03    6.75
   2  -1  10   75.57    3.96
  -2   1 -10   99.03    6.95
   2  -1  11   90.71    5.44
   2  -1  11   89.14    5.62
  -2   1 -11  118.13    7.46
   2  -1  12    0.30    1.57
   2  -1  12   -1.09    1.77
  -2   1 -12    1.01    3.72
  -2   1 -12    5.03    4.93
   2  -1  13   46.33    3.22
   2  -1  13   50.45    3.26
  -2   1 -13   59.35    5.90
  -2   1 -13   61.83    7.59
  -2   1 -14   56.11    6.42
  -2   1 -14   63.75    8.49
   2   0 -13   -0.96    4.26
   2   0 -13    9.41    4.44
  -2   0  13    5.96    4.35
   2   0 -12   15.79    4.70
   2   0 -12   18.61    4.74
  -2   0  12   20.44    4.30
   2   0 -11  120.64    7.78
   2   0 -11  131.26    7.51
  -2   0  11  126.62    9.77
   2   0 -10  173.24   10.15
   2   0 -10  194.52    9.17
  -2   0  10  171.35   12.14
   2   0  -9    7.49    2.71
  -2   0   9    2.67    2.26
   2   0  -8  321.50   20.37
   2   0  -8  331.82   14.24
  -2   0   8  308.65   19.01
   2   0  -7   58.46    3.60
   2   0  -7   61.82    3.75
  -2   0   7   46.38    3.71
   2   0  -6 1145.94   70.18
   2   0  -6 1210.61   50.56
  -2   0   6 1109.21   66.56
   2   0  -5 2403.21  145.65
   2   0  -5 2340.99  104.32
  -2   0   5 2362.21  135.08
   2   0  -4 1817.29   97.93
   2   0  -4 2019.32   86.17
  -2   0   4 1982.10  103.33
   2   0  -3  886.20   51.99
   2   0  -3  856.86   43.38
  -2   0   3  901.62   45.21
  -2   0   3  885.88   46.58
   2   0  -2  470.41   19.44
   2   0  -2  463.79   19.75
  -2   0   2  482.46   22.37
  -2   0   2  447.64   26.03
   2   0  -1 3280.21  187.57
  -2   0   1 3245.24  176.92
  -2   0   1 2976.25  201.49
   2   0   0   75.50    3.91
  -2   0   0   79.71    4.83
   2   0   1    0.47    0.57
  -2   0  -1    1.62    0.83
   2   0   2   46.85    2.13
   2   0   2   50.03    2.87
  -2   0  -2   53.91    2.59
   2   0   3   95.99    5.33
   2   0   3   98.41    5.83
  -2   0  -3   97.05    5.56
  -2   0  -3   98.88    5.20
   2   0   4  202.75   10.54
  -2   0  -4  209.48    9.88
  -2   0  -4  223.29   11.26
   2   0   5 1363.68   65.46
  -2   0  -5 1169.49   58.86
  -2   0  -5 1417.79   62.29
   2   0   6  424.59   44.18
   2   0   6  481.61   77.15
  -2   0  -6  450.19   40.77
   2   0   7  476.38   20.36
  -2   0  -7  528.44   21.61
   2   0   8  129.64    6.66
  -2   0  -8  155.73    7.59
   2   0   9    4.32    1.72
   2   0   9    2.58    1.76
  -2   0  -9   12.92    7.51
   2   0  10   24.08    2.37
   2   0  10   21.07    2.69
  -2   0 -10   20.66    3.63
   2   0  11   46.03    4.21
  -2   0 -11   55.90    6.45
   2   0  12   34.09    3.29
  -2   0 -12   45.63    4.75
  -2   0 -12   44.06    5.55
   2   0  13   18.20    2.64
   2   0  13   20.36    3.48
  -2   0 -13   20.98    4.42
  -2   0 -13   24.87    6.17
   2   0  14   46.64    4.06
   2   0  14   48.46    4.96
  -2   0 -14   65.68    6.63
  -2   0 -14   56.24    8.19
  -2   0 -15   15.91    4.79
  -2   0 -15    5.61    6.54
   2   1 -13   -0.29    3.60
   2   1 -13   -0.62    5.26
  -2  -1  13    4.68    3.59
   2   1 -12    8.96    3.60
   2   1 -12   11.89    4.26
  -2  -1  12   16.34    4.52
   2   1 -11  133.41    7.93
   2   1 -11  160.64    8.26
  -2  -1  11  133.67    9.52
   2   1 -10   15.01    3.01
   2   1 -10   10.60    3.53
  -2  -1  10   12.92    3.38
   2   1  -9   66.71    5.05
   2   1  -9   73.50    4.78
  -2  -1   9   69.97    5.74
   2   1  -8  101.83    6.95
   2   1  -8  108.09    5.20
  -2  -1   8  110.47    7.16
   2   1  -7   10.81    5.22
   2   1  -7   12.06   17.57
  -2  -1   7   98.12   23.37
   2   1  -6  118.26    6.75
   2   1  -6  141.92    6.42
  -2  -1   6  128.86    8.57
   2   1  -5  671.58   29.15
   2   1  -5  664.32   26.07
  -2  -1   5  667.26   38.41
   2   1  -4 1962.25   79.95
   2   1  -4 1815.81   77.98
  -2  -1   4 1778.63  114.24
  -2  -1   4 1912.91  108.03
   2   1  -3  549.37   33.24
   2   1  -3  598.52   24.38
  -2  -1   3  588.56   33.44
  -2  -1   3  604.72   24.76
   2   1  -2 1432.45   83.53
   2   1  -2 1442.64   60.15
  -2  -1   2 1437.55   79.32
  -2  -1   2 1420.87   86.92
   2   1  -1  990.35   58.32
  -2  -1   1  984.07   52.95
  -2  -1   1  924.91   56.41
   2   1   0  564.14   33.26
  -2  -1   0  593.86   27.75
   2   1   1   18.72    1.22
  -2  -1  -1   24.27    1.79
   2   1   2 2581.12  118.89
  -2  -1  -2 2523.04  133.23
   2   1   3  481.92   23.87
   2   1   3  448.16   23.42
  -2  -1  -3  438.68   21.85
   2   1   4  245.84   13.00
   2   1   4  237.02   11.44
  -2  -1  -4  263.97   12.66
   2   1   5 1774.90   93.69
  -2  -1  -5 1604.31   83.11
  -2  -1  -5 1915.38   82.90
   2   1   6 1621.90   76.70
   2   1   6 1611.83   85.19
  -2  -1  -6 1799.73   77.44
   2   1   7  328.15   16.02
   2   1   7  296.77   16.41
  -2  -1  -7  348.39   14.95
   2   1   8    4.72    1.98
   2   1   8    3.53    2.40
  -2  -1  -8    2.74    1.99
   2   1   9   49.19    3.27
   2   1   9   48.95    3.71
  -2  -1  -9   63.09    5.06
   2   1  10  134.54    7.49
  -2  -1 -10  169.46    9.26
   2   1  11  797.02   39.00
  -2  -1 -11 1010.36   49.90
   2   1  12  328.99   17.93
  -2  -1 -12  434.53   19.22
   2   1  13   27.71    3.44
   2   1  13   21.03    4.27
  -2  -1 -13   24.92    5.69
   2   1  14   86.23    7.09
  -2  -1 -14  104.77    7.60
  -2  -1 -14  102.46   10.12
   2   1  15   96.88    7.74
  -2  -1 -15  111.54   10.19
  -2  -1 -15  106.98   10.38
   2   2 -12  129.99    9.77
   2   2 -12  143.71    9.98
  -2  -2  12  130.94    8.88
   2   2 -11    0.38    2.73
   2   2 -11   -5.09    3.40
  -2  -2  11    1.70    2.92
   2   2 -10   30.76    3.37
   2   2 -10   38.86    4.03
  -2  -2  10   27.58    3.56
   2   2  -9   35.85    3.44
   2   2  -9   32.96    3.69
  -2  -2   9   40.69    3.90
   2   2  -8   83.16    4.55
   2   2  -8   81.25    5.13
  -2  -2   8   83.70    5.78
   2   2  -7   11.60    2.08
   2   2  -7   13.56    2.30
  -2  -2   7   13.21    2.28
   2   2  -6    0.74    1.35
   2   2  -6    0.60    1.68
  -2  -2   6    4.88    1.49
   2   2  -5  339.58   13.99
   2   2  -5  350.79   15.07
  -2  -2   5  328.12   18.32
  -2  -2   5  327.03   19.50
   2   2  -4  206.64   14.55
   2   2  -4  199.36    8.75
  -2  -2   4  219.30   13.15
  -2  -2   4  224.35   11.24
   2   2  -3   86.10    4.19
   2   2  -3   96.46    4.34
  -2  -2   3   82.04    5.19
  -2  -2   3   81.99    4.94
   2   2  -2 4063.49  159.21
  -2  -2   2 3961.24  247.21
   2   2   0 1645.17   69.52
  -2  -2   0 1645.46   69.69
   2   2   1  787.38   38.40
  -2  -2  -1  782.71   35.29
   2   2   3 1421.28   77.40
   2   2   3 1376.10   79.21
  -2  -2  -3 1301.72   80.73
   2   2   4    0.65    1.31
   2   2   4    2.86    1.06
  -2  -2  -4    3.47    1.26
  -2  -2  -4    2.44    0.80
   2   2   6  766.84   42.13
   2   2   6  835.33   52.41
  -2  -2  -6  927.97   43.81
   2   2   7   19.25    2.84
   2   2   7   23.70    2.89
  -2  -2  -7   24.38    2.48
   2   2   8   13.98    2.56
   2   2   8   15.30    2.68
  -2  -2  -8   13.38    2.29
   2   2   9    6.83    2.40
   2   2   9   10.63    2.70
  -2  -2  -9    2.70    2.50
   2   2  10  695.30   33.35
  -2  -2 -10  804.25   42.23
   2   2  11  734.97   33.64
  -2  -2 -11  914.57   42.61
   2   2  12  246.99   12.16
  -2  -2 -12  296.59   15.19
   2   2  13    7.61    3.26
   2   2  13   10.88    4.41
  -2  -2 -13   15.14    5.15
   2   2  14    6.64    3.70
   2   2  14   -0.02    4.55
  -2  -2 -14    2.36    4.58
   2   2  15   37.98    5.53
   2   2  15   33.27    6.42
  -2  -2 -15   47.34    5.99
  -2  -2 -15   47.89    7.98
   2   3 -12   23.54    6.22
  -2  -3  12   28.87    4.01
   2   3 -11   14.06    3.39
   2   3 -11   25.67    5.42
  -2  -3  11   11.61    2.87
   2   3 -10   16.71    2.84
   2   3 -10   13.49    3.54
  -2  -3  10   17.27    3.07
   2   3  -9  108.45    9.51
   2   3  -9  135.35    7.77
  -2  -3   9  132.93    8.71
   2   3  -8  503.33   24.80
   2   3  -8  514.32   20.94
  -2  -3   8  488.36   26.79
   2   3  -7  245.88   17.12
   2   3  -7  269.87   11.09
  -2  -3   7  264.32   16.08
   2   3  -6    3.19    1.50
   2   3  -6    1.83    2.16
  -2  -3   6   -1.15    1.63
  -2  -3   6   -0.17    2.37
   2   3  -5  512.40   22.27
   2   3  -5  542.72   22.38
  -2  -3   5  528.01   30.04
  -2  -3   5  527.18   31.19
   2   3  -4 1548.25   68.34
   2   3  -4 1636.06   63.72
  -2  -3   4 1658.32   88.75
  -2  -3   4 1591.73  101.39
   2   3  -3   11.97    1.47
   2   3  -3    9.52    1.87
  -2  -3   3    5.75    1.74
  -2  -3   3   11.84    2.14
   2   3  -2 1901.94  117.42
   2   3  -2 1821.88   73.04
  -2  -3   2 1922.54  102.48
  -2  -3   2 1819.32   80.18
  -2  -3   1 4075.97  277.93
   2   3   0 2354.68  143.04
  -2  -3   0 2293.26  124.14
   2   3   1 1591.26   82.80
  -2  -3  -1 1636.26   87.58
   2   3   2  226.83   12.86
  -2  -3  -2  217.15   14.17
   2   3   3   38.66    2.46
  -2  -3  -3   36.73    3.24
   2   3   4   27.34    3.26
  -2  -3  -4   19.49    2.61
   2   3   5   72.34    4.94
   2   3   5   64.47    4.09
  -2  -3  -5   75.17    4.39
   2   3   6    6.74    2.18
   2   3   6    3.75    1.95
  -2  -3  -6    3.61    1.32
   2   3   7  279.16   12.23
   2   3   7  265.51   12.01
  -2  -3  -7  305.93   13.37
   2   3   8   10.07    2.80
   2   3   8   15.04    3.09
  -2  -3  -8   23.73    2.30
   2   3   9  222.32   12.59
   2   3   9  205.99   10.33
  -2  -3  -9  237.70   11.58
   2   3  10   83.93    5.67
   2   3  10   75.74    5.33
  -2  -3 -10  100.59    5.98
   2   3  11   75.35    5.54
   2   3  11   62.95    5.42
  -2  -3 -11   71.68    5.69
   2   3  12  122.38   10.09
  -2  -3 -12  138.79    8.19
   2   3  13   29.03    4.83
   2   3  13   27.03    5.11
  -2  -3 -13   30.41    4.85
   2   3  14  120.96    9.00
   2   3  14  117.44    9.36
  -2  -3 -14  145.44    9.46
   2   3  15  165.11   12.17
  -2  -3 -15  228.35   16.42
   2   4 -11    2.35    2.74
   2   4 -11    4.75    5.36
  -2  -4  11    3.98    2.66
   2   4 -10   13.85    2.57
   2   4 -10   21.67    4.13
  -2  -4  10   21.92    4.69
   2   4  -9   70.65    4.10
   2   4  -9   77.62    5.26
  -2  -4   9   65.37    4.82
   2   4  -8  321.86   20.02
   2   4  -8  317.23   13.21
  -2  -4   8  329.56   19.41
   2   4  -7  525.82   33.26
   2   4  -7  567.22   21.56
  -2  -4   7  548.84   28.66
   2   4  -6   63.32    4.94
   2   4  -6   72.14    4.61
  -2  -4   6   74.23    4.63
  -2  -4   6   71.81    5.20
   2   4  -5   55.09    3.61
   2   4  -5   56.77    3.54
  -2  -4   5   53.46    3.57
  -2  -4   5   53.33    4.22
   2   4  -4  459.24   23.02
   2   4  -4  481.81   19.40
  -2  -4   4  489.64   25.33
  -2  -4   4  443.36   18.52
   2   4  -3   41.28    3.27
   2   4  -3   35.11    2.96
  -2  -4   3   39.72    2.97
  -2  -4   3   34.42    3.26
   2   4  -2   86.28    4.76
  -2  -4   2   83.90    5.09
  -2  -4   2   79.42    5.15
   2   4  -1   78.90    4.48
  -2  -4   1   83.91    5.03
  -2  -4   1   71.35    5.89
   2   4   0   57.40    3.61
  -2  -4   0   50.59    3.65
  -2  -4   0   55.17    4.20
   2   4   1 1426.48   61.64
  -2  -4  -1 1310.12   55.45
   2   4   2 1230.43   57.28
  -2  -4  -2 1282.09   56.38
   2   4   3  597.08   29.84
  -2  -4  -3  627.30   30.28
   2   4   4  405.22   23.15
  -2  -4  -4  397.54   25.03
   2   4   5   18.74    2.42
   2   4   5   26.91    3.11
   2   4   6  739.78   35.32
   2   4   6  741.97   31.96
   2   4   7   33.82   18.08
   2   4   7   27.49   12.17
  -2  -4  -7   37.00    3.79
   2   4   8  297.09   16.83
   2   4   8  278.59   12.69
   2   4   9  220.31   13.53
   2   4   9  251.85   11.08
  -2  -4  -9  270.47   13.51
   2   4  10   11.51    2.75
   2   4  10   20.93    4.15
  -2  -4 -10   16.69    2.69
   2   4  11   -3.18    3.40
   2   4  11    5.55    3.05
  -2  -4 -11    3.61    2.86
   2   4  12  110.10    8.27
   2   4  12  101.36    8.00
  -2  -4 -12  135.80    8.41
   2   4  13   22.88    4.56
   2   4  13   16.50    3.93
  -2  -4 -13   19.36    4.77
   2   4  15  561.08   35.16
  -2  -4 -15  711.88   43.20
   2   5 -11   30.28    6.05
   2   5 -10   42.89    3.96
   2   5 -10   50.06    5.62
  -2  -5  10   51.06    4.56
   2   5  -9  109.05    7.84
   2   5  -9  114.11    9.29
  -2  -5   9  110.43    6.97
   2   5  -8  132.36    9.41
   2   5  -8  137.95    7.40
  -2  -5   8  129.03    8.12
   2   5  -7  126.80    8.89
   2   5  -7  138.97    7.74
  -2  -5   7  126.95    7.52
   2   5  -6  122.28   11.37
   2   5  -6  109.44   11.23
  -2  -5   6  127.98   12.97
  -2  -5   6  134.32   17.03
   2   5  -5  570.06   29.81
   2   5  -5  619.24   24.60
  -2  -5   5  594.71   32.90
  -2  -5   5  620.10   26.18
   2   5  -4  638.32   40.36
   2   5  -4  634.61   25.38
  -2  -5   4  626.46   33.44
  -2  -5   4  623.06   32.80
   2   5  -3   58.06    3.46
   2   5  -3   49.55    3.23
  -2  -5   3   45.55    3.77
   2   5  -2  533.17   25.35
  -2  -5   2  540.80   23.79
   2   5  -1 1293.16   77.31
  -2  -5   1 1152.30   58.83
   2   5   0  496.90   35.43
  -2  -5   0  459.38   20.67
   2   5   1  330.56   16.08
  -2  -5  -1  300.01   15.98
   2   5   2 3449.23  171.62
  -2  -5  -2 3235.05  164.71
   2   5   3 3346.62  146.50
   2   5   3 3345.30  136.03
  -2  -5  -3 3273.01  145.36
   2   5   4  574.24   29.92
   2   5   4  582.21   30.65
  -2  -5  -4  600.30   26.85
   2   5   5  110.59    7.36
   2   5   5  108.54    6.83
   2   5   6   67.25    5.22
   2   5   6   71.29    5.24
   2   5   7   48.55    3.94
   2   5   7   56.90    4.17
   2   5   8  430.88   26.29
  -2  -5  -8  493.14   20.83
   2   5   9  465.56   24.93
   2   5   9  478.85   21.60
  -2  -5  -9  561.09   23.92
   2   5  10    0.28    2.94
   2   5  10    4.33    2.96
  -2  -5 -10    0.82    2.31
   2   5  11  250.81   13.76
   2   5  11  236.71   12.51
  -2  -5 -11  300.86   13.81
   2   5  12  274.42   15.68
   2   5  12  268.93   14.59
  -2  -5 -12  305.00   15.56
   2   5  13   21.36    4.73
   2   5  13   29.28    6.50
  -2  -5 -13   28.76    4.33
   2   5  14  231.34   12.26
   2   5  14  206.33   12.81
  -2  -5 -14  268.80   13.94
   2   5  15  164.16   11.20
  -2  -5 -15  201.94   15.76
   2   6 -10   66.16    6.65
   2   6  -9   12.22    4.33
  -2  -6   9    5.42    2.76
   2   6  -8   60.36    4.08
   2   6  -8   66.49    5.42
   2   6  -7   59.87    3.86
   2   6  -7   54.11    5.41
  -2  -6   7   56.89    4.99
  -2  -6   7   52.16    5.63
   2   6  -6   38.48    3.01
   2   6  -6   38.79    3.90
  -2  -6   6   40.67    3.81
  -2  -6   6   34.70    5.42
   2   6  -5 1130.87   59.15
   2   6  -5 1242.10   50.88
  -2  -6   5 1196.39   73.81
   2   6  -4 1737.68   94.35
   2   6  -4 1835.78   75.83
  -2  -6   4 1835.15   81.13
   2   6  -3  169.08    8.99
  -2  -6   3  174.10    9.02
   2   6  -2    5.38    1.82
  -2  -6   2    8.23    2.40
  -2  -6   2    3.38    2.33
   2   6  -1 1047.97   66.20
  -2  -6   1  972.09   38.75
   2   6   0  962.39   54.11
  -2  -6   0  834.27   46.83
   2   6   1   -3.78    2.14
  -2  -6  -1    0.46    2.62
  -2  -6  -1    5.64    2.16
   2   6   2  825.29   51.62
   2   6   2  973.18   47.50
  -2  -6  -2  899.65   47.27
   2   6   3  190.55   12.40
   2   6   3  191.95   12.77
   2   6   3  205.71    9.15
  -2  -6  -3  189.26    8.70
   2   6   4  221.64   10.53
   2   6   4  216.59   12.96
   2   6   5  152.57    7.56
   2   6   5  138.35    8.27
   2   6   6  201.28   14.36
   2   6   6  188.48   11.04
   2   6   7  214.26   12.56
   2   6   7  238.27   11.36
   2   6   8  367.54   16.90
   2   6   8  395.59   18.19
   2   6   9  220.00   12.54
   2   6   9  204.73    9.64
   2   6  10   17.82    3.87
   2   6  10   14.85    4.65
  -2  -6 -10   20.55    2.33
   2   6  11   55.71    6.90
   2   6  11   68.80    6.03
  -2  -6 -11   75.98    4.98
   2   6  12   23.88    4.65
   2   6  12   11.82    6.56
  -2  -6 -12   22.72    3.57
   2   6  13   12.38    4.87
   2   6  13   17.88    5.41
  -2  -6 -13   28.13    3.97
   2   6  14    7.38    7.18
   2   6  14    1.77    5.86
  -2  -6 -14    3.68    4.45
   2   6  15    4.56    6.24
   2   6  15    9.51    8.06
  -2  -6 -15    4.94    5.29
   2   7  -9   14.12    5.65
   2   7  -8   48.07    5.13
  -2  -7   8   38.49    4.01
   2   7  -7   33.17    3.06
   2   7  -7   32.89    4.36
  -2  -7   7   28.18    3.68
  -2  -7   7   33.14    6.98
   2   7  -6   20.10    2.41
   2   7  -6   17.46    3.52
  -2  -7   6   11.70    3.23
  -2  -7   6   19.37    5.97
   2   7  -5  236.39   14.17
   2   7  -5  253.61   13.36
  -2  -7   5  241.01   11.38
   2   7  -4  734.91   42.65
  -2  -7   4  754.08   51.32
   2   7  -3  530.60   34.31
  -2  -7   3  597.16   30.28
   2   7  -2  500.74   26.10
  -2  -7   2  499.31   25.73
   2   7  -1   30.19    4.00
  -2  -7   1   36.99    3.53
  -2  -7   1   26.70    3.75
   2   7   0    0.11    2.18
   2   7   0   -0.02    2.17
  -2  -7   0    4.02    2.77
  -2  -7   0    1.19    2.20
   2   7   1   17.44    3.33
   2   7   1    9.61    2.34
  -2  -7  -1   10.18    2.91
  -2  -7  -1    8.48    3.51
   2   7   2   79.23    6.36
   2   7   2   73.62    5.32
   2   7   2   72.43    4.75
  -2  -7  -2   69.55    3.78
   2   7   3  377.28   22.39
   2   7   3  376.72   21.48
   2   7   3  409.45   19.77
   2   7   4   33.51    3.88
   2   7   4   42.70    4.19
   2   7   5  415.11   24.59
   2   7   5  432.69   24.27
   2   7   6  259.32   16.04
   2   7   6  276.50   15.14
   2   7   7  419.37   21.80
   2   7   7  406.45   19.36
   2   7   8  156.01    8.62
   2   7   8  164.67   10.57
   2   7   9   16.56    4.45
   2   7   9   14.17    4.71
   2   7  10   -0.92    3.60
   2   7  10    1.02    4.12
  -2  -7 -10   -0.38    1.40
   2   7  11  270.08   15.71
   2   7  11  271.90   13.30
   2   7  12  402.75   20.19
   2   7  12  358.76   17.05
  -2  -7 -12  465.95   25.05
   2   7  13   21.42    5.50
   2   7  13   13.61    7.57
  -2  -7 -13   21.11    3.50
   2   7  14   20.92    6.74
   2   7  14   40.88    8.42
  -2  -7 -14   23.61    4.09
   2   7  15  130.24    9.81
   2   8  -8    6.13    4.52
   2   8  -8   -2.19    6.81
   2   8  -7    0.90    2.61
   2   8  -7   14.10    4.91
   2   8  -7   12.36    7.35
  -2  -8   7    0.58    5.99
   2   8  -6    9.00    2.96
   2   8  -6    7.79    1.91
   2   8  -6   12.02    4.77
  -2  -8   6    4.95    5.58
   2   8  -5   11.11    2.18
   2   8  -5   14.63    4.89
  -2  -8   5    8.94    3.54
  -2  -8   5    8.64    4.66
   2   8  -4    0.90    2.17
   2   8  -4   -0.91    3.91
  -2  -8   4    0.71    3.11
  -2  -8   4    2.75    4.32
   2   8  -3   21.75    3.14
   2   8  -3   19.78    4.80
  -2  -8   3   19.03    3.87
  -2  -8   3   18.34    4.51
   2   8  -2  403.06   28.03
   2   8  -2  461.73   26.52
  -2  -8   2  413.10   29.92
   2   8  -1 1182.99   67.03
   2   8  -1 1151.99   78.94
   2   8  -1 1281.12   72.41
   2   8   0  862.64   40.87
   2   8   0 1040.82   48.28
  -2  -8   0  892.91   53.63
   2   8   1   22.02    3.97
   2   8   1   15.40    3.43
   2   8   1   21.16    3.05
  -2  -8  -1   24.88    3.69
   2   8   2  660.87   28.74
   2   8   2  665.48   34.40
   2   8   2  735.24   35.83
   2   8   3  303.54   15.31
   2   8   3  323.74   16.12
   2   8   4   29.50    4.02
   2   8   4   18.52    4.27
   2   8   5  128.08    7.87
   2   8   5  122.61    7.58
   2   8   6  710.04   34.76
   2   8   6  656.64   37.70
   2   8   7  363.51   25.49
   2   8   7  374.71   15.38
   2   8   8   56.35    6.49
   2   8   8   52.36    6.53
   2   8   9   36.60    5.81
   2   8   9   38.90    5.94
   2   8  10   57.53    6.43
   2   8  10   65.33    6.77
   2   8  11  311.48   16.18
   2   8  11  305.62   17.46
   2   8  12  511.10   25.99
   2   8  12  470.88   20.99
   2   8  13   89.82    8.51
   2   8  13   78.98    9.14
  -2  -8 -13  105.63    6.10
   2   8  14   23.83    8.39
   2   9  -7   89.95   11.85
   2   9  -6    8.96    2.86
   2   9  -6    8.35    2.43
   2   9  -6    2.07    7.23
  -2  -9   6    2.35    6.25
   2   9  -5   38.55    4.70
   2   9  -5   32.98    3.11
   2   9  -5   46.74    7.64
  -2  -9   5   28.38    6.55
   2   9  -4  211.64   12.22
   2   9  -4  215.33   13.43
   2   9  -4  222.73   14.41
  -2  -9   4  227.32   17.25
   2   9  -3  231.53   10.80
   2   9  -3  251.52   15.83
   2   9  -3  241.44   15.33
  -2  -9   3  242.05   17.42
   2   9  -2  226.68   10.94
   2   9  -2  206.62   11.37
   2   9  -2  238.53   11.56
  -2  -9   2  206.91   15.19
   2   9  -1 1720.22   98.52
   2   9  -1 1695.04  122.91
   2   9  -1 1962.47   83.37
   2   9   0  623.12   33.28
   2   9   0  625.33   35.91
   2   9   0  728.91   40.30
  -2  -9   0  606.68   40.12
   2   9   1  253.63   14.65
   2   9   1  272.80   15.55
  -2  -9  -1  246.97   12.01
   2   9   2    5.60    3.96
   2   9   2    7.19    3.68
   2   9   2    7.98    2.38
  -2  -9  -2   12.68    3.99
   2   9   3   79.63    7.19
   2   9   3   85.39    6.89
   2   9   3   88.94    5.43
  -2  -9  -3   87.13    6.07
   2   9   4   72.50    5.97
   2   9   4   50.37    5.90
   2   9   5  199.35   11.71
   2   9   5  196.86   12.83
   2   9   6   73.87    6.01
   2   9   6   62.61    5.55
   2   9   7    8.34    4.47
   2   9   7   -0.81    3.89
   2   9   8   16.40    4.51
   2   9   8    7.01    4.65
   2   9   9   12.31    4.95
   2   9   9   10.79    4.68
   2   9  10   75.55    7.43
   2   9  10   80.71    7.99
   2   9  11  163.71   13.38
   2   9  11  129.02   10.85
   2   9  12  133.39   10.20
   2   9  13   88.26    9.93
   2   9  14   13.40   10.19
   2  10  -6  145.42   12.54
   2  10  -5   -0.30    3.41
   2  10  -5   -0.69    2.98
   2  10  -5   -1.50    6.35
   2  10  -4  217.79   11.46
   2  10  -4  183.75   11.65
   2  10  -4  225.48   14.66
  -2 -10   4  190.15   12.86
   2  10  -3   56.71    5.94
   2  10  -3   48.57    5.05
   2  10  -3   47.69    6.78
  -2 -10   3   39.82    6.67
   2  10  -2   10.74    3.87
   2  10  -2   11.33    4.11
   2  10  -2   12.97    5.22
  -2 -10   2   -4.87    4.92
   2  10  -1   20.73    4.68
   2  10  -1   23.77    4.05
   2  10  -1   22.96    4.59
  -2 -10   1   24.72    5.48
   2  10   0   95.29    7.42
   2  10   0   89.49    6.92
   2  10   0  104.97    7.31
  -2 -10   0   86.60    8.46
   2  10   1  283.79   14.34
   2  10   1  281.44   14.42
   2  10   1  313.47   16.82
   2  10   2  112.98    8.95
   2  10   2  109.07    9.51
   2  10   2  122.97    7.83
  -2 -10  -2  122.72    8.25
   2  10   3  153.51   10.27
   2  10   3  169.58   12.37
  -2 -10  -3  154.40    8.81
   2  10   4  154.90    9.33
  -2 -10  -4  153.46    9.31
   2  10   5   14.44    4.67
   2  10   5   12.52    4.93
   2  10   6   -1.00    4.53
   2  10   6    8.86    4.78
   2  10   7   31.94    5.56
   2  10   7   22.62    5.09
   2  10   8    1.14    5.10
   2  10   8   10.26    6.10
   2  10   9  101.33    9.89
   2  10   9   71.71    7.54
   2  10  10   58.52    7.74
   2  10  10   61.39    8.63
   2  10  11   -8.58    5.72
   2  10  12    2.20    6.86
   2  10  13   10.87    7.65
   2  11  -4   43.91    5.58
   2  11  -4   57.24    7.61
   2  11  -3    9.31    4.93
   2  11  -3   17.06    4.26
   2  11  -3   16.36    7.53
  -2 -11   3   18.17    6.61
   2  11  -2   57.66    6.72
   2  11  -2   38.18    4.92
   2  11  -2   50.64    6.77
  -2 -11   2   37.94    7.37
   2  11  -1   63.30    6.48
   2  11  -1   47.18    5.99
   2  11  -1   78.48    6.71
  -2 -11   1   59.38    8.83
   2  11   0   71.00    6.71
   2  11   0   58.05    6.73
   2  11   0   87.00    6.73
  -2 -11   0   68.12    6.92
   2  11   1   12.26    5.60
   2  11   1   11.12    4.02
   2  11   1   11.57    3.34
  -2 -11  -1    2.85    5.45
   2  11   2  524.54   25.59
  -2 -11  -2  421.51   26.46
   2  11   3  515.08   32.50
  -2 -11  -3  542.40   32.85
   2  11   4  337.80   19.62
   2  11   4  363.27   23.94
   2  11   5    6.70    6.23
   2  11   5    1.11    5.85
  -2 -11  -5   -2.82    4.39
   2  11   6   93.83    7.72
   2  11   6   77.19    9.02
  -2 -11  -6   82.45    8.01
   2  11   7    9.96    5.15
   2  11   7   12.44    6.48
   2  11   8   88.58    8.83
   2  11   8   99.09    9.77
   2  11   9  165.85   12.30
   2  11  10   82.75   10.21
   2  11  11    3.15    8.31
   2  12  -2    1.50    4.27
   2  12  -2    4.13    5.08
   2  12  -1   67.20    6.49
   2  12  -1   61.45    7.55
   2  12  -1   80.46    7.52
  -2 -12   1   62.41    8.13
   2  12   0  173.15   12.51
   2  12   0  166.37   11.90
   2  12   0  176.18   10.21
  -2 -12   0  158.56   12.14
   2  12   1   50.95    6.57
   2  12   1   23.21    5.84
   2  12   1   34.70    4.52
  -2 -12  -1   35.18    7.06
   2  12   2  121.21    9.94
   2  12   2   98.32    8.52
  -2 -12  -2  111.22    9.35
   2  12   3  263.26   13.71
   2  12   3  223.66   17.09
  -2 -12  -3  249.08   17.16
   2  12   4  100.26    9.85
   2  12   4   88.03    8.64
  -2 -12  -4   85.86    8.09
   2  12   5    4.24    6.72
   2  12   5   11.24    6.70
  -2 -12  -5   -0.65    6.17
   2  12   6    6.07    5.22
   2  12   6  -22.74    7.91
  -2 -12  -6   -3.75    5.52
   2  12   7    5.29    5.19
  -2 -12  -7   19.71    5.50
   2  12   8   50.01    7.38
   2  12   9  151.58   13.08
   2  12  10   18.74    7.68
   2  13   1    7.91    6.40
   2  13   1    6.78    6.44
   2  13   2   -6.15    6.98
   2  13   2   -4.91    6.13
   2  13   3   -4.93    5.45
   2  13   3   18.60    7.37
  -2 -13  -3    2.50    6.82
   2  13   4   10.64    8.17
  -2 -13  -4   -7.35    7.68
   2  13   5    2.16    5.92
  -2 -13  -5   11.38    7.23
   2  13   6   48.89    8.57
   2  13   7   58.02   11.15
  -3  11   6   78.24   10.93
   3 -11  -5   19.88    5.98
  -3  11   5    5.89    7.84
   3 -11  -4   63.42    7.11
  -3  11   4   63.85    7.99
   3 -11  -3   14.65    7.45
   3 -11  -3   11.91    5.75
  -3  11   3   16.21    4.98
   3 -11  -2  111.64   10.15
   3 -11  -2  153.96   11.34
  -3  11   2  170.37   10.42
  -3  11   2  125.88   10.02
   3 -11  -1   22.79    6.09
  -3  11   1   15.37    5.51
  -3  11   1   15.28    5.82
  -3  11   0   19.05    5.01
  -3  11   0   12.90    5.53
  -3  11  -1   16.76    4.53
  -3  11  -1    8.64    4.68
  -3  11  -2   64.37    5.55
  -3  11  -2   50.05    6.13
  -3  11  -3    6.07    3.31
  -3  10   8  236.87   15.78
   3 -10  -7  299.17   19.62
  -3  10   7  297.59   18.74
   3 -10  -6   51.56    6.02
  -3  10   6   43.75    7.35
   3 -10  -5    3.17    6.99
   3 -10  -5   -4.92    4.00
  -3  10   5   -5.41    5.08
   3 -10  -4   25.17    5.90
   3 -10  -4   36.41    5.34
  -3  10   4   38.49    5.93
   3 -10  -3   44.72    6.28
   3 -10  -3   39.48    5.46
  -3  10   3   50.39    5.84
   3 -10  -2   44.78    6.97
   3 -10  -2   51.27    5.87
  -3  10   2   46.14    6.45
   3 -10  -1   30.63    6.15
   3 -10  -1   28.09    5.82
  -3  10   1   36.71    4.97
   3 -10   0    9.32    4.35
   3 -10   0   16.26    6.34
  -3  10   0   11.82    3.74
  -3  10   0   10.10    4.30
  -3  10  -1   47.02    4.90
  -3  10  -1   36.78    5.15
  -3  10  -2   20.29    4.08
  -3  10  -2   20.01    4.18
  -3  10  -3    2.15    2.42
  -3  10  -3   -1.09    3.61
  -3  10  -4   -1.63    2.45
  -3  10  -4    1.95    3.89
  -3  10  -5    1.71    3.56
  -3   9   9    2.27    6.79
  -3   9   8   15.10    5.57
   3  -9  -7   34.16   13.36
   3  -9  -7   36.48    4.92
  -3   9   7   14.32    5.82
   3  -9  -6    2.68    6.28
   3  -9  -6    3.59    4.51
  -3   9   6    1.36    5.18
   3  -9  -5  171.26   14.14
   3  -9  -5  201.83   11.83
  -3   9   5  207.56   11.75
   3  -9  -4  236.66   18.07
   3  -9  -4  284.02   18.19
  -3   9   4  300.59   14.29
   3  -9  -3  194.04   11.90
   3  -9  -3  233.63   13.57
  -3   9   3  240.14   12.33
   3  -9  -2   69.03    8.39
   3  -9  -2  103.47    7.88
  -3   9   2  101.99    6.01
   3  -9  -1   14.46    4.65
   3  -9  -1   16.46    4.40
  -3   9   1   18.31    4.09
   3  -9   0   18.41    4.75
   3  -9   0   12.17    4.59
  -3   9   0   19.39    3.08
   3  -9   1   68.99    7.27
   3  -9   1   70.47    6.50
  -3   9  -1   81.38    4.99
   3  -9   2  175.26   13.11
  -3   9  -2  150.87    8.53
  -3   9  -3   65.44    4.60
  -3   9  -3   61.82    5.11
  -3   9  -4   46.81    3.67
  -3   9  -4   47.55    4.54
  -3   9  -5   94.72    5.75
  -3   9  -5  104.40    8.13
  -3   9  -6    2.76    4.11
  -3   9  -6    4.15    5.23
  -3   9  -7   35.61    5.84
  -3   9  -7   28.70    8.81
  -3   8  10  196.25   15.33
  -3   8   9   30.63    7.03
   3  -8  -8  229.17   17.68
  -3   8   8  233.36   17.20
   3  -8  -7  322.05   18.52
  -3   8   7  364.23   20.92
   3  -8  -6   19.71    4.79
  -3   8   6   26.49    5.94
   3  -8  -5  139.52    8.81
   3  -8  -5  153.63    9.23
  -3   8   5  137.01    8.46
   3  -8  -4  483.53   25.40
   3  -8  -4  547.48   27.94
  -3   8   4  515.06   21.80
   3  -8  -3  327.66   24.35
   3  -8  -3  387.20   20.09
  -3   8   3  358.25   16.28
   3  -8  -2    0.79    3.66
   3  -8  -2    0.46    3.30
  -3   8   2    4.93    2.74
   3  -8  -1   11.53    3.84
   3  -8  -1    7.67    3.32
  -3   8   1   17.18    3.32
   3  -8   0    1.19    3.52
   3  -8   0    9.05    3.74
  -3   8   0    3.11    2.30
   3  -8   1  615.15   40.88
   3  -8   1  682.19   31.28
  -3   8  -1  698.31   27.98
   3  -8   2  570.12   30.93
  -3   8  -2  590.49   24.10
  -3   8  -2  582.61   23.41
   3  -8   3   84.13    8.42
  -3   8  -3   75.23    4.33
  -3   8  -3   80.16    5.69
  -3   8  -3   80.51    5.29
  -3   8  -4   59.33    3.75
  -3   8  -4   60.34    4.30
  -3   8  -4   74.76    4.64
  -3   8  -6  130.84    5.31
  -3   8  -6  133.52    7.62
  -3   8  -6  145.33    9.27
  -3   8  -7    2.93    4.53
  -3   8  -7   13.64    5.75
  -3   8  -8  103.87    7.94
  -3   8  -8   89.54   10.12
  -3   8  -9  143.01   10.54
  -3   8  -9  111.13   15.50
  -3   7  11  477.28   27.70
  -3   7  10  693.68   47.69
   3  -7  -9   63.28    8.15
  -3   7   9   81.71    7.94
   3  -7  -8    9.88    5.01
  -3   7   8   22.39    5.64
   3  -7  -7   93.93    8.04
  -3   7   7   89.89    6.75
   3  -7  -6   55.35    5.44
  -3   7   6   45.92    5.12
   3  -7  -5   70.92    6.32
  -3   7   5   70.13    5.83
   3  -7  -4  201.40   13.26
  -3   7   4  220.47   12.05
   3  -7  -3   43.95    4.51
   3  -7  -3   35.58    4.26
  -3   7   3   37.92    3.68
   3  -7  -2   14.53    3.36
   3  -7  -2   20.37    3.35
  -3   7   2   20.65    2.84
   3  -7  -1    2.52    2.47
   3  -7  -1    4.41    3.35
  -3   7   1    0.33    2.52
   3  -7   0  152.97    9.37
   3  -7   0  149.57    9.27
  -3   7   0  156.79    7.74
   3  -7   1  380.06   27.76
   3  -7   1  361.07   17.17
  -3   7  -1  398.75   17.26
  -3   7  -1  381.36   15.98
   3  -7   2  459.57   27.16
   3  -7   2  499.81   21.88
  -3   7  -2  519.60   22.00
  -3   7  -2  507.60   20.30
  -3   7  -3  405.58   17.04
  -3   7  -3  420.63   17.12
  -3   7  -4  122.31    6.29
  -3   7  -4  116.84    7.01
  -3   7  -5    4.69    1.53
  -3   7  -5    6.45    1.89
  -3   7  -5    5.13    2.53
  -3   7  -5    4.69    4.51
  -3   7  -6    5.17    1.12
  -3   7  -6    4.30    1.26
  -3   7  -6    9.32    2.94
  -3   7  -6    3.13    3.97
  -3   7  -7   27.02    3.78
  -3   7  -7   17.34    4.70
  -3   7  -8   37.06    4.46
  -3   7  -8   44.09    7.21
  -3   7  -9   37.65    5.23
  -3   7  -9   30.41    7.08
  -3   7 -10   13.51    4.91
  -3   7 -10  -12.09    8.78
  -3   6  12   41.16    7.73
  -3   6  11  144.56   11.14
   3  -6 -10  320.03   17.06
   3  -6 -10  328.31   17.58
  -3   6  10  284.86   16.76
   3  -6  -9  134.81   11.14
   3  -6  -9  145.90    7.25
  -3   6   9  155.94   13.04
   3  -6  -8  142.38    9.22
   3  -6  -8  125.02    5.49
  -3   6   8  144.07    9.28
   3  -6  -7   47.45    5.20
  -3   6   7   46.58    5.01
   3  -6  -6    3.91    3.48
  -3   6   6    3.19    3.17
   3  -6  -5   27.49    3.57
  -3   6   5   28.36    4.77
   3  -6  -4   18.19    3.68
  -3   6   4   14.97    3.03
   3  -6  -3  153.41   10.49
  -3   6   3  166.48   13.27
   3  -6  -2    4.59    2.34
   3  -6  -2    4.82    2.50
  -3   6   2    9.45    2.39
   3  -6  -1   68.82    5.90
   3  -6  -1   82.19    5.48
  -3   6   1   78.62    4.52
   3  -6   0  230.11   16.26
   3  -6   0  240.52   11.10
  -3   6   0  256.51   11.70
   3  -6   1    8.17    2.35
   3  -6   1    0.00    2.90
  -3   6  -1    9.26    2.31
  -3   6  -1    2.96    1.59
   3  -6   2  116.78    9.55
   3  -6   2  113.46    7.41
  -3   6  -2  117.41    5.95
  -3   6  -2  122.11    5.74
   3  -6   3   45.39    3.93
   3  -6   3   44.89    4.93
  -3   6  -3   48.44    2.78
  -3   6  -3   50.47    3.15
   3  -6   4  179.83   11.33
   3  -6   4  193.04   10.14
  -3   6  -4  196.41    9.85
  -3   6  -5  618.29   26.40
  -3   6  -5  717.38   26.94
  -3   6  -6  521.64   21.75
  -3   6  -6  602.35   23.97
  -3   6  -7   14.29    3.23
  -3   6  -7   19.89    4.31
  -3   6  -9  304.00   14.17
  -3   6 -10   15.23    5.40
  -3   6 -10   11.25    6.04
  -3   6 -11   14.88    5.15
  -3   6 -11   19.23    7.10
  -3   5  12   -2.65    7.72
   3  -5 -11   41.54    6.82
   3  -5 -11   28.77    3.45
  -3   5  11   26.72    6.66
   3  -5 -10   15.64    6.08
   3  -5 -10   18.69    3.20
  -3   5  10   17.96    5.70
   3  -5  -9   28.96    5.30
   3  -5  -9   43.91    3.29
  -3   5   9   43.90    5.56
   3  -5  -8  485.69   28.07
   3  -5  -8  503.08   22.76
  -3   5   8  516.33   21.82
   3  -5  -7 1254.98   54.90
   3  -5  -7 1280.55   52.77
  -3   5   7 1305.15   68.04
   3  -5  -6  913.08   54.87
  -3   5   6  972.96   49.13
   3  -5  -5   82.30    6.16
  -3   5   5   83.64    5.26
   3  -5  -4  213.53    9.87
  -3   5   4  232.90   11.73
   3  -5  -3  217.56   11.89
  -3   5   3  249.21   13.85
   3  -5  -2  144.86    8.35
  -3   5   2  158.90    7.49
   3  -5  -1  527.25   25.37
   3  -5  -1  543.61   30.14
  -3   5   1  550.59   23.69
   3  -5   0  243.32   16.23
   3  -5   0  258.01   15.84
  -3   5   0  266.11   12.15
  -3   5   0  251.98   10.40
   3  -5   1   46.48    3.47
   3  -5   1   46.03    4.11
  -3   5  -1   51.80    3.21
  -3   5  -1   52.52    3.00
   3  -5   2  195.38    9.74
   3  -5   2  199.20   10.95
  -3   5  -2  203.61    9.30
  -3   5  -2  220.93    9.40
   3  -5   3  273.81   18.24
   3  -5   3  266.02   14.55
  -3   5  -3  266.61   11.27
  -3   5  -3  286.22   10.86
   3  -5   4  225.65   14.81
   3  -5   4  223.42   10.90
  -3   5  -4  252.96   10.58
   3  -5   5 2217.53  143.57
   3  -5   5 2352.52   84.90
  -3   5  -5 2323.88   90.68
  -3   5  -6 1514.09   59.03
  -3   5  -7  166.42    8.28
  -3   5  -8   46.51    4.10
  -3   5  -8   36.39    5.57
  -3   5  -9   51.73    5.02
  -3   5 -10   76.06    6.02
  -3   5 -10   80.39    8.80
  -3   5 -11   10.26    4.87
  -3   5 -11    1.98    5.58
  -3   5 -12   31.45    6.55
  -3   5 -12    5.57    9.04
   3  -4 -12    3.44    3.81
  -3   4  12   -7.06    5.40
   3  -4 -11  169.01   12.88
   3  -4 -11  192.84   11.41
  -3   4  11  200.23   16.86
   3  -4 -10  436.95   26.08
   3  -4 -10  434.70   22.27
  -3   4  10  432.21   25.41
   3  -4  -9   26.34    4.55
   3  -4  -9   27.75    2.94
  -3   4   9   27.92    5.22
   3  -4  -8  149.41    7.56
   3  -4  -8  170.62    7.77
  -3   4   8  172.70   11.57
   3  -4  -7 1531.44   61.45
   3  -4  -7 1627.65   71.60
  -3   4   7 1641.03   76.37
   3  -4  -6  751.95   31.47
   3  -4  -6  781.02   35.56
  -3   4   6  790.54   40.33
   3  -4  -5    6.45    2.67
  -3   4   5    8.83    2.28
   3  -4  -4    4.45    2.29
  -3   4   4    7.12    2.92
   3  -4  -3   15.22    2.68
  -3   4   3   11.62    2.76
   3  -4  -2  275.05   18.33
  -3   4   2  283.07   12.68
   3  -4  -1  619.07   36.30
  -3   4   1  643.23   29.15
   3  -4   0  124.16    7.80
   3  -4   0  129.17    7.40
  -3   4   0  122.04    6.80
  -3   4   0  119.04    5.22
   3  -4   1   84.67    6.37
   3  -4   1   95.62    5.66
  -3   4  -1   78.57    4.22
  -3   4  -1   87.08    3.96
   3  -4   2  731.20   36.99
   3  -4   2  815.60   35.97
  -3   4  -2  764.76   31.39
  -3   4  -2  816.16   30.33
   3  -4   3  221.87   11.81
  -3   4  -3  233.05   13.49
  -3   4  -3  230.14    9.04
   3  -4   4  105.59   17.28
   3  -4   4   91.24    5.68
  -3   4  -4   88.31    8.04
  -3   4  -4   88.01    5.76
   3  -4   5  418.10   24.89
   3  -4   5  413.05   24.53
  -3   4  -5  396.99   19.24
  -3   4  -6  346.97   14.55
  -3   4  -6  356.31   17.35
  -3   4  -7  493.15   19.28
  -3   4  -8  410.15   16.91
  -3   4 -10   59.29    5.29
  -3   4 -10   61.92    7.86
  -3   4 -11    4.78    3.54
  -3   4 -11    8.63    5.15
  -3   4 -12   89.53    6.67
  -3   4 -12   89.61    8.78
  -3   4 -13   57.87    9.22
  -3   3  13  239.79   18.05
   3  -3 -12   64.74    7.48
   3  -3 -12   56.37    6.17
  -3   3  12   53.46    6.72
   3  -3 -11    2.81    5.27
   3  -3 -11    6.90    3.05
  -3   3  11    5.76    5.34
   3  -3 -10  207.82   10.59
   3  -3 -10  244.83   10.69
  -3   3  10  238.82   14.05
   3  -3  -9   99.16    8.84
   3  -3  -9  102.41    6.69
  -3   3   9   98.01    7.62
   3  -3  -8   25.77    4.08
   3  -3  -8   29.13    2.78
  -3   3   8   32.77    4.15
   3  -3  -7  143.09    7.95
   3  -3  -7  146.33    7.11
  -3   3   7  139.29    8.77
   3  -3  -6   21.71    3.86
   3  -3  -6   20.79    2.01
  -3   3   6   23.21    3.69
   3  -3  -5   87.38    6.67
   3  -3  -5   90.28    4.44
  -3   3   5   94.64    5.30
   3  -3  -4  957.58   46.28
  -3   3   4  981.45   44.24
   3  -3  -3  251.01   10.55
  -3   3   3  251.12   11.75
   3  -3  -2  474.01   20.02
  -3   3   2  508.93   24.12
   3  -3  -1  741.30   42.59
  -3   3   1  728.04   28.07
   3  -3   0   71.07    4.38
  -3   3   0   75.95    3.82
  -3   3   0   78.31    4.90
   3  -3   1   47.19    2.98
   3  -3   1   48.87    3.37
  -3   3  -1   51.73    2.89
  -3   3  -1   44.50    2.34
   3  -3   2   25.37    1.98
   3  -3   2   35.05    3.11
  -3   3  -2   31.00    2.23
  -3   3  -2   31.19    1.93
   3  -3   3  138.26    6.62
   3  -3   3  145.08    8.07
  -3   3  -3  148.72    8.50
  -3   3  -3  149.39    6.32
   3  -3   4   15.22    1.60
   3  -3   4   11.35    2.28
  -3   3  -4   11.61    1.41
  -3   3  -4    6.72    1.79
  -3   3  -4   11.40    2.27
   3  -3   5  403.93   19.67
  -3   3  -5  432.12   21.77
   3  -3   6  167.93    8.40
  -3   3  -6  151.33    7.05
  -3   3  -6  163.36    8.47
  -3   3  -7   40.27    3.07
  -3   3  -7   56.84    5.34
  -3   3  -9 1239.50   45.23
  -3   3 -10  895.94   36.43
  -3   3 -11    3.95    3.11
  -3   3 -12  111.90    7.89
  -3   3 -12  114.08    9.81
  -3   3 -13   23.36    5.02
  -3   3 -13   12.46    8.38
   3  -2 -13   82.93    8.19
  -3   2  13  110.08   11.05
   3  -2 -12  108.01    9.05
   3  -2 -12  149.79   12.52
  -3   2  12  158.55   10.97
   3  -2 -11   60.47    6.91
   3  -2 -11   50.41    5.26
  -3   2  11   48.81    6.21
   3  -2 -10  163.92   11.28
   3  -2 -10  155.87   10.21
  -3   2  10  146.95   10.22
   3  -2  -9   54.52    5.53
   3  -2  -9   62.77    3.88
  -3   2   9   66.08    6.61
   3  -2  -8   22.11    3.39
   3  -2  -8   21.66    2.44
  -3   2   8   23.86    3.65
   3  -2  -7  521.25   31.45
   3  -2  -7  544.58   26.55
  -3   2   7  569.81   23.92
   3  -2  -6  264.15   16.14
   3  -2  -6  252.88   12.58
  -3   2   6  267.75   11.16
   3  -2  -5   51.55    3.97
   3  -2  -5   57.44    3.69
  -3   2   5   58.87    4.32
   3  -2  -4 1019.38   50.91
   3  -2  -4  936.73   43.37
  -3   2   4  999.96   47.05
   3  -2  -3 1165.34   63.24
  -3   2   3 1163.96   46.37
   3  -2  -2  275.52   14.64
  -3   2   2  271.26   10.48
   3  -2  -1   97.14    6.25
  -3   2   1   90.86    4.28
   3  -2   0   79.55    4.88
  -3   2   0   74.77    3.72
   3  -2   1  248.01   31.67
  -3   2  -1  220.83   10.02
   3  -2   2 2063.19   86.15
   3  -2   2 2223.01  125.51
  -3   2  -2 2081.34   91.38
   3  -2   3 1576.70   80.05
   3  -2   3 1637.68  109.49
  -3   2  -3 1548.00   81.64
   3  -2   4   22.70    1.83
   3  -2   4   30.61    3.11
  -3   2  -4   20.83    1.79
  -3   2  -4   23.41    2.84
   3  -2   5  822.77   45.31
   3  -2   5  841.06   51.40
  -3   2  -5  865.40   43.80
  -3   2  -5  878.11   40.64
   3  -2   6 1073.52   69.97
  -3   2  -6 1007.03   45.95
  -3   2  -6 1169.99   50.04
  -3   2  -8  360.94   16.08
  -3   2  -9 1410.26   54.08
  -3   2 -10  672.77   27.21
  -3   2 -11   33.48    4.14
  -3   2 -11   34.68    5.37
  -3   2 -12   35.85    4.80
  -3   2 -12   41.39    5.97
  -3   2 -13   21.87    4.39
  -3   2 -13   16.77    6.37
  -3   2 -14    2.30    4.65
  -3   2 -14   -1.12    7.70
   3  -1 -13    9.48    4.71
  -3   1  13    2.93    6.05
   3  -1 -12    6.43    5.08
   3  -1 -12    7.14    4.63
  -3   1  12   24.65    5.57
   3  -1 -11  385.77   21.50
   3  -1 -11  450.28   18.88
  -3   1  11  416.60   23.24
   3  -1 -10 1431.20   70.36
   3  -1 -10 1600.56   78.15
  -3   1  10 1524.56   83.79
   3  -1  -9  533.38   33.35
   3  -1  -9  561.97   24.95
  -3   1   9  547.13   32.01
   3  -1  -8    9.78    3.34
   3  -1  -8    8.07    2.38
  -3   1   8    3.35    2.19
   3  -1  -7  535.22   31.00
   3  -1  -7  571.14   27.25
  -3   1   7  524.80   31.24
   3  -1  -6  488.08   26.52
   3  -1  -6  470.16   23.46
  -3   1   6  469.62   27.38
   3  -1  -5    4.88    2.03
   3  -1  -5    2.46    1.34
  -3   1   5    3.51    1.91
   3  -1  -4  383.85   14.78
   3  -1  -4  388.44   20.06
  -3   1   4  400.76   21.35
   3  -1  -3  892.91   36.30
  -3   1   3  923.96   44.80
   3  -1  -2   22.09    2.41
  -3   1   2   16.76    2.05
  -3   1   2   19.38    1.28
   3  -1  -1   83.11    4.59
  -3   1   1   99.94    5.85
   3  -1   0  106.85    4.66
  -3   1   0  108.28    6.22
   3  -1   1 1348.81   60.35
  -3   1  -1 1428.41   60.77
   3  -1   3 2239.79  122.25
  -3   1  -3 2169.52  107.81
   3  -1   4  931.59   43.10
   3  -1   4  973.41   60.42
  -3   1  -4  997.21   52.36
  -3   1  -4  963.88   51.16
   3  -1   5   16.36    1.62
   3  -1   5   18.21    2.60
  -3   1  -5   17.03    1.60
  -3   1  -5   20.81    2.85
   3  -1   6  719.39   38.83
  -3   1  -6  663.48   29.79
  -3   1  -6  760.84   32.14
   3  -1   7   31.80    2.50
  -3   1  -7   30.00    2.04
  -3   1  -7   28.37    3.46
   3  -1   8    6.54    1.38
   3  -1   8    7.37    1.19
  -3   1  -8   11.63    3.24
   3  -1   9   10.07    1.42
   3  -1   9   10.22    1.36
  -3   1  -9    2.84    3.58
   3  -1  10   31.47    2.52
   3  -1  10   36.40    2.51
  -3   1 -10   29.84    4.75
   3  -1  11  118.58    7.12
   3  -1  11  129.03    6.92
  -3   1 -11  142.15    8.00
   3  -1  12  233.97   11.60
   3  -1  12  248.08   11.89
  -3   1 -12  275.78   14.68
   3  -1  13  286.53   13.21
   3  -1  13  291.42   13.32
  -3   1 -13  326.74   20.18
  -3   1 -13  356.01   17.24
  -3   1 -14   87.41    6.86
  -3   1 -14   75.67    8.64
   3   0 -13  143.64   13.90
  -3   0  13  175.11   13.76
   3   0 -12   19.43    4.44
   3   0 -12   26.47    5.01
  -3   0  12   27.28    5.52
   3   0 -11  245.97   13.15
   3   0 -11  289.55   13.45
  -3   0  11  287.06   18.18
   3   0 -10  784.54   34.50
   3   0 -10  814.76   42.02
  -3   0  10  813.07   52.13
   3   0  -9  461.62   21.44
   3   0  -9  482.51   21.36
  -3   0   9  448.53   24.63
   3   0  -8  108.70    7.67
   3   0  -8  117.63    6.41
  -3   0   8  112.73    8.24
   3   0  -7   27.28    2.82
   3   0  -7   26.66    2.78
  -3   0   7   17.66    2.58
   3   0  -6    2.88    2.22
   3   0  -6   10.37    2.09
  -3   0   6   13.02    2.02
   3   0  -5   43.12    3.50
   3   0  -5   35.60    2.51
  -3   0   5   30.89    3.42
   3   0  -4  247.69   15.24
   3   0  -4  232.91   10.28
  -3   0   4  236.52   11.05
  -3   0   4  228.00   12.85
   3   0  -3   40.61    3.08
  -3   0   3   41.68    2.60
  -3   0   3   44.78    2.72
   3   0  -2  246.45    9.77
  -3   0   2  276.04   14.94
  -3   0   2  274.01   14.14
   3   0  -1    8.99    1.58
  -3   0   1    9.30    1.77
   3   0   0  188.86    8.70
  -3   0   0  185.03    8.61
   3   0   1  120.92    7.25
  -3   0  -1  126.53    7.45
   3   0   2  358.54   15.68
  -3   0  -2  364.53   17.55
   3   0   3  710.33   31.35
   3   0   3  706.55   35.22
  -3   0  -3  718.27   37.38
   3   0   4  537.19   22.51
   3   0   4  537.61   27.21
  -3   0  -4  571.32   30.28
   3   0   5  350.68   18.15
   3   0   5  319.68   16.29
  -3   0  -5  324.81   15.49
  -3   0  -5  340.83   14.39
   3   0   6 1016.35   51.99
  -3   0  -6 1159.95   52.54
   3   0   7  381.96   17.08
  -3   0  -7  380.13   18.19
   3   0   8  231.70   13.59
   3   0   8  258.69    9.84
  -3   0  -8  280.44   13.41
   3   0   9  882.15   46.12
   3   0   9  883.11   35.39
  -3   0  -9  939.29   41.17
   3   0  10  268.08   14.27
   3   0  10  280.84   12.36
  -3   0 -10  312.95   13.75
   3   0  11    7.58    1.97
   3   0  11    4.39    1.82
  -3   0 -11    6.53    3.71
   3   0  12  228.09   13.33
   3   0  12  237.51   12.59
  -3   0 -12  275.22   12.84
   3   0  13  463.41   26.31
   3   0  13  500.43   29.48
  -3   0 -13  576.37   25.55
   3   0  14  118.47    7.27
   3   0  14  123.68    7.34
  -3   0 -14  132.84    8.41
  -3   0 -14  156.57   11.44
  -3   0 -15    0.15    6.10
  -3   0 -15    3.87    5.90
   3   1 -12   -4.92    4.10
   3   1 -12    3.40    3.95
  -3  -1  12    0.25    4.96
   3   1 -11    3.49    3.53
   3   1 -11    0.70    4.07
  -3  -1  11   -0.10    3.77
   3   1 -10    2.73    3.32
   3   1 -10   -1.99    3.52
  -3  -1  10   -4.96    3.52
   3   1  -9   89.85    6.10
  -3  -1   9  102.45    7.70
   3   1  -8  237.87   16.77
   3   1  -8  256.81   12.61
  -3  -1   8  234.89   13.07
   3   1  -7  759.23   49.30
   3   1  -7  794.83   33.04
  -3  -1   7  833.04   49.44
   3   1  -6  893.12   38.28
   3   1  -6  972.42   40.57
  -3  -1   6  887.19   54.16
   3   1  -5  302.05   17.70
   3   1  -5  292.42   13.83
  -3  -1   5  291.64   15.22
  -3  -1   5  310.49   13.63
   3   1  -4   11.73    2.05
   3   1  -4   12.48    1.51
  -3  -1   4   11.39    1.86
  -3  -1   4   13.34    1.97
   3   1  -3  828.27   46.95
  -3  -1   3  820.63   33.24
  -3  -1   3  815.56   46.78
   3   1  -2   20.62    5.04
  -3  -1   2   24.51    5.56
  -3  -1   2   32.79   25.91
   3   1  -1  368.59   15.78
  -3  -1   1  360.27   15.71
  -3  -1   1  332.37   21.64
   3   1   0  664.93   38.12
  -3  -1   0  644.92   31.56
   3   1   1    4.18    1.13
  -3  -1  -1    1.68    1.02
   3   1   2  114.15    6.82
  -3  -1  -2  110.49    6.04
   3   1   3  890.47   42.29
  -3  -1  -3  873.23   46.39
   3   1   4  264.45   11.80
   3   1   4  262.93   13.22
  -3  -1  -4  256.90   12.71
   3   1   5 2450.75   99.86
   3   1   5 2357.85  114.66
  -3  -1  -5 2278.98  120.97
  -3  -1  -5 2527.15  115.00
   3   1   6 4903.36  256.60
  -3  -1  -6 5730.04  258.36
   3   1   7 1596.92   75.47
  -3  -1  -7 1753.97   79.73
   3   1   8   19.07    2.33
   3   1   8   18.38    2.31
  -3  -1  -8   22.80    3.19
   3   1   9  502.82   25.34
   3   1   9  524.88   22.29
  -3  -1  -9  592.24   25.39
   3   1  10  133.58    7.80
   3   1  10  122.02    6.94
  -3  -1 -10  133.87    7.21
   3   1  11    4.91    2.61
   3   1  11   12.29    2.61
  -3  -1 -11   11.25    3.75
   3   1  12   89.00    5.87
   3   1  12   81.59    5.83
  -3  -1 -12  108.72    8.10
   3   1  13  226.91   11.84
  -3  -1 -13  305.11   17.89
   3   1  14   13.53    2.96
   3   1  14   10.51    3.96
  -3  -1 -14    8.02    6.09
   3   1  15    6.98    3.73
  -3  -1 -15   11.85    4.56
  -3  -1 -15    5.15    7.28
   3   2 -12    7.61    3.72
   3   2 -12    2.63    4.93
  -3  -2  12    5.08    4.12
   3   2 -11   34.41    4.71
   3   2 -11   36.38    5.78
  -3  -2  11   37.11    4.98
   3   2 -10  193.01   13.72
   3   2 -10  240.75   12.69
  -3  -2  10  207.32   13.10
   3   2  -9  148.98    8.17
   3   2  -9  151.20    8.76
  -3  -2   9  164.52   11.60
   3   2  -8   25.04    2.78
   3   2  -8   31.75    3.59
  -3  -2   8   30.46    3.43
   3   2  -7 1108.43   71.10
   3   2  -7 1147.06   42.35
  -3  -2   7 1120.53   62.47
   3   2  -6 1730.26  100.79
   3   2  -6 1902.11   77.92
  -3  -2   6 1794.80   85.84
  -3  -2   6 1884.39  100.32
   3   2  -5  371.10   16.85
   3   2  -5  383.48   15.91
  -3  -2   5  351.22   16.52
  -3  -2   5  379.10   18.63
   3   2  -4   41.02    2.66
   3   2  -4   40.06    2.95
  -3  -2   4   33.70    2.93
  -3  -2   4   39.99    3.19
   3   2  -3   59.55    3.39
  -3  -2   3   66.21    4.00
  -3  -2   3   67.65    4.15
   3   2  -2  318.66   14.12
  -3  -2   2  339.90   17.90
  -3  -2   2  328.04   19.01
   3   2  -1  684.54   36.28
  -3  -2   1  717.67   30.15
  -3  -2   1  672.67   35.36
   3   2   0 1537.83   66.28
  -3  -2   0 1502.63   72.34
   3   2   1    5.37    1.12
  -3  -2  -1    3.90    1.25
   3   2   2  971.51   67.32
  -3  -2  -2  926.30   56.09
   3   2   3 1827.82   78.67
  -3  -2  -3 1807.62  102.17
   3   2   4   10.63    1.62
   3   2   4    5.35    1.18
  -3  -2  -4   12.38    1.78
   3   2   5  717.28   29.86
   3   2   5  739.60   38.79
  -3  -2  -5  670.81   35.33
   3   2   6 1806.67   92.26
   3   2   6 1719.42   91.14
  -3  -2  -6 1600.89   80.42
  -3  -2  -7 1083.80   47.65
   3   2   8  301.32   15.65
   3   2   8  323.49   16.10
   3   2   9  106.47    6.83
   3   2   9  106.88    5.60
   3   2  10    8.40    2.95
   3   2  10    8.88    3.81
  -3  -2 -10    6.30    3.33
   3   2  11   17.15    2.93
   3   2  11    8.01    2.95
  -3  -2 -11    8.99    3.66
   3   2  12    2.01    3.01
   3   2  12    0.29    3.51
  -3  -2 -12    2.33    3.78
   3   2  13   61.45    4.75
   3   2  13   46.26    5.32
  -3  -2 -13   70.12    7.03
   3   2  14   42.35    4.39
   3   2  14   27.17    5.34
  -3  -2 -14   42.33    7.02
   3   2  15    5.46    3.68
   3   2  15    7.00    4.47
  -3  -2 -15    6.58    6.81
   3   3 -11    7.46    3.80
   3   3 -11    1.47    5.41
  -3  -3  11    6.54    4.14
   3   3 -10  242.22   12.80
   3   3 -10  275.62   12.84
  -3  -3  10  268.82   18.66
   3   3  -9  315.10   18.35
   3   3  -9  335.26   14.04
  -3  -3   9  354.11   21.64
   3   3  -8   16.32    2.87
   3   3  -8   23.38    3.63
  -3  -3   8   18.69    2.94
   3   3  -7  352.59   23.56
   3   3  -7  375.31   16.20
  -3  -3   7  340.67   17.59
   3   3  -6  505.42   32.45
   3   3  -6  524.71   20.44
  -3  -3   6  517.07   28.26
  -3  -3   6  557.32   23.78
   3   3  -5   83.48    5.36
   3   3  -5   83.12    4.88
  -3  -3   5   86.31    5.20
  -3  -3   5   86.17    6.03
   3   3  -4   30.81    2.63
   3   3  -4   30.20    2.72
  -3  -3   4   25.35    2.67
  -3  -3   4   26.63    2.73
   3   3  -3  212.35   15.39
  -3  -3   3  225.16   12.23
  -3  -3   3  228.93   12.02
   3   3  -2  306.47   13.61
  -3  -3   2  304.07   17.30
  -3  -3   2  293.33   19.38
   3   3  -1  849.12   51.03
  -3  -3   1  849.86   41.06
  -3  -3   1  725.28   32.98
   3   3   0 1419.03   61.24
  -3  -3   0 1426.74   59.76
   3   3   1  273.27   12.96
  -3  -3  -1  267.32   15.91
   3   3   2  192.15    8.65
  -3  -3  -2  189.90    9.56
   3   3   3   36.13    2.79
  -3  -3  -3   31.80    3.09
   3   3   4    7.19    1.88
   3   3   4    9.56    1.24
  -3  -3  -4    6.81    1.99
   3   3   5   20.89    2.32
   3   3   5   21.13    1.81
  -3  -3  -5   25.98    2.79
   3   3   6  240.24   11.77
  -3  -3  -6  236.92   11.22
   3   3   7  205.33   13.76
   3   3   7  222.27   11.59
  -3  -3  -7  221.69   11.29
   3   3   8  479.35   28.98
   3   3   8  502.29   22.54
   3   3   9  928.57   47.53
   3   3   9  949.85   46.56
   3   3  10 1240.61   54.89
   3   3  10 1255.39   62.21
  -3  -3 -10 1508.35   62.85
   3   3  11  393.54   19.65
   3   3  11  388.46   20.26
  -3  -3 -11  462.90   20.25
   3   3  12   34.97    4.27
   3   3  12   22.81    4.48
  -3  -3 -12   37.79    4.27
   3   3  13  111.16    7.94
   3   3  13  103.43    8.19
  -3  -3 -13  127.80    8.34
   3   3  14    4.76    4.37
   3   3  14    8.10    5.37
  -3  -3 -14   19.20    5.00
   3   3  15   21.63    5.33
   3   3  15    8.34    5.17
  -3  -3 -15   28.24    6.37
   3   3  16   63.71    6.23
   3   4 -11  111.07    9.62
  -3  -4  11  123.44    8.43
   3   4 -10   -1.34    3.03
   3   4 -10    0.20    5.39
  -3  -4  10   -1.13    3.04
   3   4  -9    2.98    2.43
   3   4  -9    3.09    4.37
  -3  -4   9    2.15    3.00
   3   4  -8    8.77    2.38
   3   4  -8    1.46    2.91
  -3  -4   8   12.29    3.09
   3   4  -7   17.68    2.71
   3   4  -7   17.77    3.27
  -3  -4   7   14.75    3.08
  -3  -4   7   23.76    5.00
   3   4  -6   57.51    4.00
   3   4  -6   53.56    4.13
  -3  -4   6   55.25    3.82
  -3  -4   6   48.17    4.27
   3   4  -5    1.67    1.68
   3   4  -5   -0.16    1.86
  -3  -4   5    2.92    2.17
  -3  -4   5    7.66    3.00
   3   4  -4  176.20   11.56
   3   4  -4  176.56    8.35
  -3  -4   4  181.86   10.26
  -3  -4   4  156.36    7.29
   3   4  -3  899.12   38.29
  -3  -4   3  917.38   47.99
  -3  -4   3  863.45   49.37
   3   4  -2  430.02   27.66
  -3  -4   2  471.10   24.04
  -3  -4   2  437.94   29.41
   3   4  -1  161.60    9.95
  -3  -4   1  167.29    8.53
  -3  -4   1  144.60   10.49
   3   4   0   19.23    2.12
  -3  -4   0   17.83    2.19
   3   4   1   32.25    2.74
  -3  -4  -1   23.81    2.95
   3   4   2  149.78    8.98
  -3  -4  -2  138.64    7.62
   3   4   3 3558.17  188.27
  -3  -4  -3 3489.35  187.08
   3   4   4  142.61    6.85
  -3  -4  -4  139.36    9.94
   3   4   5  568.18   29.44
   3   4   5  549.66   27.61
  -3  -4  -5  540.92   23.03
   3   4   6 1330.36   70.24
  -3  -4  -6 1290.39   59.26
   3   4   7  530.07   33.60
   3   4   7  562.16   30.27
   3   4   8   16.10    2.79
   3   4   8    5.70    3.09
  -3  -4  -8   13.27    1.76
   3   4   9 1440.67   89.53
   3   4   9 1554.45   78.83
   3   4  10 1588.04   73.45
   3   4  10 1625.12   77.61
   3   4  11  206.73   10.55
  -3  -4 -11  254.11   12.33
   3   4  12   16.06    3.99
   3   4  12   22.45    4.80
  -3  -4 -12   22.55    3.93
   3   4  13   14.73    4.17
   3   4  13    7.44    4.99
  -3  -4 -13   18.53    3.84
   3   4  14   -2.24    4.34
   3   4  14    5.46    5.33
  -3  -4 -14    3.18    4.59
   3   4  15   41.52    6.00
   3   4  15   28.61    6.33
  -3  -4 -15   43.99    6.26
   3   4  16   45.14    6.72
   3   4  16   50.06    7.05
   3   5 -10  268.03   16.90
   3   5 -10  311.31   20.35
  -3  -5  10  302.13   18.02
   3   5  -9  329.46   19.94
   3   5  -9  351.43   22.28
  -3  -5   9  346.20   21.04
   3   5  -8   42.75    3.68
   3   5  -8   46.77    4.73
  -3  -5   8   41.55    3.87
   3   5  -7  289.05   16.85
   3   5  -7  318.35   13.68
  -3  -5   7  285.65   16.32
  -3  -5   7  296.64   15.68
   3   5  -6  328.92   18.18
   3   5  -6  312.38   13.98
  -3  -5   6  328.23   18.51
  -3  -5   6  317.78   15.08
   3   5  -5   52.81    4.48
   3   5  -5   65.18    3.96
  -3  -5   5   62.93    4.62
  -3  -5   5   55.02    4.92
   3   5  -4  149.45   10.62
  -3  -5   4  152.07    8.68
  -3  -5   4  164.38    8.73
   3   5  -3  674.24   46.10
  -3  -5   3  684.71   37.65
  -3  -5   3  674.64   27.00
   3   5  -2  463.82   25.03
  -3  -5   2  462.68   25.09
  -3  -5   2  437.77   20.57
   3   5  -1   28.42    5.69
  -3  -5   1   37.27    3.77
  -3  -5   1   37.00    8.45
   3   5   0  307.33   22.94
  -3  -5   0  303.15   14.59
  -3  -5   0  288.71   13.29
   3   5   1  285.31   16.62
  -3  -5  -1  253.18   13.31
   3   5   2 2839.60  131.94
  -3  -5  -2 2634.19  112.56
   3   5   3 3168.93  159.11
  -3  -5  -3 2980.26  119.29
   3   5   4  924.74   47.43
  -3  -5  -4  873.70   33.56
  -3  -5  -5   -2.15    2.06
   3   5   6  881.72   47.22
  -3  -5  -6  866.14   44.14
   3   5   7  440.72   29.73
   3   5   7  446.90   23.98
   3   5   8   11.46    3.23
   3   5   8    4.80    3.36
   3   5   9   97.77    7.56
   3   5   9  118.67    7.50
   3   5  10  167.16   10.55
   3   5  10  172.24   10.26
   3   5  11   74.22    6.13
  -3  -5 -11  102.07    5.41
   3   5  12  131.78    8.33
   3   5  12  113.37    8.79
  -3  -5 -12  149.01    9.13
   3   5  13  180.31   10.36
   3   5  13  184.61   10.80
  -3  -5 -13  214.65   11.78
   3   5  14  104.28    8.77
   3   5  14  111.80    8.99
   3   5  15   62.22    7.70
   3   5  15   49.24    7.66
  -3  -5 -15   94.48    8.35
   3   5  16   11.50    6.87
   3   6  -9  379.68   25.19
   3   6  -9  444.11   21.44
  -3  -6   9  381.51   22.75
   3   6  -8  164.52   10.96
   3   6  -8  191.02   11.54
  -3  -6   8  161.62    9.98
   3   6  -7    0.48    2.08
   3   6  -7    1.59    3.48
  -3  -6   7    0.11    3.36
  -3  -6   7   -1.78    4.56
   3   6  -6    3.09    2.12
   3   6  -6   -0.02    2.57
  -3  -6   6    6.19    3.19
  -3  -6   6    8.24    4.59
   3   6  -5   38.94    3.45
  -3  -6   5   38.01    4.22
  -3  -6   5   33.57    4.52
   3   6  -4   36.65    3.10
  -3  -6   4   27.74    3.51
  -3  -6   4   31.99    4.19
   3   6  -3  514.52   30.24
  -3  -6   3  581.92   24.42
   3   6  -2    8.60    2.08
  -3  -6   2   17.63    4.79
  -3  -6   2   20.45    3.68
   3   6  -1  272.43   19.31
  -3  -6   1  274.75   13.85
  -3  -6   1  258.16   11.61
   3   6   0   43.86    3.74
  -3  -6   0   41.99    3.84
  -3  -6   0   42.78    4.00
   3   6   1    0.85    1.69
  -3  -6  -1    6.47    2.31
   3   6   2  191.64   13.10
  -3  -6  -2  165.31    9.98
   3   6   3  652.63   39.75
  -3  -6  -3  656.70   28.98
   3   6   4  754.76   40.09
  -3  -6  -4  776.64   35.43
   3   6   5  153.67    9.71
  -3  -6  -5  134.51    7.82
   3   6   6  143.72   11.16
   3   6   6  142.10    8.28
   3   6   7   82.61    6.44
   3   6   7   90.37    6.81
   3   6   8    1.81    2.98
   3   6   8    3.80    3.99
   3   6   9  301.34   16.24
   3   6   9  296.66   12.48
   3   6  10  249.21   14.86
   3   6  10  273.91   12.71
   3   6  11    2.36    4.43
   3   6  11   -1.59    4.65
  -3  -6 -11    0.13    1.79
   3   6  12  178.75   10.71
   3   6  12  165.52   10.59
   3   6  13  222.95   13.18
   3   6  13  209.90   15.25
   3   6  14  275.28   16.67
  -3  -6 -14  359.32   19.49
   3   6  15   52.60    7.97
   3   6  15   43.54    6.76
  -3  -6 -15   61.90    5.93
   3   7  -9   61.72   11.44
   3   7  -8  134.21    8.77
   3   7  -8  162.97   10.15
   3   7  -7  111.27    7.60
  -3  -7   7  109.80    7.70
  -3  -7   7  125.90    9.87
   3   7  -6   43.49    3.95
  -3  -7   6   43.00    4.70
  -3  -7   6   43.13    7.46
   3   7  -5   62.32    4.52
  -3  -7   5   56.62    5.08
  -3  -7   5   65.63    6.91
   3   7  -4   58.22    4.20
  -3  -7   4   59.72    5.09
   3   7  -3   25.57    2.81
  -3  -7   3   28.30    3.38
  -3  -7   3   24.36    4.35
   3   7  -2   55.16    4.48
  -3  -7   2   55.01    5.13
  -3  -7   2   47.91    4.83
   3   7  -1    2.80    2.36
  -3  -7   1   -6.13    2.76
  -3  -7   1    0.55    2.82
   3   7   0  158.35    8.27
  -3  -7   0  165.38    8.75
   3   7   1   75.79    5.39
  -3  -7  -1   68.48    5.29
  -3  -7  -1   69.27    4.76
   3   7   2    5.82    2.39
  -3  -7  -2    2.27    3.38
   3   7   3    0.92    2.23
  -3  -7  -3    2.66    3.45
   3   7   4    8.01    2.73
   3   7   4    2.33    0.94
  -3  -7  -4    1.84    3.07
   3   7   5  200.23   19.76
   3   7   5  197.90   13.90
  -3  -7  -5  201.04   10.20
   3   7   6 2150.54  135.71
   3   7   6 2167.02  127.81
   3   7   7 1770.79   71.60
   3   7   7 1724.24  103.96
   3   7   8  112.76    8.15
   3   7   8  117.66    6.99
   3   7   9  239.31   12.53
   3   7   9  249.02   12.78
   3   7  10  400.30   22.11
   3   7  10  387.95   17.35
   3   7  11   50.52    6.65
   3   7  11   70.79    6.90
   3   7  12   29.82    6.36
  -3  -7 -12   48.96    3.29
   3   7  13  216.01   15.09
   3   7  13  209.51   13.13
   3   7  14  127.91   10.01
   3   7  14  119.78   11.89
   3   7  15   13.44    7.99
   3   8  -7  117.53    8.76
  -3  -8   7  114.16    8.55
   3   8  -6  349.24   21.29
  -3  -8   6  342.06   20.57
   3   8  -5  406.83   26.25
  -3  -8   5  423.00   22.22
   3   8  -4    5.31    2.46
  -3  -8   4    7.14    3.92
  -3  -8   4    7.27    4.04
   3   8  -3   60.15    5.19
  -3  -8   3   67.46    6.17
   3   8  -2    7.15    2.56
  -3  -8   2    7.66    3.53
  -3  -8   2    3.53    4.64
   3   8  -1  152.42   10.03
  -3  -8   1  134.10    8.34
  -3  -8   1  131.62    7.80
   3   8   0  407.61   25.32
  -3  -8   0  400.36   21.98
   3   8   1  213.93   11.06
  -3  -8  -1  215.28   12.29
  -3  -8  -1  215.87   14.77
   3   8   2   23.75    3.86
   3   8   2   22.85    2.84
  -3  -8  -2   18.23    3.98
  -3  -8  -2   21.79    3.82
   3   8   3  836.41   60.70
   3   8   3  918.90   46.16
  -3  -8  -3  809.17   45.33
   3   8   4  560.28   38.47
   3   8   4  542.69   35.35
   3   8   4  570.55   25.17
   3   8   5  226.18   15.50
   3   8   5  206.31   12.93
   3   8   6 1466.10   76.47
   3   8   6 1462.36   67.54
   3   8   7  971.77   54.20
   3   8   7  918.73   42.67
   3   8   8  347.48   23.38
   3   8   8  365.18   24.52
   3   8   9    2.82    4.27
   3   8   9   16.86    4.54
   3   8  10   56.42    6.39
   3   8  10   47.79    6.60
   3   8  11    1.78    5.12
   3   8  12    2.56    5.11
   3   8  12    8.99    5.49
   3   8  13   27.53    6.95
   3   8  13   25.69    5.81
   3   8  14    6.91    7.91
   3   9  -7   32.12    7.94
   3   9  -5  147.00    8.59
  -3  -9   5  143.07   12.47
  -3  -9   5  142.08   10.81
   3   9  -4    2.77    3.19
  -3  -9   4   -4.01    3.65
  -3  -9   4    0.68    5.51
   3   9  -3   23.37    3.48
  -3  -9   3    5.48    3.67
  -3  -9   3   12.00    5.71
   3   9  -2   32.94    4.31
  -3  -9   2   31.65    4.99
  -3  -9   2   36.23    6.35
   3   9  -1   29.73    4.55
   3   9  -1   50.97    5.61
  -3  -9   1   31.92    4.80
  -3  -9   1   35.49    4.90
   3   9   0  718.30   45.07
   3   9   0  771.04   35.90
  -3  -9   0  700.45   46.29
   3   9   1  332.03   23.04
   3   9   1  343.28   22.18
   3   9   1  378.80   18.95
   3   9   2   37.47    4.94
   3   9   2   28.85    4.54
   3   9   2   35.82    3.75
  -3  -9  -2   34.84    4.49
   3   9   3  156.36    9.90
   3   9   3  163.75    9.35
   3   9   3  183.52    9.10
  -3  -9  -3  146.43    7.27
   3   9   4   76.61    6.65
   3   9   4   89.81    4.29
   3   9   5    3.11    3.48
   3   9   5    1.67    3.46
   3   9   6   47.96    5.52
   3   9   6   49.65    6.15
   3   9   7   53.89    6.36
   3   9   7   40.92    6.07
   3   9   8  187.14   14.10
   3   9   8  192.53   13.93
   3   9   9  266.06   19.63
   3   9   9  267.58   14.49
   3   9  10  277.38   15.56
   3   9  10  253.46   17.67
   3   9  11  223.35   15.66
   3   9  11  213.43   13.83
   3   9  12   37.53    7.59
   3   9  12   14.67    7.79
   3   9  13   39.74    8.21
   3   9  14   55.65   10.30
   3  10  -5   -1.71    4.28
   3  10  -5   -5.25    7.82
   3  10  -4   51.77    5.58
   3  10  -4   50.07    4.73
   3  10  -4   60.81    8.13
  -3 -10   4   48.25    8.06
   3  10  -3   21.55    5.31
   3  10  -3   15.09    3.53
   3  10  -3   13.06    6.45
  -3 -10   3   16.91    8.61
   3  10  -2    6.23    4.44
   3  10  -2   10.28    4.06
   3  10  -2   11.73    5.28
  -3 -10   2    8.16    6.74
   3  10  -1   89.86    7.25
   3  10  -1   84.45    7.92
   3  10  -1  110.06    8.01
  -3 -10   1  100.36    9.86
   3  10   0  100.84    9.88
   3  10   0   86.65    8.35
   3  10   0  101.66    8.24
  -3 -10   0   86.99    8.05
   3  10   1   20.37    4.42
   3  10   1   24.63    4.84
   3  10   1   29.48    4.10
  -3 -10  -1   30.29    4.49
   3  10   2   92.35    7.52
   3  10   2   80.58    8.76
   3  10   2  104.85    7.01
   3  10   3  106.77    8.35
   3  10   3   98.30    9.17
   3  10   3  124.16    7.25
  -3 -10  -3  117.73    9.18
   3  10   4  155.82   10.11
   3  10   4  149.37   10.86
   3  10   5   11.95    5.57
   3  10   5    8.71    4.33
   3  10   6  285.02   18.35
   3  10   6  282.99   16.54
   3  10   7  184.04   12.91
   3  10   7  171.06   11.98
   3  10   8    2.02    4.66
   3  10   8   -9.65    4.57
   3  10   9  188.49   13.01
   3  10   9  187.54   13.00
   3  10  10  593.39   38.74
   3  10  10  552.74   41.54
   3  10  11  487.72   24.97
   3  10  12   -4.21    6.17
   3  10  13   87.62   10.63
   3  11  -4    5.68    5.00
   3  11  -3   53.96    6.16
   3  11  -3   54.80    6.06
   3  11  -3   64.87    9.63
   3  11  -2  113.59    9.21
   3  11  -2  108.25    8.81
   3  11  -2  119.24    9.90
  -3 -11   2  130.84    9.67
   3  11  -1   28.54    6.29
   3  11  -1   18.39    4.56
   3  11  -1   18.69    6.23
  -3 -11   1   24.43    6.07
   3  11   0   15.10    4.67
   3  11   0    8.18    4.94
   3  11   0    9.17    4.52
  -3 -11   0    9.11    6.16
   3  11   1    9.01    5.35
   3  11   1   14.22    5.10
   3  11   1   11.93    3.87
  -3 -11  -1   10.76    5.02
   3  11   2   73.85    7.62
   3  11   2   61.49    8.33
   3  11   2   69.15    5.55
  -3 -11  -2   54.82    6.69
   3  11   3  638.63   34.84
   3  11   3  604.90   38.92
   3  11   3  666.09   31.80
  -3 -11  -3  616.02   38.72
   3  11   4  504.45   27.25
   3  11   4  452.47   31.24
  -3 -11  -4  482.15   32.15
   3  11   5   19.88    6.72
   3  11   5   24.27    5.87
  -3 -11  -5   22.03    5.35
   3  11   6  110.70   10.01
   3  11   6   85.25    9.76
   3  11   7  293.73   16.57
   3  11   7  294.37   19.08
   3  11   8  132.75    9.98
   3  11   8  104.38   12.65
   3  11   9  162.52   11.69
   3  11  10  190.38   14.79
   3  11  11  133.60   11.04
   3  11  12    5.49    8.71
   3  12  -2   84.43    8.36
   3  12  -2   78.34    7.73
   3  12  -1    5.39    6.13
   3  12  -1    1.19    5.18
   3  12  -1   -1.76    6.14
   3  12   0   63.57    9.25
   3  12   0   89.64    8.12
   3  12   0   85.62    7.62
  -3 -12   0   86.32   10.06
   3  12   1    0.70    6.32
   3  12   1    6.07    5.57
   3  12   1    4.78    3.98
  -3 -12  -1    3.25    6.33
   3  12   2   43.04    7.96
   3  12   2   26.53    6.78
   3  12   2   50.46    4.60
  -3 -12  -2   36.87    7.82
   3  12   3  208.96   13.83
   3  12   3  197.34   14.24
  -3 -12  -3  202.62   16.74
   3  12   4  328.24   19.02
   3  12   4  294.79   17.48
  -3 -12  -4  311.37   17.99
   3  12   5  229.01   19.20
   3  12   5  199.39   14.21
  -3 -12  -5  217.69   12.38
   3  12   6    8.16    5.32
   3  12   6   -9.14    6.71
  -3 -12  -6    3.97    5.38
   3  12   7   21.34    6.72
   3  12   8    1.25    6.59
   3  12  10   16.41    9.70
   3  13   1    2.28    6.61
   3  13   1    1.03    7.09
   3  13   2    3.14    5.80
   3  13   2    7.95    6.94
   3  13   3    4.63    7.52
   3  13   4    9.54    6.89
  -3 -13  -4   11.91    8.07
   3  13   5   48.14    8.89
  -3 -13  -5   42.00    8.14
   3  13   6   65.88   10.14
   3  13   7  181.67   14.74
   3  13   8  196.30   16.02
  -4  11   3  130.84   10.63
  -4  11   2    9.27    5.54
   4 -11  -1   50.69    8.25
  -4  11   1   69.48    7.09
   4 -11   0  114.30   11.65
  -4  11   0  164.83   11.16
  -4  11   0  135.65    9.63
  -4  11  -1   38.77    5.59
  -4  11  -1   38.82    5.84
  -4  10   6  126.70   12.91
   4 -10  -5   25.98    6.02
  -4  10   5   34.33    7.63
   4 -10  -4   -0.99    5.15
  -4  10   4   10.78    6.73
   4 -10  -3   -0.39    5.23
   4 -10  -3   10.93    5.52
  -4  10   3   11.93    5.65
   4 -10  -2   -0.96    5.29
   4 -10  -2   -7.76    5.81
  -4  10   2   -8.42    5.18
   4 -10  -1    3.22    5.90
   4 -10  -1   10.48    6.27
  -4  10   1    5.31    4.87
   4 -10   0   21.43    5.80
   4 -10   0   29.75    6.65
  -4  10   0   30.91    5.14
   4 -10   1    5.50    4.92
   4 -10   1    1.28    6.15
  -4  10  -1   -0.94    3.78
   4 -10   2  161.43   12.62
  -4  10  -2  125.49    8.82
  -4  10  -3  133.67    8.35
  -4  10  -4  149.67    7.64
  -4   9   8   -2.88    7.03
  -4   9   7   15.91    6.55
   4  -9  -6   39.46    6.06
  -4   9   6   43.95    7.63
   4  -9  -5   74.09    8.12
   4  -9  -5   84.12    7.97
  -4   9   5   79.48    8.08
   4  -9  -4  335.29   22.61
   4  -9  -4  432.03   22.03
  -4   9   4  415.95   19.53
   4  -9  -3  531.88   25.11
  -4   9   3  489.75   22.29
   4  -9  -2   22.70    4.71
   4  -9  -2   22.78    5.39
  -4   9   2   32.11    4.17
   4  -9  -1  170.90   12.14
   4  -9  -1  203.56   12.25
  -4   9   1  224.20   11.86
   4  -9   0  339.60   26.89
   4  -9   0  450.96   25.04
  -4   9   0  444.09   20.18
   4  -9   1   34.57    5.09
   4  -9   1   44.93    6.76
  -4   9  -1   44.15    4.93
   4  -9   2   48.47    5.59
   4  -9   2   57.18    6.81
  -4   9  -2   52.25    4.57
   4  -9   3  214.31   12.18
  -4   9  -3  210.44   11.13
  -4   9  -3  212.45   10.20
  -4   9  -4  279.95   13.22
  -4   9  -4  280.34   12.41
  -4   9  -5   40.41    3.71
  -4   9  -5   36.23    4.37
  -4   9  -5   48.17    5.37
  -4   9  -6    6.46    4.40
  -4   8   9   47.78    9.32
  -4   8   8   12.67    7.61
  -4   8   7  106.47    9.43
   4  -8  -6   42.57    7.11
  -4   8   6   63.78    7.00
   4  -8  -5   54.41    6.57
  -4   8   5   81.36    7.31
   4  -8  -4  788.73   47.40
   4  -8  -4  958.09   50.48
  -4   8   4  976.66   38.69
   4  -8  -3  866.86   57.27
   4  -8  -3 1040.93   57.50
  -4   8   3 1052.13   41.94
   4  -8  -2  210.95   14.21
   4  -8  -2  243.13   13.47
  -4   8   2  236.44   12.05
   4  -8  -1   16.12    3.85
   4  -8  -1   11.38    4.29
  -4   8   1   10.07    3.55
   4  -8   0   85.06    7.37
   4  -8   0   86.06    7.19
  -4   8   0   84.22    4.96
   4  -8   1   59.41    5.77
   4  -8   1   59.50    6.04
  -4   8  -1   62.74    4.45
   4  -8   2   19.43    3.59
   4  -8   2   22.54    5.73
  -4   8  -2   20.35    3.17
  -4   8  -2   21.91    3.02
   4  -8   3   16.21    4.52
   4  -8   3   16.03    6.19
  -4   8  -3   17.08    2.40
  -4   8  -3   19.40    3.15
   4  -8   4   12.26    3.58
   4  -8   4   18.75    6.99
  -4   8  -4   16.31    2.68
  -4   8  -4   16.57    3.31
  -4   8  -5    6.76    2.25
  -4   8  -5    6.10    2.68
  -4   8  -5    2.49    3.26
  -4   8  -6   13.14    1.96
  -4   8  -6    8.42    2.33
  -4   8  -6    8.87    3.96
  -4   8  -7   77.06    6.63
  -4   8  -7   68.44    9.23
  -4   8  -8   95.41    7.02
  -4   8  -8   88.27   11.25
  -4   7  10  153.65   12.46
  -4   7   9   56.27    8.18
  -4   7   8    2.63    6.24
   4  -7  -7  224.85   13.59
  -4   7   7  258.92   13.91
   4  -7  -6  130.24    8.99
  -4   7   6  152.12    8.61
   4  -7  -5    9.61    4.06
  -4   7   5    9.33    5.06
   4  -7  -4  148.98    9.85
  -4   7   4  161.97    8.64
   4  -7  -3  284.26   18.07
   4  -7  -3  306.11   17.62
  -4   7   3  308.12   14.21
   4  -7  -2  383.67   27.55
   4  -7  -2  419.30   25.70
  -4   7   2  435.81   18.87
   4  -7  -1  272.76   14.05
   4  -7  -1  306.88   17.57
  -4   7   1  301.54   12.99
   4  -7   0  229.94   11.99
   4  -7   0  248.83   14.70
  -4   7   0  254.02   10.66
   4  -7   1  101.08    8.10
   4  -7   1  102.95    8.94
  -4   7  -1  100.96    6.16
  -4   7  -1  105.72    5.23
   4  -7   2    2.79    3.05
   4  -7   2    5.33    4.52
  -4   7  -2    1.59    2.10
  -4   7  -2    0.75    2.22
   4  -7   3   28.89    3.97
   4  -7   3   49.09    5.83
  -4   7  -3   40.47    3.09
  -4   7  -3   46.82    3.71
   4  -7   4   58.63    4.43
  -4   7  -4   64.15    4.39
  -4   7  -4   76.98    4.48
   4  -7   5   -2.41    2.84
   4  -7   5    0.92    4.65
  -4   7  -5    2.29    1.80
  -4   7  -5    0.60    2.83
  -4   7  -6   58.42    3.22
  -4   7  -6   62.47    4.58
  -4   7  -6   54.77    6.10
  -4   7  -8   21.32    4.23
  -4   7  -8   25.04    5.48
  -4   7  -9    9.58    4.21
  -4   6  11   78.49    8.40
  -4   6  10  122.14   11.71
  -4   6   9   39.99    7.24
   4  -6  -8    7.48    6.01
  -4   6   8   11.22    4.40
   4  -6  -7   -0.93    3.80
  -4   6   7    1.03    3.68
   4  -6  -6   72.30    6.82
  -4   6   6   79.39    6.16
   4  -6  -5   11.81    4.43
  -4   6   5    5.32    3.32
   4  -6  -4  201.19    9.61
  -4   6   4  212.20   10.03
   4  -6  -3   84.79    6.18
  -4   6   3  101.62    6.07
   4  -6  -2   13.90    3.28
  -4   6   2   14.18    2.71
   4  -6  -1  604.17   28.91
   4  -6  -1  689.14   31.21
  -4   6   1  694.89   28.70
   4  -6   0 1631.90  109.64
   4  -6   0 1770.00   79.14
  -4   6   0 1719.14   61.13
   4  -6   1 1168.54   71.75
   4  -6   1 1258.95   64.79
  -4   6  -1 1213.41   47.05
  -4   6  -1 1247.56   45.10
   4  -6   2   74.74    6.52
   4  -6   2   70.58    7.27
  -4   6  -2   54.39    6.76
  -4   6  -2   55.76    4.39
   4  -6   3  327.80   15.60
   4  -6   3  325.75   17.50
  -4   6  -3  340.30   13.81
  -4   6  -3  362.59   14.93
   4  -6   4  340.15   19.07
   4  -6   4  363.06   15.99
  -4   6  -4  350.40   17.54
   4  -6   5   22.53    3.11
   4  -6   5   16.38    4.08
  -4   6  -5   21.27    2.10
  -4   6  -5   16.34    2.21
   4  -6   6   45.95    3.98
  -4   6  -6   56.67    3.43
  -4   6  -6   59.22    4.45
  -4   6  -6   53.42    5.31
  -4   6  -7   30.09    3.42
  -4   6  -7   41.49    6.73
  -4   6  -8   12.63    3.95
  -4   6  -8   22.20    5.92
  -4   6  -9   24.60    4.35
  -4   6  -9   31.71    7.25
  -4   6 -10   82.04    6.32
  -4   6 -11   39.30    5.63
  -4   5  11   74.05    8.60
  -4   5  10   10.15    6.04
   4  -5  -9    5.87    4.36
  -4   5   9   -2.43    4.61
   4  -5  -8   94.52    7.99
  -4   5   8   98.86    8.69
   4  -5  -7  621.64   36.29
  -4   5   7  642.99   34.55
   4  -5  -6  735.93   30.06
  -4   5   6  782.36   37.38
   4  -5  -5   18.70    3.23
  -4   5   5   16.71    3.96
   4  -5  -4  701.68   28.49
  -4   5   4  776.92   30.68
   4  -5  -3  985.72   41.33
  -4   5   3 1022.86   43.40
   4  -5  -2  254.01   12.51
  -4   5   2  251.12   10.64
   4  -5  -1  203.28   13.30
  -4   5   1  211.94    9.58
   4  -5   0 1530.53   94.72
   4  -5   0 1602.28   80.66
  -4   5   0 1538.15   60.51
  -4   5   0 1597.72   54.11
   4  -5   1 1471.57   71.44
   4  -5   1 1563.10   60.36
  -4   5  -1 1534.36   60.40
  -4   5  -1 1605.56   56.96
   4  -5   2  108.37    9.14
   4  -5   2  128.16    8.56
  -4   5  -2   96.94   10.98
  -4   5  -2   91.82    7.48
   4  -5   3   30.84    3.45
   4  -5   3   33.22    3.98
  -4   5  -3   33.78    2.72
  -4   5  -3   30.70    2.78
   4  -5   4  228.41   14.23
   4  -5   4  226.08   13.09
  -4   5  -4  225.78    9.40
  -4   5  -4  229.75    9.61
   4  -5   5   72.12    4.72
   4  -5   5   76.62    6.62
  -4   5  -5   74.46    4.29
  -4   5  -5   66.90    4.10
   4  -5   6   45.62    3.80
   4  -5   6   54.95    6.29
  -4   5  -6   52.54    3.21
  -4   5  -6   50.40    4.03
  -4   5  -6   51.75    5.40
  -4   5  -7   53.32    2.64
  -4   5  -7   57.26    2.50
  -4   5  -7   62.45    4.63
  -4   5  -7   61.25    5.27
  -4   5  -8   -3.79    2.67
  -4   5  -8    3.00    4.15
  -4   5  -9   90.13    7.02
  -4   5  -9   87.11    7.66
  -4   5 -10    2.47    3.01
  -4   5 -10   -5.32    5.84
  -4   5 -11   38.65    5.53
  -4   5 -11   48.15    7.23
  -4   5 -12   20.77    4.68
  -4   4  11   21.99    7.01
   4  -4 -10   65.35    7.00
   4  -4 -10   71.86    4.89
  -4   4  10   63.41    7.33
   4  -4  -9   13.59    3.97
   4  -4  -9    9.82    2.31
  -4   4   9   19.41    5.46
   4  -4  -8  144.67    7.44
  -4   4   8  146.01    9.78
   4  -4  -7  715.18   31.37
  -4   4   7  740.60   29.74
   4  -4  -6  924.06   45.55
  -4   4   6  932.53   39.14
   4  -4  -5  429.00   22.72
  -4   4   5  422.56   20.17
   4  -4  -4   10.26    5.14
  -4   4   4    0.57    2.61
   4  -4  -3  352.28   21.42
  -4   4   3  360.51   14.83
   4  -4  -2  175.98    9.31
  -4   4   2  172.55    8.39
   4  -4  -1   10.28    2.03
  -4   4   1   14.99    2.23
   4  -4   0    6.83    1.96
  -4   4   0    2.08    1.97
  -4   4   0    5.44    0.90
   4  -4   1   -0.19    1.54
   4  -4   1    6.36    2.92
  -4   4  -1    2.70    1.84
  -4   4  -1    1.77    1.11
   4  -4   2  237.35   11.15
   4  -4   2  251.31   11.57
  -4   4  -2  244.42   11.95
  -4   4  -2  253.54    9.61
   4  -4   3  727.62   41.61
   4  -4   3  764.34   41.40
  -4   4  -3  766.14   38.69
  -4   4  -3  779.91   28.94
   4  -4   4  504.79   28.48
   4  -4   4  517.38   32.57
  -4   4  -4  523.90   24.20
  -4   4  -4  544.83   20.16
   4  -4   5  132.69    7.55
  -4   4  -5  140.70    6.80
  -4   4  -5  151.87    6.68
   4  -4   6  149.91    7.89
   4  -4   6  142.91    8.68
  -4   4  -6  135.42    7.37
   4  -4   7   26.80    1.88
   4  -4   7   20.98    4.14
  -4   4  -7   24.75    1.74
  -4   4  -7   33.25    3.51
  -4   4  -7   18.76    3.67
  -4   4  -8   -2.78    2.47
  -4   4  -8   -1.39    3.33
  -4   4  -9   17.01    3.19
  -4   4  -9   11.10    4.45
  -4   4 -10   40.08    4.50
  -4   4 -10   28.98    6.21
  -4   4 -11    2.44    3.74
  -4   4 -11   -6.75    5.87
  -4   4 -12   47.83    5.88
  -4   4 -12   33.51    7.13
  -4   3  12   21.48    7.13
   4  -3 -11   19.06    5.87
   4  -3 -11   10.85    3.33
  -4   3  11   18.26    5.64
   4  -3 -10   38.15    5.60
   4  -3 -10   35.03    4.31
  -4   3  10   32.51    5.85
   4  -3  -9    3.55    3.69
   4  -3  -9    2.39    2.38
  -4   3   9    4.54    4.00
   4  -3  -8   56.32    5.43
   4  -3  -8   50.94    4.01
  -4   3   8   53.60    5.98
   4  -3  -7  121.75    7.41
  -4   3   7  115.42    7.04
   4  -3  -6  355.68   23.18
  -4   3   6  384.91   19.87
   4  -3  -5  549.78   24.35
  -4   3   5  606.74   23.89
   4  -3  -4  227.93   11.67
  -4   3   4  234.52   10.04
   4  -3  -3  524.57   32.75
  -4   3   3  561.67   24.83
   4  -3  -2  671.24   37.08
  -4   3   2  713.00   33.02
   4  -3  -1  131.32    8.31
  -4   3   1  135.30    7.27
   4  -3   0 1158.01   61.48
  -4   3   0 1229.53   50.55
  -4   3   0 1189.79   49.03
   4  -3   1  740.41   31.54
  -4   3  -1  769.78   38.65
  -4   3  -1  761.38   34.54
   4  -3   2   46.63    6.00
   4  -3   2   61.57    4.27
  -4   3  -2   48.24    4.73
   4  -3   3  739.98   33.39
   4  -3   3  790.99   37.88
  -4   3  -3  781.80   33.56
   4  -3   4 1357.05   56.38
   4  -3   4 1438.49   78.23
  -4   3  -4 1403.82   72.58
   4  -3   5  636.14   33.29
   4  -3   5  603.63   35.02
  -4   3  -5  663.15   30.01
   4  -3   6   46.97    3.02
   4  -3   6   44.90    4.55
  -4   3  -6   49.75    3.47
  -4   3  -6   47.01    4.24
   4  -3   7   88.19    5.06
   4  -3   7   94.64    7.02
  -4   3  -7   79.82    4.06
  -4   3  -7   91.61    5.80
  -4   3  -8  126.39    6.30
  -4   3  -8  132.43    7.97
  -4   3  -9  560.80   20.92
  -4   3 -10  239.33   11.18
  -4   3 -10  255.15   14.55
  -4   3 -11   18.76    3.88
  -4   3 -11   20.66    5.80
  -4   3 -12   38.03    4.75
  -4   3 -12   27.76    6.22
  -4   3 -13  143.71    9.24
  -4   3 -13  137.02   12.73
   4  -2 -12    8.57   12.45
  -4   2  12   32.63    7.21
   4  -2 -11    1.42    4.67
   4  -2 -11    2.74    4.30
  -4   2  11    4.46    5.83
   4  -2 -10   48.58    5.37
   4  -2 -10   39.02    4.87
  -4   2  10   47.83    6.14
   4  -2  -9   76.81    6.93
   4  -2  -9   92.30    6.77
  -4   2   9   96.00    7.57
   4  -2  -8    7.74    3.65
   4  -2  -8    8.68    2.64
  -4   2   8    9.20    4.02
   4  -2  -7   62.66    5.19
   4  -2  -7   62.47    4.03
  -4   2   7   70.96    4.98
   4  -2  -6  187.91   11.57
  -4   2   6  206.66   12.42
   4  -2  -5    4.82    2.13
  -4   2   5    3.42    2.59
   4  -2  -4  767.05   39.54
  -4   2   4  789.78   36.86
   4  -2  -3 4356.06  229.60
  -4   2   3 4497.56  165.46
   4  -2  -2 2564.33  150.07
  -4   2   2 2635.32  112.56
   4  -2  -1   22.01    2.54
  -4   2   1   24.81    2.56
   4  -2   0 1213.41   57.47
  -4   2   0 1224.39   49.01
   4  -2   1  924.85   40.91
  -4   2  -1  923.05   45.37
   4  -2   2  113.85    9.42
  -4   2  -2  109.52    5.82
   4  -2   3  220.48    9.18
   4  -2   3  263.43   13.72
  -4   2  -3  237.57   12.71
   4  -2   4  581.59   22.03
   4  -2   4  618.78   32.81
  -4   2  -4  626.51   32.27
   4  -2   5  120.69    6.92
   4  -2   5  129.98    7.50
  -4   2  -5  136.03    6.46
   4  -2   6   51.47    2.80
   4  -2   6   47.93    4.54
  -4   2  -6   51.70    3.48
  -4   2  -6   51.44    4.36
   4  -2   7   40.66    2.81
   4  -2   7   37.78    4.70
  -4   2  -7   43.54    2.64
  -4   2  -7   39.72    4.33
   4  -2   8  344.58   19.58
  -4   2  -8  392.99   17.79
   4  -2   9  541.57   28.42
   4  -2   9  547.83   26.88
  -4   2  -9  639.82   27.59
  -4   2 -10  266.12   13.48
  -4   2 -11  116.91    6.64
  -4   2 -11  117.69    8.53
  -4   2 -12    1.74    3.43
  -4   2 -12    0.89    4.41
  -4   2 -13   43.21    5.95
  -4   2 -13   26.16    7.78
  -4   2 -14   -3.43    6.94
   4  -1 -12    5.76    4.98
  -4   1  12   13.74    5.62
   4  -1 -11   42.15    6.39
   4  -1 -11   41.89    4.90
  -4   1  11   47.73    7.11
   4  -1 -10  131.87    8.48
   4  -1 -10  131.69    8.54
  -4   1  10  159.56   10.79
   4  -1  -9  243.54   17.80
   4  -1  -9  239.40   12.90
  -4   1   9  251.31   14.96
   4  -1  -8   50.77    4.80
   4  -1  -8   50.35    4.01
  -4   1   8   50.38    4.23
   4  -1  -7  170.70   10.86
   4  -1  -7  185.15   10.39
  -4   1   7  184.40    9.55
   4  -1  -6  862.32   37.14
   4  -1  -6  806.00   38.41
  -4   1   6  826.85   41.99
   4  -1  -5  147.23    8.92
  -4   1   5  142.53    7.32
   4  -1  -4  478.57   25.47
  -4   1   4  487.71   26.43
   4  -1  -3 2256.58   89.61
  -4   1   3 2215.89  110.45
  -4   1   3 2234.87  101.98
   4  -1  -2 1572.91   71.86
  -4   1   2 1607.38   66.42
  -4   1   2 1561.63   77.46
   4  -1  -1  793.25   46.95
  -4   1   1  807.42   35.80
   4  -1   0  344.88   16.50
  -4   1   0  359.13   18.81
   4  -1   1   13.97    2.05
  -4   1  -1   21.38    2.12
   4  -1   2   16.15    4.51
  -4   1  -2   11.28    2.37
   4  -1   3  121.05    5.50
   4  -1   3  129.70    6.38
  -4   1  -3  128.21    6.50
   4  -1   4  372.51   14.66
   4  -1   4  392.43   22.97
  -4   1  -4  401.59   17.46
   4  -1   5  111.43   12.47
   4  -1   5  113.06   11.73
  -4   1  -5  156.82   11.22
   4  -1   6    5.53    1.21
   4  -1   6   -0.53    2.25
  -4   1  -6    7.57    1.73
  -4   1  -6    8.38    2.37
   4  -1   7  125.65    7.49
  -4   1  -7  123.43    6.05
  -4   1  -7  147.45    6.72
   4  -1   8  168.22   10.03
  -4   1  -8  206.24   11.10
   4  -1   9  243.51   14.34
  -4   1  -9  289.36   13.26
   4  -1  10   18.17    2.03
   4  -1  10   13.39    1.67
  -4   1 -10   14.85    4.40
   4  -1  11  100.37    5.93
  -4   1 -11  119.00    7.31
   4  -1  12  145.55    7.78
   4  -1  12  162.17    7.94
  -4   1 -12  167.68   11.19
  -4   1 -13  253.82   16.49
  -4   1 -14   89.33    6.96
  -4   1 -14  127.20   11.87
   4   0 -12   12.05    5.94
  -4   0  12   18.96    6.04
   4   0 -11   22.55    5.61
   4   0 -11   30.36    5.22
  -4   0  11   34.51    6.09
   4   0 -10  135.44    7.92
   4   0 -10  140.65    9.65
  -4   0  10  130.31   10.80
   4   0  -9  291.89   14.41
   4   0  -9  286.63   15.35
  -4   0   9  314.05   18.13
   4   0  -8  172.99    9.81
   4   0  -8  179.88    9.06
  -4   0   8  184.14   11.62
   4   0  -7   24.12    3.30
   4   0  -7   30.64    3.23
  -4   0   7   19.75    3.35
   4   0  -6   80.27    7.01
   4   0  -6   86.15    4.45
  -4   0   6   80.16    5.19
   4   0  -5    7.37    2.08
  -4   0   5   10.98    2.45
   4   0  -4   11.38    2.36
  -4   0   4    8.31    2.23
  -4   0   4    8.35    1.44
   4   0  -3  193.67   12.17
  -4   0   3  184.10    8.14
  -4   0   3  189.86   10.02
   4   0  -2  203.38    9.00
  -4   0   2  203.17    8.45
  -4   0   2  184.79   12.91
   4   0  -1  597.54   30.14
  -4   0   1  618.89   30.01
   4   0   0 1306.32   75.04
  -4   0   0 1303.87   53.56
   4   0   1 2689.56  157.88
  -4   0  -1 2773.58  137.05
   4   0   2  944.13   47.62
  -4   0  -2 1034.70   47.61
   4   0   3  145.76    6.16
  -4   0  -3  147.08    7.23
   4   0   4 1016.24   45.70
   4   0   4  996.95   48.03
  -4   0  -4 1031.30   44.42
   4   0   5   62.54    3.98
   4   0   5   56.63    3.88
  -4   0  -5   56.43    3.50
   4   0   6  173.33    9.33
  -4   0  -6  189.36    9.05
  -4   0  -7  425.26   21.70
  -4   0  -7  510.00   21.97
   4   0   8  187.09   11.23
  -4   0  -8  203.64   10.14
   4   0   9    2.05    2.07
   4   0   9    6.90    2.23
  -4   0  -9    3.48    3.40
   4   0  10  139.54    7.07
  -4   0 -10  143.77    7.95
   4   0  11    4.46    2.02
   4   0  11    5.52    1.86
  -4   0 -11   -2.26    3.75
   4   0  12  479.56   25.42
   4   0  12  505.64   22.90
  -4   0 -12  534.89   21.90
   4   0  13  686.84   39.77
   4   0  13  729.14   35.50
  -4   0 -13  809.36   42.76
   4   0  14  207.27   11.95
   4   0  14  210.31   12.00
  -4   0 -14  249.51   15.32
  -4   0 -15    5.59    6.30
   4   1 -11   35.38    4.71
   4   1 -11   35.64    6.23
  -4  -1  11   34.12    6.39
   4   1 -10   87.62    7.17
   4   1 -10   91.20    6.99
  -4  -1  10  105.50    8.39
   4   1  -9   21.13    3.28
   4   1  -9   22.52    3.53
  -4  -1   9   24.45    4.18
   4   1  -8   38.16    4.32
   4   1  -8   48.23    4.40
  -4  -1   8   51.36    4.65
   4   1  -7  217.99   11.10
   4   1  -7  209.84    9.80
  -4  -1   7  198.92   11.05
   4   1  -6  793.48   38.98
   4   1  -6  802.60   34.14
  -4  -1   6  828.54   35.32
   4   1  -5  121.36    7.58
  -4  -1   5  125.96    7.35
  -4  -1   5  115.76    7.27
   4   1  -4  170.89   10.77
  -4  -1   4  174.73    9.47
  -4  -1   4  165.09    9.11
   4   1  -3 1345.27   55.23
  -4  -1   3 1476.88   72.80
  -4  -1   3 1430.31   81.46
   4   1  -2 1010.28   43.21
  -4  -1   2 1053.90   46.78
  -4  -1   2  953.23   58.98
   4   1  -1    1.20    1.48
  -4  -1   1    1.47    1.16
   4   1   0 2918.57  167.16
  -4  -1   0 2915.72  125.50
   4   1   2 2122.23   94.55
  -4  -1  -2 2155.29  101.46
   4   1   3    4.43    1.88
  -4  -1  -3    4.97    1.86
   4   1   4  199.38    8.31
   4   1   4  197.87    9.29
  -4  -1  -4  183.44    9.31
   4   1   5   15.59    1.71
   4   1   5   12.20    2.08
  -4  -1  -5   12.09    2.16
   4   1   6  336.32   12.38
   4   1   6  297.08   15.56
  -4  -1  -6  311.00   13.81
   4   1   7  128.78    6.54
   4   1   7  120.17    7.16
  -4  -1  -7  143.31    7.04
   4   1   8   61.35    3.82
  -4  -1  -8   57.69    3.98
  -4  -1  -8   67.21    3.96
   4   1   9  185.22    8.10
  -4  -1  -9  209.24   10.13
   4   1  10  380.40   17.48
   4   1  10  408.85   16.41
  -4  -1 -10  456.36   18.77
   4   1  11    4.62    2.44
   4   1  11    2.86    2.29
  -4  -1 -11    8.36    3.14
   4   1  12  366.71   20.86
   4   1  12  362.69   14.61
  -4  -1 -12  418.54   17.75
   4   1  13  137.80    8.94
   4   1  13  133.96    8.20
  -4  -1 -13  170.47   10.58
   4   1  14  138.64    9.11
   4   1  14  153.38   10.41
  -4  -1 -14  177.00   12.25
   4   1  15   89.26    6.82
  -4  -1 -15  106.58   10.08
   4   2 -11   43.44    5.04
   4   2 -11   41.81    6.07
  -4  -2  11   42.47    6.97
   4   2 -10   -1.07    3.72
   4   2 -10    0.20    3.23
  -4  -2  10    3.70    3.70
   4   2  -9   95.69    6.28
   4   2  -9   91.64    6.85
  -4  -2   9   94.42    7.06
   4   2  -8    5.27    2.78
   4   2  -8    8.76    2.77
  -4  -2   8    5.29    2.80
   4   2  -7  656.40   39.13
   4   2  -7  693.27   26.46
  -4  -2   7  722.85   41.91
   4   2  -6 1413.18   57.91
   4   2  -6 1359.38   57.26
  -4  -2   6 1406.54   73.66
  -4  -2   6 1470.07   72.03
   4   2  -5 1183.58   71.67
  -4  -2   5 1191.05   61.49
  -4  -2   5 1232.98   67.23
   4   2  -4  116.35    5.93
  -4  -2   4  105.38    7.35
  -4  -2   4  125.19    8.31
   4   2  -3  724.06   31.51
  -4  -2   3  681.25   32.54
  -4  -2   3  687.41   38.40
   4   2  -2 1394.68   56.91
  -4  -2   2 1442.53   75.23
  -4  -2   2 1353.68   56.39
   4   2  -1   69.95   10.09
  -4  -2   1   56.74    4.15
  -4  -2   1   54.40    3.51
   4   2   0  171.82   10.08
  -4  -2   0  180.20    8.76
   4   2   1  869.20   36.90
  -4  -2  -1  845.49   42.19
   4   2   2  497.54   20.95
  -4  -2  -2  475.86   22.34
   4   2   3  247.31   11.17
  -4  -2  -3  228.41   10.09
   4   2   4  439.51   20.30
  -4  -2  -4  433.49   21.26
   4   2   5  448.58   19.92
   4   2   5  419.77   19.29
  -4  -2  -5  404.20   19.25
   4   2   6  693.24   31.88
   4   2   6  661.76   27.55
  -4  -2  -6  609.25   32.22
   4   2   7  274.34   12.22
   4   2   7  249.87   13.97
  -4  -2  -7  241.11   13.16
   4   2   8   11.51    2.26
  -4  -2  -8    4.04    2.02
  -4  -2  -8    8.02    2.07
   4   2   9   58.43    4.58
   4   2   9   63.56    3.91
  -4  -2  -9   68.70    4.53
   4   2  10    3.85    2.67
   4   2  10    5.59    2.50
  -4  -2 -10    3.91    2.73
   4   2  11   44.29    3.77
   4   2  11   41.70    3.70
  -4  -2 -11   50.71    4.41
   4   2  12   -0.31    2.92
   4   2  12   -0.42    3.30
  -4  -2 -12    8.42    3.59
   4   2  13   39.10    4.99
   4   2  13   44.15    5.75
  -4  -2 -13   55.36    5.81
   4   2  14    5.48    3.31
   4   2  14    5.05    4.14
  -4  -2 -14   -4.30    4.45
   4   2  15   81.21    6.90
   4   2  15   67.51    6.79
  -4  -2 -15   88.48    8.35
   4   3 -11   20.46    4.33
  -4  -3  11   18.09    5.44
   4   3 -10   19.35    3.17
   4   3 -10   16.56    6.11
  -4  -3  10   24.93    4.20
   4   3  -9   16.66    3.68
   4   3  -9   19.88    3.80
  -4  -3   9   26.65    3.92
   4   3  -8   -4.33    2.54
   4   3  -8    2.25    3.40
  -4  -3   8    4.54    3.10
   4   3  -7  169.57    8.78
   4   3  -7  178.37    9.28
  -4  -3   7  177.02    9.80
  -4  -3   7  171.63   12.41
   4   3  -6  363.85   15.53
   4   3  -6  351.94   15.90
  -4  -3   6  349.08   17.85
  -4  -3   6  322.87   20.11
   4   3  -5  900.83   39.87
  -4  -3   5  913.24   43.90
  -4  -3   5  892.12   54.59
   4   3  -4  376.18   24.54
  -4  -3   4  362.95   19.08
  -4  -3   4  367.73   17.24
   4   3  -3   75.71    4.24
  -4  -3   3   68.20    4.72
  -4  -3   3   78.32    5.79
   4   3  -2    4.56    1.47
  -4  -3   2   -0.41    1.86
  -4  -3   2    2.45    1.90
   4   3  -1   35.98    2.56
  -4  -3   1   33.98    2.88
  -4  -3   1   36.54    2.89
   4   3   0  425.51   16.62
  -4  -3   0  462.01   24.52
   4   3   1  839.31   40.82
  -4  -3  -1  861.64   39.33
   4   3   2   97.01    6.49
  -4  -3  -2   88.75    5.87
   4   3   3  587.12   30.85
  -4  -3  -3  579.12   37.95
   4   3   4  806.89   34.01
  -4  -3  -4  797.32   39.87
   4   3   5 1365.32   62.65
   4   3   5 1260.50   68.71
  -4  -3  -5 1236.58   50.32
   4   3   6  786.22   33.61
   4   3   6  754.25   32.11
  -4  -3  -6  700.79   30.66
   4   3   7   78.60    4.66
   4   3   7   67.86    4.67
  -4  -3  -7   70.45    4.30
   4   3   8   45.93    4.05
  -4  -3  -8   41.18    3.73
   4   3   9  250.91   16.09
   4   3   9  275.69   13.85
   4   3  10  706.15   31.13
   4   3  10  749.56   28.95
   4   3  11  220.95   11.66
   4   3  11  215.24   11.88
   4   3  12   34.32    4.09
   4   3  12   45.53    4.56
  -4  -3 -12   50.45    5.03
   4   3  13  219.77   12.93
  -4  -3 -13  294.23   13.88
   4   3  14  213.49   11.60
   4   3  14  195.60   11.08
  -4  -3 -14  237.96   13.34
   4   3  15   -3.65    4.03
   4   3  15  -11.50    5.26
  -4  -3 -15    5.67    4.64
   4   3  16  200.13   12.81
   4   4 -10   -1.50    3.35
   4   4 -10    1.93    4.28
  -4  -4  10    4.13    3.77
   4   4  -9   27.01    3.85
   4   4  -9   23.63    5.59
  -4  -4   9   19.76    4.10
   4   4  -8    0.11    2.66
   4   4  -8    6.32    3.15
  -4  -4   8    1.42    3.57
   4   4  -7    0.52    2.52
   4   4  -7   -0.81    2.65
  -4  -4   7    1.96    3.53
  -4  -4   7    8.82    3.63
   4   4  -6   42.76    4.06
  -4  -4   6   59.22    4.81
  -4  -4   6   38.06    4.79
   4   4  -5   32.16    3.45
  -4  -4   5   28.31    3.72
  -4  -4   5   21.23    3.50
   4   4  -4  393.65   20.15
  -4  -4   4  416.58   24.14
  -4  -4   4  392.64   19.77
   4   4  -3 1725.43   83.11
  -4  -4   3 1755.24   89.52
  -4  -4   3 1668.87   88.35
   4   4  -2 2959.76  135.67
  -4  -4   2 2941.13  155.07
  -4  -4   2 2771.34  171.83
   4   4  -1  601.58   23.26
  -4  -4   1  594.58   30.13
  -4  -4   1  566.72   28.32
   4   4   0  790.51   34.87
  -4  -4   0  814.50   41.81
   4   4   1 1090.15   47.84
  -4  -4  -1 1062.28   55.63
   4   4   2  123.85    6.65
  -4  -4  -2  127.84    8.73
   4   4   3   56.15    3.62
  -4  -4  -3   58.29    3.64
   4   4   4 1209.85   50.65
  -4  -4  -4 1162.52   56.96
   4   4   5 1170.55   63.01
   4   4   5 1127.08   58.25
  -4  -4  -5 1078.94   47.51
   4   4   6    3.99    2.55
   4   4   6    9.60    1.64
  -4  -4  -6    9.76    2.48
   4   4   7  195.51   11.34
   4   4   7  221.33   10.12
  -4  -4  -7  179.84    8.32
   4   4   8   43.74    4.15
  -4  -4  -8   36.60    4.04
   4   4   9  622.11   40.23
   4   4   9  604.45   29.42
   4   4  10  805.88   37.03
   4   4  10  847.65   41.05
   4   4  11  273.01   13.76
   4   4  11  258.30   12.34
   4   4  12    4.21    4.06
   4   4  12   -2.50    3.80
  -4  -4 -12   -2.58    3.22
   4   4  13   64.67    5.96
  -4  -4 -13  103.75    7.77
   4   4  14  124.77    9.32
   4   4  14  123.63    8.46
  -4  -4 -14  126.78    9.38
   4   4  15    2.23    4.83
   4   4  15   -0.30    5.36
  -4  -4 -15    6.31    4.14
   4   4  16   31.17    5.70
   4   4  16   26.31    6.66
  -4  -5  10   65.02    5.79
   4   5  -9  101.82    7.90
   4   5  -9  121.18    7.33
  -4  -5   9  117.30    9.08
   4   5  -8   47.55    4.39
  -4  -5   8   42.00    4.84
   4   5  -7    2.47    3.03
  -4  -5   7   -0.21    2.82
  -4  -5   7   13.29    4.14
   4   5  -6  305.13   14.55
  -4  -5   6  304.20   17.96
  -4  -5   6  312.38   21.67
   4   5  -5  496.24   29.92
  -4  -5   5  511.89   26.73
  -4  -5   5  512.46   33.52
   4   5  -4   31.36    3.63
  -4  -5   4   39.69    4.43
  -4  -5   4   39.10    4.21
   4   5  -3 1303.44   76.11
  -4  -5   3 1428.15   66.19
  -4  -5   3 1339.19   67.56
   4   5  -2 1813.29   82.54
  -4  -5   2 1799.70   91.75
  -4  -5   2 1745.62   76.48
   4   5  -1  829.46   39.67
  -4  -5   1  808.22   47.89
  -4  -5   1  736.11   33.29
   4   5   0  138.35   11.46
  -4  -5   0  182.56   79.44
  -4  -5   0  233.25  154.43
   4   5   1  198.67    9.21
  -4  -5  -1  181.23   11.83
   4   5   2  162.62    9.47
  -4  -5  -2  144.54    8.54
   4   5   3   21.03    3.04
  -4  -5  -3   20.48    3.34
   4   5   4  108.73    6.88
  -4  -5  -4  105.59    5.68
   4   5   5   10.77    2.75
  -4  -5  -5    7.81    2.76
   4   5   6   18.26    3.52
   4   5   6   19.59    1.78
  -4  -5  -6   18.42    3.20
   4   5   7    2.84    2.31
  -4  -5  -7    3.21    2.39
   4   5   8   52.66    4.58
  -4  -5  -8   53.33    4.75
   4   5   9  416.82   18.50
   4   5   9  446.88   23.67
   4   5  10  285.90   13.26
   4   5  10  289.06   13.92
   4   5  11  197.90   11.05
   4   5  11  200.12   10.76
   4   5  12   88.14    6.91
   4   5  12   87.61    7.75
   4   5  13   60.31    6.71
   4   5  13   51.01    6.17
   4   5  14   82.15    9.35
   4   5  14   75.09    8.36
  -4  -5 -14  104.88    8.04
   4   5  15   27.42    6.81
   4   5  15    8.89    6.33
  -4  -5 -15   24.74    4.68
   4   5  16   19.79    7.13
   4   5  16   17.39    7.33
  -4  -6   9  128.72    9.54
   4   6  -8  253.20   14.75
  -4  -6   8  272.95   17.37
   4   6  -7   28.43    3.88
  -4  -6   7   21.15    4.15
  -4  -6   7   32.06    6.78
   4   6  -6  209.04   12.20
  -4  -6   6  186.32   12.51
  -4  -6   6  178.27   13.14
   4   6  -5  186.82   13.88
  -4  -6   5  197.11   12.94
  -4  -6   5  195.44   12.87
   4   6  -4    9.14    2.37
  -4  -6   4    9.24    3.49
  -4  -6   4   -2.87    3.60
   4   6  -3    0.95    2.37
  -4  -6   3    2.17    2.53
  -4  -6   3   -3.87    3.14
   4   6  -2  158.21   10.11
  -4  -6   2  171.64   11.00
  -4  -6   2  164.17   11.20
   4   6  -1  758.11   53.31
  -4  -6   1  756.40   41.56
  -4  -6   1  713.23   46.65
   4   6   0  460.63   21.38
  -4  -6   0  443.02   23.87
  -4  -6   0  407.66   17.87
   4   6   1  518.59   22.20
  -4  -6  -1  494.85   24.06
   4   6   2  804.78   42.17
  -4  -6  -2  705.35   41.69
   4   6   3   57.75    5.21
  -4  -6  -3   60.19    4.97
   4   6   4    5.17    3.03
  -4  -6  -4   -2.08    2.90
   4   6   5  157.52    8.77
  -4  -6  -5  150.15    8.43
   4   6   6    9.55    3.61
   4   6   6   16.92    1.22
  -4  -6  -6   22.21    3.46
   4   6   7  278.71   15.66
  -4  -6  -7  277.31   13.21
   4   6   8   68.75    5.56
   4   6   8   83.20    5.90
   4   6   9   83.13    7.16
   4   6   9   95.77    6.72
   4   6  10   11.07    4.56
   4   6  10   11.49    4.73
   4   6  11   51.37    5.95
   4   6  11   46.81    6.12
   4   6  12   17.31    4.71
   4   6  12   23.30    5.77
   4   6  13  501.33   25.06
   4   6  13  530.49   31.71
   4   6  14  550.06   31.52
   4   6  14  584.03   35.33
   4   6  15   11.64    5.95
  -4  -6 -15   49.38    5.40
  -4  -7   8   20.29    4.71
   4   7  -7   17.61    3.40
  -4  -7   7   16.15    4.68
  -4  -7   7   27.07    7.23
   4   7  -6   78.40    5.51
  -4  -7   6   69.40    6.34
  -4  -7   6   54.39    7.89
   4   7  -5   85.44    5.99
  -4  -7   5   90.56    6.64
  -4  -7   5   93.39    8.55
  -4  -7   4   -0.67    3.74
  -4  -7   4   -8.84    4.42
   4   7  -3  379.85   26.35
  -4  -7   3  367.80   22.28
  -4  -7   3  382.04   24.12
   4   7  -2  280.57   18.58
  -4  -7   2  287.87   17.45
  -4  -7   2  296.75   13.14
   4   7  -1    9.90    2.77
  -4  -7   1   19.07    4.06
  -4  -7   1   25.40    4.15
   4   7   0  424.99   26.04
  -4  -7   0  421.18   21.46
  -4  -7   0  390.12   15.37
   4   7   1 1817.35  124.83
  -4  -7  -1 1695.18  101.08
   4   7   2 1398.64   79.50
  -4  -7  -2 1331.66   91.72
   4   7   3   79.27    6.09
  -4  -7  -3   71.05    5.23
   4   7   4  295.22   20.76
  -4  -7  -4  294.11   12.61
   4   7   5  105.61    6.67
  -4  -7  -5   93.75    6.44
   4   7   6   46.13    5.00
  -4  -7  -6   59.65    5.89
   4   7   7  396.44   21.35
   4   7   7  425.77   24.26
  -4  -7  -7  416.77   19.56
   4   7   8  212.64   14.49
   4   7   8  224.36   13.20
   4   7   9   10.83    4.73
   4   7   9    9.41    3.56
   4   7  10  276.91   16.45
   4   7  10  270.95   14.46
   4   7  11  225.46   13.27
   4   7  11  238.29   18.81
   4   7  12   79.98    7.34
   4   7  12   71.95    8.08
   4   7  13  551.53   26.52
   4   7  13  536.50   26.70
   4   7  14  304.17   18.72
   4   7  14  279.93   19.60
   4   7  15   48.09    8.91
   4   7  15   78.14    9.93
  -4  -8   7   99.11    8.47
   4   8  -6  475.65   27.74
  -4  -8   6  448.52   24.47
  -4  -8   6  447.49   22.78
   4   8  -5  462.46   29.49
  -4  -8   5  472.61   28.88
   4   8  -4   95.42    7.06
  -4  -8   4   90.22    7.03
  -4  -8   4   89.58    8.25
   4   8  -3  111.07    9.00
  -4  -8   3  108.18    9.35
  -4  -8   3  117.62    9.14
   4   8  -2  454.22   27.69
  -4  -8   2  426.48   19.89
   4   8  -1  281.82   20.91
  -4  -8   1  255.89   15.93
   4   8   0   94.16    8.32
  -4  -8   0   83.60    7.54
   4   8   1  664.45   31.78
  -4  -8  -1  578.83   32.92
   4   8   2  323.69   16.68
  -4  -8  -2  322.89   19.87
   4   8   3  135.68   10.90
  -4  -8  -3  149.81    8.94
   4   8   4   28.23    4.35
  -4  -8  -4   16.97    3.43
   4   8   5   58.60    5.67
   4   8   5   62.59    2.87
  -4  -8  -5   64.32    6.27
   4   8   6  129.36    9.12
   4   8   6  122.03   11.20
  -4  -8  -6  121.20    7.93
   4   8   7  300.90   15.69
   4   8   7  278.18   17.55
   4   8   8  177.46   11.62
   4   8   8  172.36   11.79
   4   8   9   38.30    5.96
   4   8   9   44.40    5.88
   4   8  10   17.69    4.98
   4   8  10   21.94    6.01
   4   8  11   11.70    5.02
   4   8  11   10.96    5.71
   4   8  12   26.33    6.18
   4   8  12   25.14    7.76
   4   8  13    4.37    6.22
   4   8  13   15.27    8.26
   4   8  14   -0.01    6.92
   4   8  15   19.91    7.59
  -4  -9   6   75.75    7.32
   4   9  -5  261.62   17.74
  -4  -9   5  245.26   16.54
   4   9  -4  294.18   18.88
  -4  -9   4  310.25   20.76
   4   9  -3   11.81    3.15
  -4  -9   3    3.65    4.66
  -4  -9   3   25.42    5.80
   4   9  -2   43.10    5.15
  -4  -9   2   41.79    5.35
  -4  -9   2   43.82    5.70
   4   9  -1    0.58    3.31
  -4  -9   1    8.10    4.17
  -4  -9   1   -0.42    4.32
   4   9   0   11.89    4.07
  -4  -9   0    7.68    4.02
  -4  -9   0    3.08    5.19
   4   9   1   22.20    4.59
  -4  -9  -1   16.41    4.12
  -4  -9  -1   25.52    4.24
   4   9   2    1.61    3.17
  -4  -9  -2   -1.30    4.03
  -4  -9  -2   -4.81    3.58
   4   9   3   79.34    6.32
   4   9   3   90.06    6.45
  -4  -9  -3   76.95    6.77
   4   9   4  204.57   14.26
   4   9   4  214.05   10.93
  -4  -9  -4  216.77   14.29
   4   9   5  235.99   14.96
   4   9   5  215.01   14.16
  -4  -9  -5  222.33   12.50
   4   9   6  219.01   12.03
   4   9   6  206.45   16.01
   4   9   7  120.89    8.80
   4   9   7  117.25    9.04
   4   9   8    5.54    4.42
   4   9   8   -1.30    3.96
   4   9   9    3.46    4.48
   4   9   9   -7.80    5.99
   4   9  10  275.97   19.01
   4   9  10  260.45   17.60
   4   9  11  110.87    9.42
   4   9  11  112.25   10.36
   4   9  12   15.24    5.91
   4   9  12   17.26    8.38
   4   9  13   15.36    8.91
   4   9  14  104.39   11.79
  -4 -10   5   25.90    6.01
   4  10  -4   31.99    4.27
  -4 -10   4   28.30    5.55
   4  10  -3  221.75   13.35
  -4 -10   3  210.58   16.72
  -4 -10   3  207.28   11.00
   4  10  -2  272.11   16.03
  -4 -10   2  257.27   14.89
   4  10  -1  275.69   15.03
  -4 -10   1  251.53   19.26
   4  10   0   13.66    4.22
  -4 -10   0    7.54    4.33
  -4 -10   0   -0.52    4.39
   4  10   1  178.20   11.19
   4  10   1  227.34   13.58
  -4 -10  -1  189.66   12.83
  -4 -10  -1  196.88   13.80
   4  10   2  174.65   15.34
   4  10   2  210.72   11.64
   4  10   3    7.12    5.09
   4  10   3    4.81    3.73
   4  10   3    0.77    3.03
  -4 -10  -3   11.74    4.98
  -4 -10  -3   -1.41    3.81
   4  10   4  222.32   12.42
   4  10   4  230.72   13.14
   4  10   4  248.17   12.51
   4  10   5  280.11   13.92
   4  10   5  278.50   17.97
   4  10   6  199.45   12.70
   4  10   6  208.81   12.98
   4  10   7   24.31    5.24
   4  10   7   11.42    6.16
   4  10   8  125.74   10.90
   4  10   8  132.01    9.59
   4  10   9   58.44    8.12
   4  10   9   66.77    7.31
   4  10  10  437.79   29.20
   4  10  10  417.88   31.09
   4  10  11  330.92   19.37
   4  10  12   44.50   10.50
   4  10  13    4.05    8.62
   4  11  -3  131.39   10.33
   4  11  -3  119.57    9.83
   4  11  -3  152.34   12.10
   4  11  -2  446.38   32.00
   4  11  -2  382.22   21.50
   4  11  -2  484.24   25.55
  -4 -11   2  409.53   28.52
   4  11  -1  397.20   26.41
   4  11  -1  370.37   19.51
   4  11  -1  448.01   28.14
  -4 -11   1  397.21   29.86
  -4 -11   1  385.88   27.23
   4  11   0    1.19    5.29
   4  11   0    6.71    4.72
   4  11   0    0.11    4.62
  -4 -11   0   -0.26    6.04
   4  11   1   42.83    7.44
   4  11   1   37.25    5.72
   4  11   1   46.33    5.73
  -4 -11  -1   41.71    6.72
   4  11   2   85.92    8.63
   4  11   2   67.64    7.39
   4  11   2   79.76    6.52
  -4 -11  -2   84.92    9.49
   4  11   3    8.59    5.48
   4  11   3   11.35    5.41
   4  11   3   16.36    3.49
  -4 -11  -3   10.14    5.51
   4  11   4  147.94   11.28
   4  11   4  134.40   13.84
   4  11   4  141.98    7.31
  -4 -11  -4  130.90   11.91
   4  11   5  129.00    9.08
   4  11   5  128.81    9.90
   4  11   6    8.19    5.30
   4  11   6    2.19    6.23
   4  11   7   26.40    6.44
   4  11   7   38.44    8.04
   4  11   8   22.42    7.31
   4  11   8   22.55    8.07
   4  11   9  125.68   12.66
   4  11  10  144.39   14.58
   4  11  11  176.50   15.27
   4  11  12   44.93    8.97
   4  12  -1   65.53    9.25
   4  12  -1   42.93    7.41
   4  12   0  182.72   15.64
   4  12   0  175.45   10.91
   4  12   0  200.73   13.01
   4  12   1   29.94    7.27
   4  12   1   17.23    5.86
   4  12   1   31.94    5.51
   4  12   2    6.64    5.51
   4  12   2    7.38    5.65
   4  12   2   12.78    4.67
  -4 -12  -2   14.34    7.19
   4  12   3   30.81    6.36
   4  12   3   34.27    7.61
   4  12   3   43.58    4.32
  -4 -12  -3   32.22    7.11
   4  12   4   40.46    8.53
   4  12   4    9.86    6.47
  -4 -12  -4   27.34    6.94
   4  12   5    9.19    7.87
   4  12   5    3.59    5.63
  -4 -12  -5    6.22    7.56
   4  12   6   21.36    7.21
   4  12   6    8.62   18.37
  -4 -12  -6   15.98    6.08
   4  12   7    8.52    6.45
   4  12   8   54.62    8.71
   4  12   9   -2.49    6.57
   4  12  10   17.03    7.92
   4  13   2  186.68   13.44
   4  13   2  131.00   14.59
   4  13   3  104.27   11.22
   4  13   4   25.24    6.69
   4  13   5   59.95    8.77
   4  13   6  -11.39    8.67
   4  13   7   85.45   11.53
   4  13   8   68.72    9.27
  -5  10   4  -10.54    6.80
  -5  10   3   38.53    6.82
   5 -10  -2   45.40    7.82
  -5  10   2   76.58    8.30
   5 -10  -1   17.46    7.24
   5 -10  -1   18.56    7.89
  -5  10   1   38.72    5.77
   5 -10   0   20.98    4.87
   5 -10   0   -3.04    6.82
  -5  10   0   -2.99    5.22
   5 -10   1   14.05    6.13
   5 -10   1   10.81    7.93
  -5  10  -1   10.45    4.68
   5 -10   2   21.19    5.82
   5 -10   2   16.52    8.24
  -5  10  -2   22.93    4.85
  -5   9   6   48.75    8.63
   5  -9  -5   89.10    9.13
  -5   9   5   82.72    9.40
   5  -9  -4   12.83    4.83
  -5   9   4   -7.82    6.68
   5  -9  -3   44.40    7.96
   5  -9  -3   77.70    8.05
  -5   9   3   61.09    7.05
   5  -9  -2   20.55    7.03
   5  -9  -2   38.67    6.87
  -5   9   2   53.60    6.73
   5  -9  -1    8.21    5.97
   5  -9  -1    0.89    4.86
  -5   9   1    1.23    4.90
   5  -9   0   32.56    5.68
   5  -9   0   28.13    6.84
  -5   9   0   52.54    5.87
   5  -9   1   40.24    6.63
   5  -9   1   43.38    7.95
  -5   9  -1   49.10    6.14
   5  -9   2    4.75    5.10
   5  -9   2    9.12    7.34
  -5   9  -2    6.14    3.53
   5  -9   3  414.59   28.67
  -5   9  -3  413.04   21.16
  -5   9  -3  432.67   18.17
  -5   9  -4  440.86   21.48
  -5   9  -4  490.93   19.63
  -5   9  -5   65.10    5.07
  -5   9  -5   67.36    5.87
  -5   8   7   55.68    8.56
  -5   8   6   11.02    5.12
   5  -8  -5   26.21   13.39
  -5   8   5   -5.92    5.00
   5  -8  -4   47.51    5.70
   5  -8  -4   53.32    6.39
  -5   8   4   47.79    6.67
   5  -8  -3   84.54    7.31
   5  -8  -3   81.86    7.24
  -5   8   3   89.82    7.07
   5  -8  -2   54.21    7.25
   5  -8  -2   72.73    7.16
  -5   8   2   80.32    7.16
   5  -8  -1   12.53    4.55
   5  -8  -1    3.00    5.49
  -5   8   1    6.30    3.29
   5  -8   0   66.20    7.56
   5  -8   0   79.89    7.18
  -5   8   0   68.60    5.72
   5  -8   1   83.88    8.15
  -5   8  -1   78.79    5.56
   5  -8   2   12.23    3.95
   5  -8   2    1.77    4.59
  -5   8  -2   11.59    3.85
  -5   8  -2    9.09    2.72
   5  -8   3   72.61    8.38
   5  -8   3   78.46    8.04
  -5   8  -3   92.12    6.07
  -5   8  -3   98.55    5.53
   5  -8   4   76.09    7.33
   5  -8   4   92.87   10.00
  -5   8  -4   97.65    6.22
  -5   8  -4   93.67    5.77
   5  -8   5   86.87   10.27
  -5   8  -5  100.29    5.82
  -5   8  -5   97.91    6.64
  -5   8  -6  239.05   10.63
  -5   8  -6  254.82   12.05
  -5   8  -7  111.35    7.09
  -5   7   8   -9.11    5.88
  -5   7   7   36.11    7.22
   5  -7  -6   66.96    8.88
  -5   7   6  108.81    8.94
   5  -7  -5  162.15   13.20
  -5   7   5  197.74   12.19
   5  -7  -4  148.33    9.72
  -5   7   4  163.69    9.51
   5  -7  -3  104.78    8.58
  -5   7   3  129.87    7.79
   5  -7  -2    9.36    4.64
   5  -7  -2    2.15    4.04
  -5   7   2    1.73    3.20
   5  -7  -1    2.84    4.92
   5  -7  -1    7.73    4.52
  -5   7   1   -2.58    2.45
   5  -7   0   10.60    3.04
   5  -7   0    6.30    4.31
  -5   7   0    1.71    3.08
   5  -7   1   36.21    4.13
   5  -7   1   38.91    5.12
  -5   7  -1   48.53    4.30
   5  -7   2   23.88    3.62
   5  -7   2   31.22    4.99
  -5   7  -2   28.51    3.01
  -5   7  -2   20.01    2.72
   5  -7   3   75.81    6.13
  -5   7  -3   96.73    5.60
  -5   7  -3  110.17    5.80
   5  -7   4  159.63   12.74
  -5   7  -4  187.75   10.14
  -5   7  -4  199.90    8.94
   5  -7   5   -2.72    3.03
   5  -7   5   -4.59    6.32
  -5   7  -5   -2.48    2.12
  -5   7  -5    4.56    3.09
   5  -7   6  149.55   11.54
  -5   7  -6  146.62    7.61
  -5   7  -6  143.76    7.67
  -5   7  -7  489.34   21.72
  -5   7  -7  538.97   23.33
  -5   7  -8  521.95   22.85
  -5   7  -9   58.36    6.48
  -5   6   9  139.64    9.99
  -5   6   8  186.93   13.03
   5  -6  -7   -2.14    5.37
  -5   6   7    3.37    4.70
   5  -6  -6  212.56   15.89
  -5   6   6  248.23   12.57
   5  -6  -5  353.63   21.19
  -5   6   5  428.11   21.11
   5  -6  -4  263.74   13.14
  -5   6   4  303.34   15.98
   5  -6  -3   29.55    4.37
   5  -6  -2   20.50    3.80
  -5   6   2   19.89    3.33
   5  -6  -1   26.16    3.32
   5  -6  -1   28.57    4.09
  -5   6   1   36.52    3.82
   5  -6   0  575.07   29.51
   5  -6   0  647.67   37.99
  -5   6   0  642.36   25.32
   5  -6   1  674.79   37.16
   5  -6   1  735.97   41.30
  -5   6  -1  731.10   29.68
  -5   6  -1  717.06   25.69
   5  -6   2   25.87    3.64
   5  -6   2   26.53    4.37
  -5   6  -2   22.71    3.72
  -5   6  -2   31.08    2.84
   5  -6   3  158.86    9.74
   5  -6   3  138.21    9.68
  -5   6  -3  151.45    7.49
  -5   6  -3  171.04    7.09
   5  -6   4  285.51   15.84
   5  -6   4  303.93   15.83
  -5   6  -4  306.64   15.39
  -5   6  -4  321.24   12.38
   5  -6   5  203.80   12.90
   5  -6   5  197.58   13.05
  -5   6  -5  224.58   10.65
  -5   6  -5  236.88   12.02
   5  -6   6   30.94    3.51
   5  -6   6   35.71    6.43
  -5   6  -6   36.27    3.35
  -5   6  -6   40.07    4.38
   5  -6   7  624.49   40.46
   5  -6   7  678.29   35.05
  -5   6  -8  227.25   13.25
  -5   6  -9   71.06    5.96
  -5   6  -9   90.14    7.97
  -5   6 -10   51.44    6.69
  -5   6 -10   59.61    7.56
  -5   5  10   -1.25    5.92
  -5   5   9   91.41    9.62
   5  -5  -8  137.16   12.42
  -5   5   8  204.71   13.90
   5  -5  -7    7.37    4.70
  -5   5   7    9.67    5.85
   5  -5  -6   46.42    5.34
  -5   5   6   50.06    5.05
   5  -5  -5   89.96    6.75
  -5   5   5   95.33    7.39
   5  -5  -4  176.92   11.92
  -5   5   4  192.31   10.26
   5  -5  -3   24.65    3.92
  -5   5   3   32.22    4.35
   5  -5  -2   37.45    4.55
  -5   5   2   33.77    3.92
   5  -5  -1  226.55   13.54
  -5   5   1  243.27   10.31
   5  -5   0  708.85   41.61
   5  -5   0  755.03   34.31
  -5   5   0  758.05   26.81
  -5   5   0  748.44   25.67
   5  -5   1  425.54   26.21
   5  -5   1  453.60   19.69
  -5   5  -1  488.11   20.78
  -5   5  -1  472.70   18.04
   5  -5   2  512.11   27.18
   5  -5   2  520.45   29.62
  -5   5  -2  557.60   22.59
  -5   5  -2  538.49   20.60
   5  -5   3   32.22    3.08
   5  -5   3   32.92    5.12
  -5   5  -3   24.96    2.86
  -5   5  -3   34.37    2.78
   5  -5   4  217.60    9.39
   5  -5   4  208.43   12.13
  -5   5  -4  221.20   10.68
  -5   5  -4  240.96    9.11
   5  -5   5   71.49    4.90
   5  -5   5   79.87    6.98
  -5   5  -5   71.29    5.17
  -5   5  -5   83.31    4.20
   5  -5   6    9.95    2.46
   5  -5   6   13.90    5.72
  -5   5  -6   10.51    2.18
  -5   5  -6   11.28    2.94
   5  -5   7   27.43    2.68
   5  -5   7   23.70    5.89
  -5   5  -7   28.42    2.68
  -5   5  -7   33.41    3.46
   5  -5   8    8.69    1.59
  -5   5  -8    6.55    1.34
  -5   5  -8    7.68    2.90
  -5   5  -8   11.18    4.14
  -5   5  -9   78.79    6.53
  -5   5  -9   65.45    7.08
  -5   5 -10  251.68   14.49
  -5   5 -11  200.62   12.83
  -5   5 -11  219.87   15.32
  -5   4  10  103.91   10.83
  -5   4   9   19.65    6.24
   5  -4  -8   -0.93    5.50
  -5   4   8    5.30    4.80
   5  -4  -7   11.55    4.60
  -5   4   7    7.49    4.55
   5  -4  -6   43.01    5.48
  -5   4   6   59.54    5.32
   5  -4  -5    7.27    3.43
  -5   4   5   -3.73    3.86
   5  -4  -4    8.32    3.43
  -5   4   4   10.34    3.48
  -5   4   3   21.17    3.77
   5  -4  -2  137.25    8.31
  -5   4   2  151.51    8.07
   5  -4  -1   80.96    5.80
  -5   4   1   79.38    4.85
   5  -4   0  118.28    6.90
  -5   4   0  112.38    6.08
  -5   4   0  127.04    5.10
   5  -4   1  277.13   13.74
   5  -4   1  314.92   16.86
  -5   4  -1  286.35   13.63
  -5   4  -1  312.56   12.38
   5  -4   2  211.58   10.21
   5  -4   2  213.34   13.13
  -5   4  -2  201.22    9.06
  -5   4  -2  215.14    8.34
   5  -4   3  145.67    6.70
   5  -4   3  140.55    9.87
  -5   4  -3  146.53    6.86
  -5   4  -3  151.27    7.05
   5  -4   4  700.45   32.48
   5  -4   4  739.52   32.21
  -5   4  -4  720.91   32.55
  -5   4  -4  759.58   28.13
   5  -4   5  421.15   16.90
  -5   4  -5  467.64   25.99
  -5   4  -5  459.83   17.20
   5  -4   6   10.79    2.00
   5  -4   6   -3.58    4.35
  -5   4  -6   13.09    2.04
  -5   4  -6   10.88    2.19
   5  -4   7  321.89   13.61
   5  -4   7  336.64   16.47
  -5   4  -7  341.28   18.84
  -5   4  -7  352.64   16.38
   5  -4   8  314.10   16.03
   5  -4   8  321.44   15.62
  -5   4  -8  301.83   14.82
  -5   4  -8  355.12   16.12
  -5   4  -9   21.59    3.61
  -5   4  -9   16.70    5.46
  -5   4 -10  252.29   19.22
  -5   4 -11  280.86   13.42
  -5   4 -11  274.71   17.24
  -5   4 -12  224.84   10.66
  -5   4 -12  229.59   16.20
  -5   3  11    0.26    7.10
  -5   3  10   91.89    9.79
   5  -3  -9  218.56   16.56
  -5   3   9  261.07   18.45
   5  -3  -8  364.48   20.79
  -5   3   8  388.19   21.96
   5  -3  -7  373.28   17.05
  -5   3   7  381.71   19.36
   5  -3  -6    4.33    3.31
  -5   3   6    1.04    3.30
   5  -3  -5  470.53   23.14
  -5   3   5  549.93   23.33
   5  -3  -4   97.08    6.08
  -5   3   4   88.02    5.93
   5  -3  -3  132.20    9.22
  -5   3   3  133.42    7.04
   5  -3  -2  130.43    8.60
  -5   3   2  133.17    6.88
   5  -3  -1  104.97    6.52
  -5   3   1  126.07    6.87
   5  -3   0   13.52    2.72
  -5   3   0   18.93    2.53
  -5   3   0   22.65    1.43
   5  -3   1  253.06   11.35
  -5   3  -1  273.75   12.21
   5  -3   2   64.08    3.93
   5  -3   2   65.99    4.75
  -5   3  -2   67.97    4.28
   5  -3   3  766.87   31.84
   5  -3   3  760.52   34.54
  -5   3  -3  784.87   36.23
   5  -3   4 2680.26  119.36
   5  -3   4 2874.58  120.81
  -5   3  -4 3019.56  145.15
   5  -3   5 1467.65   62.30
   5  -3   5 1482.80   87.29
  -5   3  -5 1561.69   77.62
   5  -3   6   11.81    1.85
   5  -3   6   19.00    4.49
  -5   3  -6   16.49    2.28
   5  -3   8  264.21   14.04
   5  -3   8  285.51   14.83
  -5   3  -8  266.99   14.42
  -5   3  -8  290.38   14.80
   5  -3   9  125.28    5.77
  -5   3  -9  142.19    7.58
  -5   3  -9  140.67    8.44
  -5   3 -10   43.87    4.15
  -5   3 -10   51.71    5.79
  -5   3 -11  104.34    7.55
  -5   3 -11  103.77    8.91
  -5   3 -12   28.74    5.35
  -5   3 -12   40.75    7.30
  -5   3 -13    6.15    4.27
  -5   3 -13   10.41    5.96
  -5   2  11   81.45    9.45
   5  -2 -10    0.13    4.74
  -5   2  10    4.77    4.80
   5  -2  -9  272.05   20.26
  -5   2   9  326.24   19.54
   5  -2  -8  905.27   53.98
  -5   2   8  995.10   50.93
   5  -2  -7  496.35   31.51
  -5   2   7  512.10   29.78
   5  -2  -6    6.10    3.18
  -5   2   6   -2.16    3.87
   5  -2  -5   22.18    3.48
  -5   2   5   18.59    3.59
   5  -2  -4   44.67    3.66
  -5   2   4   45.67    4.14
   5  -2  -3  445.03   18.19
  -5   2   3  447.91   20.71
   5  -2  -2  265.14   11.95
  -5   2   2  273.81   12.00
  -5   2   2  280.69   11.14
   5  -2  -1  269.10   16.55
  -5   2   1  267.93   13.46
   5  -2   0  194.36    9.65
  -5   2   0  203.96    9.26
   5  -2   1  551.26   27.33
  -5   2  -1  617.65   25.17
   5  -2   2  235.49   11.68
  -5   2  -2  231.19    9.60
   5  -2   3  384.36   15.08
   5  -2   3  392.24   18.17
  -5   2  -3  387.10   15.78
   5  -2   4  866.85   33.28
   5  -2   4  921.31   39.71
  -5   2  -4  905.53   33.54
   5  -2   5  765.04   38.05
   5  -2   5  747.89   38.17
  -5   2  -5  780.39   31.45
   5  -2   6  511.16   26.62
   5  -2   6  483.12   26.25
  -5   2  -6  559.45   27.60
   5  -2   7  213.90   12.28
  -5   2  -7  261.42   12.99
   5  -2   8   47.33    3.05
   5  -2   8   35.51    5.72
  -5   2  -8   47.89    3.51
  -5   2  -8   47.28    4.99
   5  -2   9    1.87    1.46
  -5   2  -9   -1.20    1.61
  -5   2  -9    2.77    4.11
   5  -2  10    2.31    1.65
   5  -2  10    0.46    1.36
  -5   2 -10   -2.90    4.10
  -5   2 -11   61.08    6.03
  -5   2 -12  117.05    8.44
  -5   2 -13   -6.00    4.86
  -5   2 -13   11.64    5.40
  -5   2 -14   74.13   10.33
  -5   1  11  178.45   12.92
   5  -1 -10   40.43    5.59
  -5   1  10   42.88    5.98
   5  -1  -9  102.78    8.60
  -5   1   9   97.49    9.08
   5  -1  -8  197.69   11.27
  -5   1   8  188.92   13.28
   5  -1  -7   85.76    6.04
  -5   1   7   86.04    7.64
   5  -1  -6   64.71    6.22
  -5   1   6  134.02   19.38
   5  -1  -5  132.83    7.99
  -5   1   5  161.60    9.39
   5  -1  -4   97.94    5.03
  -5   1   4  109.88    6.83
   5  -1  -3  298.09   16.30
  -5   1   3  269.32   14.23
  -5   1   3  280.50   13.24
   5  -1  -2  322.68   14.35
  -5   1   2  307.95   12.12
  -5   1   2  335.14   16.12
   5  -1  -1  100.72    6.21
  -5   1   1   95.96    5.24
   5  -1   0   56.85    3.83
  -5   1   0   61.00    4.02
   5  -1   1    0.87    2.04
  -5   1  -1    6.63    1.98
   5  -1   2    5.89    2.06
  -5   1  -2    4.61    1.95
   5  -1   3   83.75    4.49
  -5   1  -3  109.33    5.45
   5  -1   4   33.32    2.54
   5  -1   4   31.83    2.95
  -5   1  -4   24.02    2.55
   5  -1   5    4.21    1.55
   5  -1   5    2.66    2.83
  -5   1  -5    3.08    1.86
   5  -1   6  229.16   13.24
   5  -1   6  216.77   12.02
  -5   1  -6  233.02    9.85
   5  -1   7 1184.05   70.52
   5  -1   7 1149.55   57.39
  -5   1  -7 1197.85   53.83
   5  -1   8 1330.23   54.28
  -5   1  -8 1344.43   55.34
  -5   1  -8 1523.15   65.69
   5  -1   9  392.81   17.68
  -5   1  -9  468.38   20.60
   5  -1  10   11.14    2.18
   5  -1  10   11.83    1.85
  -5   1 -10   11.65    3.82
   5  -1  11  175.12    9.81
   5  -1  11  187.26    9.73
  -5   1 -11  208.45   10.24
   5  -1  12  116.31    6.13
   5  -1  12  118.98    6.58
  -5   1 -12  146.50    9.28
   5  -1  13   28.05    2.07
   5  -1  13   24.62    1.97
  -5   1 -13   46.67    7.12
  -5   1 -14   29.07    7.50
   5   0 -11   12.55    6.10
  -5   0  11   -4.84    6.31
   5   0 -10    6.54    4.89
  -5   0  10    8.24    5.09
   5   0  -9    9.04    3.88
  -5   0   9    0.07    4.77
   5   0  -8  122.87    8.02
  -5   0   8  123.84    9.32
   5   0  -7   34.32    3.81
  -5   0   7   32.24    4.98
   5   0  -6  195.30   11.81
  -5   0   6  194.82   12.87
   5   0  -5  380.89   23.12
  -5   0   5  378.24   20.83
   5   0  -4  595.93   28.76
  -5   0   4  605.76   24.37
  -5   0   4  593.16   31.93
   5   0  -3  523.71   21.68
  -5   0   3  515.84   20.39
  -5   0   3  510.09   26.05
   5   0  -2    2.11    2.29
  -5   0   2   -1.34    1.67
  -5   0   2    0.44    1.13
   5   0  -1   20.18    2.63
  -5   0   1   18.39    2.35
   5   0   0  572.82   27.61
  -5   0   0  544.13   25.33
   5   0   1 1154.61   51.09
  -5   0  -1 1177.87   51.87
   5   0   2  946.63   39.85
  -5   0  -2  963.48   43.80
   5   0   3  126.78   11.20
  -5   0  -3  127.61    7.60
   5   0   4  808.39   32.12
   5   0   4  810.87   35.76
  -5   0  -4  847.48   36.38
   5   0   5 1114.29   42.44
   5   0   5 1071.52   51.11
  -5   0  -5 1165.71   55.42
   5   0   6   35.65    2.48
   5   0   6   23.08    2.97
  -5   0  -6   34.31    2.65
   5   0   7 1004.95   46.60
   5   0   7  950.18   45.86
  -5   0  -7  941.52   38.63
   5   0   8 1811.15   74.14
  -5   0  -8 1732.10   72.71
   5   0   9  623.27   25.22
  -5   0  -9  703.98   32.16
   5   0  10   17.55    2.20
  -5   0 -10   19.72    2.47
  -5   0 -10   25.14    3.71
   5   0  11    2.47    2.98
   5   0  11   17.45    8.04
  -5   0 -11   13.04    5.17
   5   0  12    1.91    2.82
   5   0  12    0.01    2.05
  -5   0 -12    3.81    4.67
   5   0  13   13.28    3.05
   5   0  13   19.18    2.77
  -5   0 -13    8.89    5.51
   5   0  14   25.76    2.91
   5   0  14   20.89    2.87
  -5   0 -14   34.05    5.98
   5   1 -10  114.90    8.32
  -5  -1  10  114.48    8.86
   5   1  -9   68.12    6.40
  -5  -1   9   89.94    7.48
   5   1  -8  284.92   15.41
  -5  -1   8  309.61   16.68
   5   1  -7  165.71    9.33
  -5  -1   7  149.46    9.61
   5   1  -6   25.96    3.36
  -5  -1   6   17.83    3.66
   5   1  -5  499.73   24.74
  -5  -1   5  534.58   29.66
  -5  -1   5  573.57   29.93
   5   1  -4  566.20   23.66
  -5  -1   4  586.06   26.64
  -5  -1   4  556.37   29.89
   5   1  -3    6.55    2.16
  -5  -1   3    0.10    1.81
  -5  -1   3    1.00    1.67
   5   1  -2  114.92    5.83
  -5  -1   2  121.53    6.54
  -5  -1   2  107.78    6.79
   5   1  -1    5.80    1.82
  -5  -1   1    7.34    1.96
  -5  -1   1    2.27    1.56
   5   1   0 1144.13   59.85
  -5  -1   0 1137.79   68.11
   5   1   1 2548.65  102.11
  -5  -1  -1 2566.86  116.59
   5   1   2 1652.32   88.62
  -5  -1  -2 1663.59   79.92
   5   1   3    3.73    3.59
  -5  -1  -3    2.74    1.93
   5   1   4  164.99    7.75
  -5  -1  -4  190.79   15.19
   5   1   5 1027.86   40.69
   5   1   5 1038.92   50.81
  -5  -1  -5 1104.41   48.49
   5   1   6  287.37   12.13
   5   1   6  299.27   14.43
  -5  -1  -6  286.76   15.07
   5   1   7  159.49    7.51
   5   1   7  158.18    8.10
  -5  -1  -7  157.31    8.12
   5   1   8   65.71    4.21
   5   1   8   59.70    4.89
  -5  -1  -8   51.04    4.20
   5   1   9  120.88    6.51
   5   1   9  112.51    7.92
  -5  -1  -9  139.99    7.13
   5   1  10  226.54   10.80
  -5  -1 -10  252.05   11.44
   5   1  11  384.89   16.24
  -5  -1 -11  410.73   18.21
   5   1  12  155.79    9.85
   5   1  12  192.14    8.24
  -5  -1 -12  220.36   11.49
   5   1  13   83.77    5.81
   5   1  13   97.30    5.69
  -5  -1 -13   99.23    7.94
   5   1  14   33.85    4.59
   5   1  14   39.89    4.13
  -5  -1 -14   40.08    6.36
   5   1  15   -0.56    3.27
  -5  -1 -15    2.69    4.67
   5   2 -10  147.16    9.46
  -5  -2  10  175.09   12.35
   5   2  -9   49.83    5.52
  -5  -2   9   52.51    6.47
   5   2  -8   14.07    3.53
  -5  -2   8   21.78    4.22
   5   2  -7   42.49    4.45
  -5  -2   7   49.34    4.56
   5   2  -6   36.63    4.16
  -5  -2   6   33.35    4.04
  -5  -2   6   26.32    3.43
   5   2  -5  159.14    7.32
  -5  -2   5  154.89    8.34
  -5  -2   5  150.15    9.51
   5   2  -4   12.10    2.44
  -5  -2   4   15.20    2.92
  -5  -2   4   12.15    2.54
   5   2  -3   33.43    2.93
  -5  -2   3   44.47    3.83
  -5  -2   3   35.61    3.07
   5   2  -2   31.23    2.89
  -5  -2   2   28.47    3.05
  -5  -2   2   22.01    2.73
   5   2  -1    2.05    2.06
  -5  -2   1   -0.60    1.81
  -5  -2   1    1.57    1.44
   5   2   0  407.34   16.50
  -5  -2   0  403.50   17.60
   5   2   1  558.62   23.64
  -5  -2  -1  560.93   27.40
   5   2   2  689.85   29.29
  -5  -2  -2  670.01   32.65
   5   2   3  623.08   25.16
  -5  -2  -3  597.40   34.27
   5   2   4  329.51   15.15
  -5  -2  -4  327.88   15.98
   5   2   5  505.71   21.54
   5   2   5  510.04   23.80
  -5  -2  -5  519.91   25.91
   5   2   6   44.82    3.52
   5   2   6   42.65    3.60
  -5  -2  -6   37.89    3.12
   5   2   7  166.05    7.67
   5   2   7  162.93    7.57
  -5  -2  -7  146.57    7.84
   5   2   8  678.53   28.28
   5   2   8  595.64   30.76
  -5  -2  -8  591.15   25.75
   5   2   9   99.11    6.57
  -5  -2  -9   85.11    5.13
   5   2  10  161.29    7.78
  -5  -2 -10  176.59    9.55
   5   2  11  571.32   23.01
  -5  -2 -11  625.40   32.02
   5   2  12  417.80   20.56
   5   2  12  481.93   20.62
  -5  -2 -12  542.26   21.89
   5   2  13  212.34   12.42
  -5  -2 -13  295.15   15.11
   5   2  14    1.88    3.85
   5   2  14   -0.86    3.44
  -5  -2 -14    1.19    4.05
   5   2  15   25.93    4.66
   5   2  15   26.83    4.71
  -5  -2 -15   37.81    6.57
   5   3 -10   60.81    5.84
  -5  -3  10   88.84    7.96
   5   3  -9  124.38    8.03
  -5  -3   9  161.28   10.68
   5   3  -8  121.99   10.39
  -5  -3   8  118.25    8.96
   5   3  -7  100.00    7.26
  -5  -3   7  116.77    7.48
  -5  -3   7  108.52    8.38
   5   3  -6   61.56    5.62
  -5  -3   6   66.57    5.06
  -5  -3   6   86.42    6.19
   5   3  -5   -1.42    2.01
  -5  -3   5   16.32   18.21
  -5  -3   5    8.02    2.71
   5   3  -4  145.00    8.38
  -5  -3   4  141.88    8.76
  -5  -3   4  152.03    8.04
   5   3  -3    1.85    1.95
  -5  -3   3    5.02    2.69
  -5  -3   3    0.40    2.65
   5   3  -2  384.60   16.78
  -5  -3   2  414.59   21.60
  -5  -3   2  403.04   19.32
   5   3  -1   83.41    5.07
  -5  -3   1   87.15    5.96
  -5  -3   1   70.87    4.74
   5   3   0   50.36    3.22
  -5  -3   0   52.19    4.64
   5   3   1    5.90    1.81
   5   3   2  195.98   12.45
  -5  -3  -2  193.96   12.50
   5   3   3  326.38   18.92
  -5  -3  -3  331.96   17.44
   5   3   4 1989.03   87.70
  -5  -3  -4 1847.54   88.84
  -5  -3  -5 3651.85  225.52
   5   3   6  391.22   19.35
   5   3   6  389.94   19.97
  -5  -3  -6  359.43   16.58
   5   3   7  451.67   22.04
   5   3   7  422.55   19.89
  -5  -3  -7  429.83   21.04
   5   3   8  606.03   26.60
   5   3   8  555.33   28.96
  -5  -3  -8  547.70   23.99
   5   3   9  416.99   19.36
   5   3   9  398.40   21.18
  -5  -3  -9  350.49   21.28
   5   3  10    5.61    2.74
  -5  -3 -10    5.91    2.90
   5   3  11  185.36   10.17
   5   3  11  227.29    9.95
   5   3  12  292.38   16.09
   5   3  12  319.79   16.00
   5   3  13   10.38    3.82
   5   3  13    7.56    4.38
  -5  -3 -13    6.79    3.88
   5   3  14    9.47    4.63
   5   3  14    4.98    3.78
  -5  -3 -14   14.13    5.35
   5   3  15   29.73    5.69
   5   3  15   25.85    4.44
  -5  -3 -15   35.32    5.86
   5   3  16   97.59    8.62
   5   4  -9   59.27    5.21
  -5  -4   9   77.67    7.73
   5   4  -8  413.05   22.20
  -5  -4   8  484.49   29.51
   5   4  -7  505.73   26.55
  -5  -4   7  535.04   32.80
  -5  -4   7  535.34   28.67
   5   4  -6  180.18   10.25
  -5  -4   6  180.73   10.94
  -5  -4   6  203.60   13.34
   5   4  -5   64.34    5.57
  -5  -4   5   77.27    5.96
  -5  -4   5   56.15    4.79
   5   4  -4   92.06    6.30
  -5  -4   4   97.94    6.48
  -5  -4   4   88.20    6.50
   5   4  -3  128.96    7.62
  -5  -4   3  125.09    8.40
  -5  -4   3  118.78    8.46
   5   4  -2  429.04   16.21
  -5  -4   2  399.09   22.81
  -5  -4   2  400.23   20.00
   5   4  -1  321.14   17.94
  -5  -4   1  311.73   14.11
  -5  -4   1  289.56   16.68
   5   4   0   23.41    2.51
  -5  -4   0   23.78    3.13
   5   4   1  615.96   24.10
  -5  -4  -1  604.17   36.91
   5   4   2 1329.58   46.82
  -5  -4  -2 1288.71   82.29
   5   4   3   45.68    3.34
  -5  -4  -3   50.99    4.04
   5   4   4 1635.91   71.45
  -5  -4  -4 1562.47   68.52
   5   4   5 2589.75  129.58
  -5  -4  -5 2449.60  100.47
   5   4   6  904.09   42.88
   5   4   6  825.56   40.28
  -5  -4  -6  821.36   42.43
   5   4   7  177.57   10.27
   5   4   7  164.16    8.61
  -5  -4  -7  159.85    7.96
   5   4   8   36.90    3.87
   5   4   8   24.01    2.69
  -5  -4  -8   32.31    3.66
   5   4   9   77.05    5.88
  -5  -4  -9   68.45    5.20
   5   4  10    7.83    3.42
  -5  -4 -10    3.82    3.11
   5   4  11   12.83    3.85
   5   4  11   23.14    3.73
   5   4  12    2.31    4.21
   5   4  12    7.34    4.27
  -5  -4 -12    3.93    2.65
   5   4  13    3.74    4.88
   5   4  13    3.49    4.73
  -5  -4 -13    9.57    2.97
   5   4  14   20.95    5.54
   5   4  14   34.81    5.93
  -5  -4 -14   33.86    4.52
   5   4  15   95.37    8.17
   5   4  15   85.40    8.24
  -5  -4 -15  111.83    8.31
   5   4  16   57.84    6.77
   5   4  16   55.69    6.91
   5   5  -9    7.85    3.82
  -5  -5   9   -3.67    4.64
   5   5  -8  302.33   17.54
  -5  -5   8  346.07   18.70
   5   5  -7  195.80   12.91
  -5  -5   7  214.37   15.09
  -5  -5   7  226.98   15.66
   5   5  -6   62.91    5.83
  -5  -5   6   73.07    6.81
  -5  -5   6   64.58    6.54
   5   5  -5    7.22    2.34
  -5  -5   5   -2.99    3.39
  -5  -5   5    8.86    4.56
   5   5  -4   -0.19    2.58
  -5  -5   4   -2.08    3.06
  -5  -5   4   -3.44    3.20
   5   5  -3  109.80    5.78
  -5  -5   3  101.47    7.14
  -5  -5   3  111.02    7.72
   5   5  -2  411.19   17.94
  -5  -5   2  427.79   24.22
  -5  -5   2  366.32   15.59
   5   5  -1  825.52   34.00
  -5  -5   1  831.91   42.28
  -5  -5   1  720.08   45.30
   5   5   0    2.39    2.04
  -5  -5   0    4.18    2.48
  -5  -5   0   -5.52    2.23
   5   5   1  188.58    8.38
  -5  -5  -1  192.68   11.46
   5   5   2  230.41   10.73
  -5  -5  -2  238.44   14.65
   5   5   3    7.58    2.99
  -5  -5  -3    8.27    3.10
   5   5   4   31.10    3.16
  -5  -5  -4   28.02    3.86
   5   5   5   14.69    3.65
  -5  -5  -5   18.50    6.70
   5   5   6  209.98   11.35
   5   5   6  204.63   10.65
  -5  -5  -6  194.33   10.60
   5   5   7  472.49   26.67
   5   5   7  448.03   23.23
  -5  -5  -7  427.49   28.26
   5   5   8  658.87   33.45
   5   5   8  636.77   32.38
  -5  -5  -8  618.20   33.66
   5   5   9  673.63   29.66
  -5  -5  -9  641.73   33.65
   5   5  10   46.18    5.90
   5   5  10   57.72    5.67
  -5  -5 -10   65.62    5.99
   5   5  11   70.12    6.34
   5   5  11   75.96    6.35
   5   5  12  211.30   12.17
   5   5  12  230.87   13.45
   5   5  13   38.83    6.27
   5   5  13   48.71    6.79
   5   5  14   42.00    7.30
   5   5  14   43.55    7.93
  -5  -5 -14   59.62    5.10
   5   5  15   60.59    7.22
   5   5  15   66.03    8.94
   5   5  16   19.71    6.79
   5   5  16   11.59    7.23
   5   6  -8    1.52    3.60
  -5  -6   8    6.01    5.20
  -5  -6   8   -4.71    5.73
   5   6  -7   11.64    3.54
  -5  -6   7   13.26    4.88
  -5  -6   7   18.42    6.16
   5   6  -6   58.49    5.10
  -5  -6   6   60.38    6.13
  -5  -6   6   58.38    7.26
   5   6  -5  118.04    9.88
  -5  -6   5  134.82    9.14
  -5  -6   5  110.20    8.56
   5   6  -4   42.63    4.38
  -5  -6   4   57.64    5.69
  -5  -6   4   52.10    5.53
   5   6  -3  285.39   19.30
  -5  -6   3  272.62   16.63
  -5  -6   3  287.75   14.73
   5   6  -2  159.35   11.78
  -5  -6   2  160.55    9.30
  -5  -6   2  149.05   11.80
   5   6  -1   42.17    4.17
  -5  -6   1   32.70    4.10
  -5  -6   1   34.46    4.02
   5   6   0   14.81    3.00
  -5  -6   0   13.26    2.70
  -5  -6   0   16.11    3.46
   5   6   1  421.34   31.83
  -5  -6  -1  403.67   24.47
   5   6   2  699.21   42.21
  -5  -6  -2  662.14   37.58
   5   6   3   86.09    5.78
  -5  -6  -3   92.67    6.27
   5   6   4  262.22   14.87
  -5  -6  -4  254.75   11.36
   5   6   5  816.00   34.47
  -5  -6  -5  747.04   37.81
   5   6   6   97.26    6.52
  -5  -6  -6   86.74    5.55
   5   6   7  169.68   12.19
   5   6   7  170.13    8.05
  -5  -6  -7  186.02   11.78
   5   6   8 1667.83   74.90
  -5  -6  -8 1628.61   91.06
   5   6   9 1832.59   79.82
  -5  -6  -9 1757.95   69.18
   5   6  10   29.23    5.25
   5   6  10   45.05    5.47
   5   6  11   18.80    5.37
   5   6  11   24.28    4.62
   5   6  12   21.02    5.14
   5   6  12   34.84    6.29
   5   6  13    5.27    5.76
   5   6  13    8.80    5.40
   5   6  14   94.35    8.88
   5   6  14   99.08   10.22
   5   6  15   97.44    9.84
   5   6  15   90.18    9.38
   5   7  -7   27.85    4.33
  -5  -7   7   21.63    5.69
   5   7  -6   -0.67    3.03
  -5  -7   6    2.95    4.51
  -5  -7   6    3.78    6.21
   5   7  -5  132.95    7.99
  -5  -7   5  128.81   10.94
  -5  -7   5  110.24    7.84
   5   7  -4  194.87   14.05
  -5  -7   4  176.46   12.28
  -5  -7   4  183.76   13.00
   5   7  -3  119.14    7.36
  -5  -7   3  115.89    8.27
  -5  -7   3  118.18    9.75
   5   7  -2    0.31    2.80
  -5  -7   2   -0.55    3.63
  -5  -7   2   -4.19    3.74
   5   7  -1  180.36   11.37
  -5  -7   1  177.51    9.62
   5   7   0   71.07    5.18
  -5  -7   0   66.94    5.17
  -5  -7   0   76.59    5.40
   5   7   1  878.62   37.62
  -5  -7  -1  824.54   40.70
  -5  -7  -1  828.85   51.79
   5   7   2 1262.13   49.04
  -5  -7  -2 1187.69   58.39
   5   7   3  146.72   10.81
  -5  -7  -3  143.01    9.86
   5   7   4  135.72   10.01
  -5  -7  -4  107.70    7.00
   5   7   5  762.34   39.50
  -5  -7  -5  693.45   34.74
   5   7   6  470.28   27.04
  -5  -7  -6  446.91   19.01
   5   7   7    7.22    3.36
   5   7   7    2.35    1.20
  -5  -7  -7   -1.31    3.45
   5   7   8  605.14   25.67
  -5  -7  -8  624.55   33.79
   5   7   9  228.50   15.93
   5   7   9  237.89   15.05
  -5  -7  -9  240.59   13.03
   5   7  10   52.56    6.05
   5   7  10   59.80    6.20
   5   7  11  100.51    8.40
   5   7  11   83.42    8.80
   5   7  12   47.05    6.88
   5   7  12   54.98    7.61
   5   7  13   44.59    6.67
   5   7  13   72.50    7.63
   5   7  14   47.58    8.09
   5   7  14   61.60    8.40
   5   7  15    3.21    6.80
  -5  -8   7   16.71    5.75
   5   8  -6   22.90    4.19
  -5  -8   6   25.35    4.92
   5   8  -5   57.37    5.60
  -5  -8   5   54.90    6.48
  -5  -8   5   55.78    8.47
   5   8  -4  142.68    9.92
  -5  -8   4  132.44    8.96
  -5  -8   4  132.98   11.32
   5   8  -3   34.10    4.06
  -5  -8   3   30.74    4.93
  -5  -8   3   29.53    6.57
   5   8  -2   19.52    3.76
  -5  -8   2   11.85    5.01
   5   8  -1  107.48    8.32
  -5  -8   1  113.25    8.30
  -5  -8   1  111.68    7.13
   5   8   0   84.67    6.51
  -5  -8   0   73.82    6.46
  -5  -8   0   78.36    5.40
   5   8   1  211.07   10.27
  -5  -8  -1  218.72   12.59
  -5  -8  -1  214.39   11.07
   5   8   2  960.38   60.79
  -5  -8  -2  918.62   57.77
   5   8   3  793.67   36.35
  -5  -8  -3  714.91   32.76
   5   8   4   73.83    5.86
  -5  -8  -4   76.14    7.38
   5   8   5    5.41    4.10
  -5  -8  -5   -1.76    3.20
   5   8   6    8.55    4.61
   5   8   6    3.95    1.07
  -5  -8  -6    0.80    3.59
   5   8   7    7.10    3.57
  -5  -8  -7   -3.62    4.87
   5   8   8   18.66    4.78
   5   8   8   20.36    4.92
  -5  -8  -8   24.02    5.02
   5   8   9   49.11    6.55
   5   8   9   46.35    6.05
   5   8  10   12.48    5.53
   5   8  10   20.56    5.20
   5   8  11  103.21   11.21
   5   8  11  115.81   10.69
   5   8  12  348.35   23.36
   5   8  12  315.87   16.81
   5   8  13  182.47   13.10
   5   8  13  168.80   13.78
   5   8  14   28.09    8.81
   5   8  15    9.57    6.84
   5   9  -5   19.27    4.62
  -5  -9   5    7.70    5.57
   5   9  -4    0.50    3.58
  -5  -9   4    8.60    4.92
  -5  -9   4    2.21    7.01
   5   9  -3    4.13    3.75
  -5  -9   3   -4.31    4.77
  -5  -9   3    1.65    6.55
   5   9  -2    7.10    3.87
  -5  -9   2    9.73    4.44
  -5  -9   2   13.38    8.65
   5   9  -1    4.01    3.25
  -5  -9   1   10.68    5.01
  -5  -9   1    8.39    4.88
   5   9   0    4.51    3.97
  -5  -9   0   14.61    5.07
  -5  -9   0   -0.02    5.48
   5   9   1    1.10    4.07
  -5  -9  -1  -13.47    4.24
  -5  -9  -1    0.24    4.56
   5   9   2   21.34    4.07
  -5  -9  -2   13.85    4.24
  -5  -9  -2   23.96    4.68
   5   9   3    5.30    4.77
  -5  -9  -3   -0.54    5.73
   5   9   4  114.75    9.64
  -5  -9  -4  105.51    7.66
   5   9   5  812.45   50.63
  -5  -9  -5  859.27   45.05
   5   9   6  538.05   36.48
  -5  -9  -6  580.49   34.85
   5   9   7   -2.01    4.32
   5   9   7   -5.25    5.43
  -5  -9  -7    5.99    4.37
   5   9   8  300.81   17.17
   5   9   8  265.74   15.39
   5   9   9  259.42   16.38
   5   9   9  261.12   16.94
   5   9  10   46.74    6.57
   5   9  10   51.02    8.72
   5   9  11  128.20    9.35
   5   9  11   99.27    9.75
   5   9  12  358.06   19.48
   5   9  12  301.74   20.97
   5   9  13  116.51   12.54
   5   9  14    2.37    7.37
   5  10  -4    0.08    4.24
  -5 -10   4   11.15    6.78
   5  10  -3   -0.55    4.06
  -5 -10   3    2.30    5.17
   5  10  -2   84.85    7.59
  -5 -10   2   82.90    8.99
  -5 -10   2   72.99    9.38
   5  10  -1  167.17   13.74
  -5 -10   1  194.09   13.63
  -5 -10   1  191.48   11.08
   5  10   0   19.56    4.71
  -5 -10   0   19.10    5.99
  -5 -10   0   12.01    5.81
   5  10   1    3.20    3.67
  -5 -10  -1   -3.13    4.27
  -5 -10  -1    1.34    4.75
   5  10   2  235.29   13.93
  -5 -10  -2  264.36   15.07
  -5 -10  -2  236.96   13.11
   5  10   3   87.65    7.57
  -5 -10  -3   87.80    8.24
  -5 -10  -3   73.96    7.91
   5  10   4  218.46   16.38
   5  10   4  256.09   14.05
  -5 -10  -4  237.30   14.43
   5  10   5 1115.43   63.46
   5  10   5 1251.05   55.25
  -5 -10  -5 1180.97   57.26
   5  10   6  754.15   39.14
   5  10   6  725.94   42.74
  -5 -10  -6  718.92   36.60
   5  10   7   72.58    8.23
   5  10   7   71.63    7.73
   5  10   8   18.45    6.65
   5  10   8   31.40    7.72
   5  10   9   33.67    6.81
   5  10   9   36.15    7.23
   5  10  10   48.49    7.24
   5  10  10   37.87    8.05
   5  10  11   83.45    9.23
   5  10  12  116.83   13.81
   5  10  13    6.36    7.23
   5  11  -2   26.05    5.56
  -5 -11   2   37.35    7.64
   5  11  -1  148.36   10.21
  -5 -11   1  166.16   10.38
   5  11   0   63.66    5.95
  -5 -11   0   73.61    8.53
   5  11   1   -4.07    5.00
   5  11   1    6.55    4.68
  -5 -11  -1   -8.36    5.83
  -5 -11  -1    0.48    6.18
   5  11   2  160.93   12.57
   5  11   2  187.25   12.16
  -5 -11  -2  181.93   13.52
  -5 -11  -2  171.63   11.60
   5  11   3   33.02    5.90
   5  11   3   44.08    4.86
  -5 -11  -3   38.24    7.10
  -5 -11  -3   39.35    6.43
   5  11   4    9.36    6.74
   5  11   4    5.36    5.33
   5  11   4    9.20    3.03
  -5 -11  -4    8.76    6.42
  -5 -11  -4    3.55    5.18
   5  11   5  101.98   10.26
   5  11   5   77.33    9.82
   5  11   5   92.75    4.31
   5  11   6  147.60   12.15
   5  11   6  118.98   11.50
   5  11   7  148.21   10.66
   5  11   7  162.26   11.33
   5  11   8   92.58   10.12
   5  11   8   80.79   13.89
   5  11   9   29.11    7.72
   5  11  10   33.25    9.15
   5  11  11   28.77    7.96
   5  11  12   33.71   10.12
   5  12   0   27.70    7.67
   5  12   0   15.91    5.97
  -5 -12   0   29.11    7.85
   5  12   1   25.07    7.14
   5  12   1    8.36    6.05
   5  12   1   12.87    5.22
  -5 -12  -1   11.75    6.07
   5  12   2   41.04    6.97
   5  12   2   27.54    6.66
   5  12   2   37.10    5.88
   5  12   3    2.67    7.11
   5  12   3   19.89    5.53
   5  12   3   19.36    3.72
   5  12   4   38.47    8.32
  -5 -12  -4   26.57    6.87
   5  12   5   52.53    8.04
  -5 -12  -5   57.10    7.95
   5  12   6   -2.12    6.62
   5  12   7   10.53    8.18
   5  12   8  144.55   12.43
   5  12   9  391.86   26.00
   5  12  10  244.51   21.74
   5  13   4    0.23    8.17
   5  13   5   41.37    8.21
   5  13   6  171.96   14.31
   5  13   7   20.88    7.48
  -6   9   3   -1.69    6.50
   6  -9  -2  295.34   19.28
  -6   9   2  290.37   16.50
   6  -9  -1  295.93   18.39
  -6   9   1  300.27   16.59
   6  -9   0   57.32    7.07
   6  -9   0   83.27    9.09
  -6   9   0   82.21    7.95
   6  -9   1   20.40    5.79
   6  -9   1   25.90    8.02
  -6   9  -1   17.63    5.25
   6  -9   2   21.56    5.84
   6  -9   2   35.04    7.53
  -6   9  -2   50.49    5.80
   6  -9   3    9.12    5.35
  -6   9  -3   11.06    4.51
  -6   9  -4    2.70    4.35
  -6   8   5    5.42    7.49
   6  -8  -4   42.17    6.50
  -6   8   4   53.88    7.38
   6  -8  -3   32.93   17.29
   6  -8  -3   -5.35    6.19
  -6   8   3    2.54    5.16
   6  -8  -2    1.89    5.17
   6  -8  -2    3.71    6.94
  -6   8   2    1.86    4.65
   6  -8  -1   12.55    4.62
   6  -8  -1   18.87    6.74
  -6   8   1   -0.62    3.77
   6  -8   0   14.34    5.64
   6  -8   0   15.83    5.88
  -6   8   0   22.81    4.17
   6  -8   1  257.49   16.61
  -6   8  -1  262.52   13.08
   6  -8   2  225.05   15.82
  -6   8  -2  227.58   11.24
   6  -8   3   95.08   10.57
  -6   8  -3  103.16    6.28
  -6   8  -3  101.57    6.29
   6  -8   4   26.29    4.84
   6  -8   4   21.05    8.78
  -6   8  -4   35.39    4.70
  -6   8  -4   32.84    4.29
   6  -8   5    0.31    4.58
   6  -8   5   -8.84    6.72
  -6   8  -5    6.27    3.52
  -6   8  -5    3.47    3.93
  -6   8  -6   16.40    4.66
  -6   7   7   36.38    7.53
  -6   7   6   73.40    8.27
  -6   7   5  218.00   14.60
   6  -7  -3   -5.47    5.52
  -6   7   3    4.05    4.64
   6  -7  -2  258.46   18.60
   6  -7  -2  315.28   21.41
  -6   7   2  342.66   16.50
   6  -7  -1  285.98   19.26
   6  -7  -1  339.55   24.81
  -6   7   1  328.39   15.74
   6  -7   0    5.95    4.43
   6  -7   0    2.85    4.30
  -6   7   0   11.99    4.03
   6  -7   1  216.79   12.90
   6  -7   1  244.28   14.36
  -6   7  -1  260.22   12.68
   6  -7   2  263.83   15.30
   6  -7   2  350.54   17.16
  -6   7  -2  342.51   15.74
  -6   7  -2  318.77   13.78
   6  -7   3  284.33   19.91
   6  -7   3  350.60   18.02
  -6   7  -3  369.28   16.77
  -6   7  -3  368.71   15.05
   6  -7   4   37.77    4.44
   6  -7   4   40.17    8.32
  -6   7  -4   43.10    4.00
  -6   7  -4   38.89    3.58
   6  -7   5    3.02    3.44
   6  -7   5   12.80    7.73
  -6   7  -5    7.33    3.22
  -6   7  -5    5.67    3.39
   6  -7   6   11.82    3.44
   6  -7   6   22.34    8.12
  -6   7  -6    3.94    2.78
  -6   7  -6    2.77    2.79
  -6   7  -7  110.88    6.27
  -6   7  -7  117.22    7.04
  -6   7  -8   71.71    5.98
  -6   6   8   34.58    7.89
  -6   6   7   28.07    7.87
  -6   6   6  108.86    8.81
   6  -6  -5  755.45   45.07
  -6   6   5  951.48   47.29
   6  -6  -4  739.07   40.46
  -6   6   4  832.71   39.12
   6  -6  -3   57.39    6.44
  -6   6   3   84.34    6.85
   6  -6  -2   96.56    8.46
  -6   6   2  107.46    6.97
   6  -6  -1  161.78    9.57
  -6   6   1  166.76    9.63
   6  -6   0  101.96    8.23
   6  -6   0  105.77    8.64
  -6   6   0  114.73    7.08
   6  -6   1    1.58    2.95
   6  -6   1   -1.80    4.97
  -6   6  -1    8.54    3.48
  -6   6  -1    3.54    1.62
   6  -6   2  150.97    8.98
   6  -6   2  147.68   10.33
  -6   6  -2  159.54    9.16
  -6   6  -2  157.48    6.55
   6  -6   3   88.19    6.92
   6  -6   3  111.12    9.53
  -6   6  -3  108.59    5.90
  -6   6  -3  109.74    5.63
   6  -6   4    1.94    3.24
   6  -6   4    1.48    4.57
  -6   6  -4   -6.26    2.73
  -6   6  -4    0.62    2.79
   6  -6   5   30.05    3.61
   6  -6   5   42.81    6.36
  -6   6  -5   55.01    4.38
  -6   6  -5   47.82    4.02
   6  -6   6  164.26   10.47
   6  -6   6  183.34   11.70
  -6   6  -6  178.65   10.33
  -6   6  -6  200.51   10.83
   6  -6   7   64.09    5.62
   6  -6   7   65.18    8.62
  -6   6  -7   78.96    4.67
  -6   6  -7   85.54    5.89
   6  -6   8  118.29    7.57
   6  -6   8  140.91   12.76
  -6   6  -9  116.06    7.48
  -6   5   8  109.42   10.58
  -6   5   7  129.44   10.79
   6  -5  -6   33.47    5.27
  -6   5   6   46.59    6.74
   6  -5  -5  541.95   33.68
  -6   5   5  631.37   30.03
   6  -5  -4  352.97   17.23
  -6   5   4  371.86   18.62
   6  -5  -3  236.44   15.52
  -6   5   3  266.91   14.38
   6  -5  -2  226.67   14.39
  -6   5   2  264.73   13.34
   6  -5  -1    6.69    3.02
  -6   5   1    5.61    3.45
   6  -5   0    2.22    2.80
  -6   5   0    3.37    2.79
   6  -5   1    6.27    3.17
   6  -5   1    5.48    4.60
  -6   5  -1   11.89    3.24
  -6   5  -1    4.76    1.40
   6  -5   2   58.72    4.10
   6  -5   2   63.59    5.50
  -6   5  -2   67.07    5.62
  -6   5  -2   65.12    3.49
   6  -5   3  164.26    8.89
   6  -5   3  163.22   10.32
  -6   5  -3  174.94    8.68
  -6   5  -3  190.85    8.00
   6  -5   4    1.20    2.74
   6  -5   4   -1.67    3.83
  -6   5  -4    2.28    2.41
  -6   5  -4   -0.14    2.15
   6  -5   5   35.15    3.92
   6  -5   5   46.44    6.10
  -6   5  -5   45.28    3.51
  -6   5  -5   43.61    3.66
   6  -5   6  107.36    6.54
   6  -5   6  119.94    8.44
  -6   5  -6  127.71    7.51
  -6   5  -6  126.19    6.05
   6  -5   7   44.31    3.80
   6  -5   7   69.91    8.40
  -6   5  -7   65.17    4.58
  -6   5  -7   62.59    4.83
   6  -5   8   39.01    3.36
   6  -5   8   37.22    7.09
  -6   5  -8   45.16    3.50
  -6   5  -8   42.30    4.61
  -6   5  -9   42.88    4.70
  -6   5 -10   39.48    5.26
  -6   5 -11   84.71    7.92
  -6   4   9  -10.76    5.82
  -6   4   8   18.40    6.38
  -6   4   7    3.69    6.16
   6  -4  -6   -0.76    4.31
  -6   4   6    3.99    4.37
   6  -4  -5   58.04    5.38
  -6   4   5   59.77    5.75
   6  -4  -4   10.91    3.52
  -6   4   4    0.85    3.45
   6  -4  -3  106.98    8.37
  -6   4   3  126.31    7.26
   6  -4  -2  492.84   24.86
  -6   4   2  494.38   21.45
   6  -4  -1 1214.22   66.85
  -6   4   1 1292.74   56.20
   6  -4   0  984.01   43.85
  -6   4   0 1044.19   44.86
  -6   4   0 1050.24   38.85
   6  -4   1   10.35    3.45
  -6   4  -1   24.51    3.06
  -6   4  -1   21.60    1.92
   6  -4   2  262.85   13.23
   6  -4   2  311.61   13.10
  -6   4  -2  317.67   13.05
  -6   4  -2  299.74   12.77
   6  -4   3  149.36    7.62
   6  -4   3  140.52    8.81
  -6   4  -3  163.64    7.68
  -6   4  -3  150.52    7.34
   6  -4   4   23.60    3.27
   6  -4   4   24.82    4.31
  -6   4  -4   26.04    2.83
  -6   4  -4   24.85    2.65
   6  -4   5  196.56    9.24
   6  -4   5  200.28   12.38
  -6   4  -5  241.49   11.53
  -6   4  -5  221.56    9.12
   6  -4   6  194.16   10.50
   6  -4   6  210.67   13.17
  -6   4  -6  210.68   10.50
  -6   4  -6  221.21    9.83
   6  -4   7   -2.60    1.85
   6  -4   7   -1.91    4.42
  -6   4  -7    5.56    2.44
  -6   4  -7    3.21    2.96
   6  -4   8   40.00    6.52
  -6   4  -8   37.03    3.23
  -6   4  -8   43.55    4.63
   6  -4   9    6.43    1.92
   6  -4   9    0.39    5.65
  -6   4  -9    1.99    2.35
  -6   4  -9    0.40    2.98
  -6   4 -10  117.51    7.18
  -6   4 -11  536.79   24.04
  -6   4 -12  283.99   18.76
  -6   3   9   39.95    6.67
  -6   3   8  321.55   19.78
   6  -3  -7  173.11   10.13
  -6   3   7  180.72   11.57
   6  -3  -6   37.21    5.31
  -6   3   6   29.28    4.65
   6  -3  -5  198.10   11.51
  -6   3   5  214.70   12.28
   6  -3  -4  543.21   29.84
  -6   3   4  549.45   27.38
   6  -3  -3   99.98    7.98
  -6   3   3  112.42    7.28
   6  -3  -2  737.95   44.30
  -6   3   2  758.20   32.84
   6  -3  -1 1773.79  102.72
  -6   3   1 1896.20   91.11
   6  -3   0  962.84   48.51
  -6   3   0 1005.36   46.19
   6  -3   1   47.94    4.80
  -6   3  -1   56.83    6.87
   6  -3   2   22.14    2.87
  -6   3  -2   26.32    3.15
   6  -3   3    8.37    2.28
   6  -3   3    5.19    2.86
  -6   3  -3    9.12    2.11
   6  -3   4   19.50    2.62
   6  -3   4   18.52    3.67
  -6   3  -4   20.46    2.71
   6  -3   5   27.12    3.28
   6  -3   5   34.89    4.90
  -6   3  -5   24.32    2.73
   6  -3   6   22.37    2.67
   6  -3   6   19.88    4.69
  -6   3  -6   25.73    3.03
   6  -3   7   60.39    4.29
   6  -3   7   60.73    6.17
  -6   3  -7   74.39    4.12
   6  -3   8  182.73    9.26
   6  -3   8  203.90   12.29
  -6   3  -8  185.76   10.97
   6  -3   9    0.72    1.89
   6  -3   9   -3.29    4.66
  -6   3  -9    4.05    2.42
   6  -3  10   50.63    3.17
  -6   3 -10   48.33    3.05
  -6   3 -11  155.97    9.56
  -6   3 -12   96.33    7.21
  -6   3 -12   86.28    8.71
  -6   2   9  123.69   11.75
   6  -2  -8  322.12   23.24
  -6   2   8  359.55   21.02
   6  -2  -7  528.70   34.51
  -6   2   7  596.87   27.93
   6  -2  -6  145.01    9.88
  -6   2   6  156.63   10.24
   6  -2  -5   68.29    6.20
  -6   2   5   62.03    5.42
   6  -2  -4  481.10   21.18
  -6   2   4  551.04   22.65
   6  -2  -3  256.62   16.68
  -6   2   3  231.16   11.65
   6  -2  -2   35.16    3.92
  -6   2   2   40.73    3.62
  -6   2   2   43.92    1.98
   6  -2  -1  174.51   11.31
  -6   2   1  175.00    8.29
  -6   2   1  170.88    7.35
   6  -2   0  192.87    9.79
  -6   2   0  206.74   10.77
   6  -2   1  258.71   12.86
  -6   2  -1  270.79   11.61
   6  -2   2  383.19   19.32
  -6   2  -2  374.10   16.18
   6  -2   3  628.79   29.52
  -6   2  -3  641.10   27.80
   6  -2   4  169.22    8.40
   6  -2   4  147.81    8.60
  -6   2  -4  170.57    8.91
   6  -2   5  202.47   10.11
   6  -2   5  206.97   11.27
  -6   2  -5  203.07   10.17
   6  -2   6   24.65    2.82
   6  -2   6   18.63    3.77
  -6   2  -6   27.51    2.82
   6  -2   7   28.37    3.00
   6  -2   7   28.97    4.83
  -6   2  -7   27.18    3.00
   6  -2   8    4.42    2.11
   6  -2   8   -2.64    3.64
  -6   2  -8    1.51    2.34
   6  -2   9   64.53    4.02
   6  -2   9   68.32    6.81
  -6   2  -9   61.13    4.11
   6  -2  10    3.92    1.92
  -6   2 -10    0.83    2.05
   6  -2  11   23.81    2.78
   6  -2  11   30.91    2.45
  -6   2 -11   35.52    4.86
   6  -2  12   -0.60    1.35
   6  -2  12    2.02    1.21
  -6   2 -12    8.12    4.89
  -6   2 -13   63.16    6.57
  -6   2 -13   65.08    9.21
  -6   1  10    2.71    5.30
  -6   1   9   19.73    5.39
   6  -1  -8  144.57   10.30
  -6   1   8  161.14   12.10
   6  -1  -7  300.50   14.66
  -6   1   7  341.07   16.38
   6  -1  -6  211.39   11.27
  -6   1   6  245.81   13.85
   6  -1  -5   40.50    4.08
  -6   1   5   37.29    4.73
   6  -1  -4   78.66    5.54
  -6   1   4   80.32    5.20
   6  -1  -3   39.90    3.96
  -6   1   3   29.70    4.08
  -6   1   3   34.40    2.47
   6  -1  -2   92.38    7.05
  -6   1   2  105.95    6.13
  -6   1   2  106.32    5.40
   6  -1  -1  532.76   33.98
  -6   1   1  544.99   24.32
  -6   1   1  548.35   23.39
   6  -1   0  192.10   10.73
  -6   1   0  200.60    9.56
   6  -1   1   52.66    3.90
  -6   1  -1   52.21    4.23
   6  -1   2  754.95   31.28
  -6   1  -2  765.88   32.88
   6  -1   3 1480.05   63.93
  -6   1  -3 1546.50   62.35
   6  -1   4  376.21   16.07
   6  -1   4  355.48   16.83
  -6   1  -4  400.14   25.28
   6  -1   5    0.14    2.08
   6  -1   5    0.10    2.54
  -6   1  -5   -1.59    2.20
   6  -1   6   60.31    3.75
   6  -1   6   66.69    5.21
  -6   1  -6   64.66    4.14
   6  -1   7    4.69    3.38
  -6   1  -7    9.42    3.06
   6  -1   8  477.73   19.91
   6  -1   8  466.60   24.21
  -6   1  -8  487.50   23.47
   6  -1   9  267.61   13.98
  -6   1  -9  269.69   11.99
   6  -1  10    6.62    1.85
   6  -1  10    3.39    5.47
  -6   1 -10    4.37    2.31
   6  -1  11  195.69   12.74
  -6   1 -11  193.23    9.31
   6  -1  12  139.50    8.45
   6  -1  12  147.31    8.48
  -6   1 -12  185.07   11.70
   6  -1  13   23.41    2.62
   6  -1  13   26.05    2.59
  -6   1 -13   29.66    6.98
  -6   1 -14  116.63   10.60
   6   0  -9    8.22    4.60
  -6   0   9   -3.27    6.04
   6   0  -8   -3.68    4.10
  -6   0   8   -0.23    5.23
   6   0  -7   11.91    4.76
  -6   0   7    9.41    4.03
   6   0  -6   45.26    5.05
  -6   0   6   55.54    5.84
   6   0  -5  815.41   36.18
  -6   0   5  781.22   36.58
   6   0  -4 2129.16   97.76
  -6   0   4 2123.51  103.92
  -6   0   4 2109.34   98.09
   6   0  -3  712.53   36.99
  -6   0   3  714.76   36.83
  -6   0   3  757.96   35.58
   6   0  -2  100.06    5.71
  -6   0   2  117.75    8.47
  -6   0   2  116.62   12.80
   6   0  -1  666.24   32.06
  -6   0   1  663.13   31.10
  -6   0   1  645.50   26.60
   6   0   0  710.99   31.87
  -6   0   0  754.67   30.45
   6   0   1    5.55    2.66
  -6   0  -1    2.20    3.20
   6   0   2  598.13   28.08
  -6   0  -2  607.83   30.14
   6   0   3  920.52   38.75
  -6   0  -3 1007.25   39.40
   6   0   4  177.57   10.11
  -6   0  -4  183.63   13.00
   6   0   5   76.64    4.06
   6   0   5   78.65    5.27
  -6   0  -5   71.30    4.35
   6   0   6   11.99    2.24
   6   0   6    9.94    3.49
  -6   0  -6    9.71    2.25
   6   0   7  590.63   24.53
   6   0   7  568.07   24.99
  -6   0  -7  611.73   30.14
   6   0   8  599.15   26.26
   6   0   8  595.68   31.87
  -6   0  -8  582.58   24.02
   6   0   9  457.77   19.72
  -6   0  -9  459.75   19.40
   6   0  10   32.43    3.01
   6   0  10   24.32    5.44
  -6   0 -10   23.28    3.15
   6   0  11   56.06    4.04
  -6   0 -11   61.61    3.93
   6   0  12   71.69    5.14
   6   0  12   71.61    4.45
  -6   0 -12   74.02    7.08
   6   0  13    3.87    2.79
   6   0  13   14.99    2.86
  -6   0 -13   15.47    4.56
   6   0  14   23.89    3.27
  -6   0 -14   34.50    5.44
   6   1  -9   14.97    5.75
  -6  -1   9   12.61    5.61
   6   1  -8   98.89    7.48
  -6  -1   8  118.12    9.43
   6   1  -7  284.61   13.47
  -6  -1   7  288.71   20.08
   6   1  -6    4.58    3.80
  -6  -1   6   10.42    3.43
   6   1  -5  413.35   17.65
  -6  -1   5  396.00   22.68
  -6  -1   5  411.76   22.36
   6   1  -4 1412.40   62.38
  -6  -1   4 1474.83   58.57
  -6  -1   4 1375.55   75.25
   6   1  -3  985.05   39.68
  -6  -1   3 1028.73   40.14
  -6  -1   3  967.89   53.64
   6   1  -2   83.89    5.10
  -6  -1   2   79.53    6.13
  -6  -1   2   79.84    5.64
   6   1  -1    7.80    2.19
  -6  -1   1    9.33    2.88
  -6  -1   1    5.27    1.95
   6   1   0  139.56    6.63
  -6  -1   0  137.31    8.49
   6   1   1   36.01    3.41
  -6  -1  -1   44.96    3.53
   6   1   2   24.91    2.41
  -6  -1  -2   26.98    2.87
   6   1   3    2.42    2.36
  -6  -1  -3    5.92    2.02
   6   1   4   56.42    3.63
  -6  -1  -4   55.75    3.83
   6   1   5    2.85    2.07
   6   1   5    4.06    2.43
  -6  -1  -5    4.89    2.04
   6   1   6  274.10   10.85
   6   1   6  253.64   11.47
  -6  -1  -6  277.48   11.68
   6   1   7  324.30   15.08
   6   1   7  329.86   14.52
  -6  -1  -7  330.27   14.76
   6   1   8  207.83    8.73
   6   1   8  194.69   11.41
  -6  -1  -8  187.86    8.98
   6   1   9  252.34   16.02
  -6  -1  -9  252.33   14.41
   6   1  10   71.06    4.74
   6   1  10   61.22    6.02
  -6  -1 -10   71.25    5.04
   6   1  11   68.40    5.41
  -6  -1 -11   57.44    4.84
   6   1  12  122.66    7.72
   6   1  12  130.50    7.69
   6   1  13   49.23    4.77
   6   1  13   52.60    4.78
  -6  -1 -13   76.53    6.34
   6   1  14   40.20    4.65
   6   1  14   38.89    3.86
  -6  -1 -14   36.95    6.56
   6   2  -9   15.63    5.15
  -6  -2   9   19.71    6.54
   6   2  -8   36.03    4.97
  -6  -2   8   51.82    5.71
   6   2  -7   41.34    5.26
  -6  -2   7   52.19    5.87
   6   2  -6   67.48    5.75
  -6  -2   6   57.05    5.62
  -6  -2   6   58.25    4.93
   6   2  -5    6.77    2.84
  -6  -2   5    8.56    3.58
  -6  -2   5    3.61    3.31
   6   2  -4   73.12    5.76
  -6  -2   4   72.76    5.95
  -6  -2   4   60.78    5.25
   6   2  -3  236.10   15.17
  -6  -2   3  233.28   12.16
  -6  -2   3  213.78   12.97
   6   2  -2  663.28   29.70
  -6  -2   2  705.17   33.79
  -6  -2   2  671.11   29.05
   6   2  -1  736.10   31.41
  -6  -2   1  749.72   35.16
  -6  -2   1  676.31   36.73
   6   2   0  797.20   45.96
  -6  -2   0  784.93   40.79
   6   2   1  254.88   12.70
  -6  -2  -1  257.62   12.14
   6   2   2   26.61    2.97
  -6  -2  -2   27.14    3.68
   6   2   3  313.22   12.81
  -6  -2  -3  328.37   19.90
   6   2   4   83.14    5.82
  -6  -2  -4   72.62    5.47
   6   2   5  100.02    5.81
  -6  -2  -5  105.04    9.17
   6   2   6  458.76   17.88
   6   2   6  447.31   20.56
  -6  -2  -6  440.56   25.19
   6   2   7   54.48    4.08
   6   2   7   51.92    4.18
  -6  -2  -7   56.25    4.03
   6   2   8    0.58    2.54
   6   2   8    0.63    2.01
  -6  -2  -8    4.70    5.32
   6   2   9   86.34    5.73
   6   2   9   78.12    5.71
  -6  -2  -9   74.87    5.63
   6   2  10    3.82    2.62
   6   2  10    0.11    3.55
  -6  -2 -10    2.57    3.04
   6   2  11  567.65   26.91
  -6  -2 -11  517.28   28.67
   6   2  12 1035.92   41.69
   6   2  13  148.82    9.90
   6   2  13  170.84   10.73
   6   2  14   17.18    4.15
   6   2  14   17.16    3.50
  -6  -2 -14   25.59    5.47
   6   2  15   49.17    6.24
  -6  -2 -15   49.58    7.03
   6   3  -9   15.12    5.20
  -6  -3   9   18.17    5.95
   6   3  -8   46.86    5.06
  -6  -3   8   43.11    7.22
   6   3  -7  199.59   11.28
  -6  -3   7  251.69   14.41
  -6  -3   7  242.85   14.83
   6   3  -6    2.47    3.10
  -6  -3   6    2.86    3.83
  -6  -3   6    3.51    3.33
   6   3  -5  166.02    9.91
  -6  -3   5  166.94   10.09
  -6  -3   5  155.29   11.07
   6   3  -4  305.35   14.56
  -6  -3   4  309.81   12.48
  -6  -3   4  302.41   15.79
   6   3  -3  148.99    7.59
  -6  -3   3  157.16    7.83
  -6  -3   3  149.39    9.50
   6   3  -2  107.20    7.54
  -6  -3   2  117.33    7.89
  -6  -3   2  115.68    5.62
   6   3  -1 1485.91   58.19
  -6  -3   1 1478.72   76.30
  -6  -3   1 1458.26   58.36
   6   3   0 2668.86  118.43
  -6  -3   0 2804.08  133.73
   6   3   1  375.30   15.45
  -6  -3  -1  361.31   17.75
   6   3   2   69.12    5.80
  -6  -3  -2   68.06    4.94
   6   3   3  281.87   13.16
  -6  -3  -3  285.97   19.72
   6   3   4    2.73    2.02
  -6  -3  -4    1.67    2.68
   6   3   5  171.37    8.62
  -6  -3  -5  152.88    8.40
   6   3   6  326.93   17.79
   6   3   6  336.51   13.52
  -6  -3  -6  300.29   16.97
   6   3   7  144.41    7.23
   6   3   7  122.08    7.20
  -6  -3  -7  122.88    6.66
   6   3   8  125.88    6.33
   6   3   8  106.33    6.63
  -6  -3  -8  111.43    6.92
   6   3   9  711.49   32.33
   6   3   9  638.36   29.18
  -6  -3  -9  611.11   46.01
   6   3  10  104.14    5.64
   6   3  10  101.94    6.20
  -6  -3 -10   89.64    5.87
   6   3  11  486.99   20.83
  -6  -3 -11  440.02   20.35
   6   3  12  303.27   16.70
   6   3  12  379.07   15.90
   6   3  13  270.88   15.10
   6   3  13  296.23   13.33
   6   3  14   38.91    4.80
   6   3  14   32.12    4.67
   6   3  15    2.46    4.90
   6   3  15    6.06    4.57
  -6  -3 -15    0.77    3.64
   6   4  -8  244.53   15.28
  -6  -4   8  280.68   17.88
   6   4  -7  556.29   33.53
  -6  -4   7  615.82   33.55
  -6  -4   7  597.56   34.50
   6   4  -6  201.78   12.56
  -6  -4   6  206.72   13.53
  -6  -4   6  190.85   13.01
   6   4  -5   18.57    4.00
  -6  -4   5   20.95    4.51
  -6  -4   5   25.99    4.82
   6   4  -4  401.74   25.10
  -6  -4   4  418.01   27.02
  -6  -4   4  426.58   20.01
   6   4  -3  592.54   37.44
  -6  -4   3  665.00   37.31
  -6  -4   3  623.97   32.40
   6   4  -2   25.48    3.12
  -6  -4   2   24.87    3.85
  -6  -4   2   31.50    4.00
   6   4  -1  662.90   38.19
  -6  -4   1  756.86   34.72
  -6  -4   1  745.67   32.70
   6   4   0  785.63   34.20
  -6  -4   0  768.31   39.19
   6   4   1  214.06    9.44
  -6  -4  -1  205.79   13.34
   6   4   2  196.83   11.82
  -6  -4  -2  182.97   10.50
   6   4   3  135.34    7.55
  -6  -4  -3  139.13    8.92
   6   4   4  129.29    7.72
  -6  -4  -4  138.15    9.42
   6   4   5  269.16   13.18
  -6  -4  -5  250.95   12.89
   6   4   6  396.03   20.29
  -6  -4  -6  371.70   16.39
   6   4   7    0.42    2.09
   6   4   7    0.44    2.41
  -6  -4  -7    1.82    3.23
   6   4   8  280.20   12.71
   6   4   8  246.56   11.94
  -6  -4  -8  250.59   14.81
   6   4   9   -1.51    3.13
   6   4   9    5.63    3.29
  -6  -4  -9    9.87    3.95
   6   4  10   25.22    3.92
   6   4  10   18.13    3.31
  -6  -4 -10   15.22    3.69
   6   4  11   10.87    4.06
  -6  -4 -11    0.43    3.47
   6   4  12    1.23    3.92
   6   4  12    4.88    3.93
   6   4  13   18.00    5.17
   6   4  13   23.70    5.00
   6   4  14   83.95    8.18
   6   4  14   90.10    6.82
   6   4  15  180.11   11.90
   6   4  15  177.56   12.42
   6   5  -8   44.50    5.64
  -6  -5   8   45.21    7.18
   6   5  -7  240.70   15.54
  -6  -5   7  268.03   17.84
  -6  -5   7  264.60   19.01
   6   5  -6  398.71   18.77
  -6  -5   6  423.93   26.57
  -6  -5   6  427.61   26.95
   6   5  -5   44.78    5.23
  -6  -5   5   61.93    5.92
  -6  -5   5   44.57    6.05
   6   5  -4    0.34    2.48
  -6  -5   4    2.65    3.24
  -6  -5   4   -2.29    4.30
   6   5  -3    4.73    3.06
  -6  -5   3    1.52    2.47
  -6  -5   3    5.00    3.20
   6   5  -2   14.61    3.44
  -6  -5   2   13.40    4.12
  -6  -5   2   13.18    3.25
   6   5  -1    5.06    2.98
  -6  -5   1    6.98    3.39
  -6  -5   1    2.46    2.94
   6   5   0  163.96    8.98
  -6  -5   0  155.96    8.75
  -6  -5   0  148.01    8.15
   6   5   1   91.80    6.06
  -6  -5  -1  101.04    7.06
   6   5   2  412.46   23.96
  -6  -5  -2  367.13   18.24
   6   5   3  422.20   20.52
  -6  -5  -3  428.73   20.98
   6   5   4  722.74   36.12
  -6  -5  -4  709.02   30.61
   6   5   5  209.19   10.73
  -6  -5  -5  193.16    9.31
   6   5   6   27.44    3.68
  -6  -5  -6   28.51    3.71
   6   5   7    2.54    3.46
   6   5   7    5.34    2.14
  -6  -5  -7   -1.20    3.58
   6   5   8   54.82    4.77
   6   5   8   62.17    4.36
  -6  -5  -8   57.46    4.88
   6   5   9  527.21   23.09
   6   5   9  557.93   26.87
  -6  -5  -9  498.71   29.03
   6   5  10   62.43    5.61
  -6  -5 -10   50.80    5.37
   6   5  11   31.15    4.19
  -6  -5 -11   31.64    4.64
   6   5  12  311.98   17.02
   6   5  12  326.85   17.76
   6   5  13   89.54    7.56
   6   5  13   68.13    6.54
   6   5  14   32.97    6.39
   6   5  14   32.91    5.91
   6   5  15  254.52   18.64
   6   5  15  272.49   17.35
   6   6  -7   15.48    4.38
  -6  -6   7   32.21    6.44
  -6  -6   7   15.99    7.46
   6   6  -6   60.61    5.24
  -6  -6   6   37.69    5.89
  -6  -6   6   46.25    6.35
   6   6  -5  104.31    7.43
  -6  -6   5  121.73    8.41
  -6  -6   5  113.83   10.11
   6   6  -4  637.48   40.82
  -6  -6   4  685.79   38.47
  -6  -6   4  612.81   37.27
   6   6  -3  532.44   24.69
  -6  -6   3  513.23   33.73
  -6  -6   3  489.30   24.98
   6   6  -2    5.99    3.46
  -6  -6   2    5.16    4.05
  -6  -6   2   -2.99    3.84
   6   6  -1  428.49   29.19
  -6  -6   1  441.06   26.50
  -6  -6   1  425.59   27.64
   6   6   0  496.89   32.33
  -6  -6   0  487.92   29.17
  -6  -6   0  473.63   30.01
   6   6   1   29.17    4.02
  -6  -6  -1   27.43    4.29
   6   6   2   91.13    5.89
  -6  -6  -2   84.30    6.37
   6   6   3  749.81   32.62
  -6  -6  -3  724.93   32.91
   6   6   4  601.38   25.44
  -6  -6  -4  558.84   26.53
   6   6   5   -0.03    3.08
  -6  -6  -5   -1.76    3.06
   6   6   6  135.77   10.21
  -6  -6  -6  138.52   12.54
   6   6   7   73.16    5.35
   6   6   7   80.94    4.98
  -6  -6  -7   69.42    6.69
   6   6   8  511.43   29.29
   6   6   8  524.41   24.53
  -6  -6  -8  443.50   17.60
   6   6   9  617.33   37.34
   6   6   9  736.29   33.91
  -6  -6  -9  670.07   30.15
   6   6  10  221.95   11.79
  -6  -6 -10  236.67   12.14
   6   6  11    4.37    5.26
   6   6  11    0.92    5.06
  -6  -6 -11   -1.08    4.86
   6   6  12  226.40   14.27
   6   6  12  237.20   13.99
   6   6  13   66.08    7.66
   6   6  13   76.26    7.87
   6   6  14   18.88    6.51
   6   6  14    8.80    5.11
   6   6  15   49.55    8.60
   6   6  15   66.46    8.92
   6   7  -6   61.74    6.42
  -6  -7   6   65.26    6.91
  -6  -7   6   65.33    8.69
   6   7  -5   59.09    5.42
  -6  -7   5   52.83    6.30
  -6  -7   5   64.62    9.14
   6   7  -4  755.68   45.89
  -6  -7   4  804.09   45.76
  -6  -7   4  758.07   36.88
   6   7  -3  801.85   48.56
  -6  -7   3  796.08   49.82
  -6  -7   3  796.91   34.86
   6   7  -2  224.60   13.82
  -6  -7   2  227.33   16.10
  -6  -7   2  210.10   13.19
   6   7  -1   18.13    4.18
  -6  -7   1   18.69    4.65
  -6  -7   1   24.67    4.92
   6   7   0   50.17    4.59
  -6  -7   0   46.70    5.23
  -6  -7   0   49.41    5.11
   6   7   1  152.34    9.26
  -6  -7  -1  136.55    7.65
  -6  -7  -1  137.70    9.22
   6   7   2   34.12    4.53
  -6  -7  -2   34.06    4.47
   6   7   3  314.18   20.10
  -6  -7  -3  310.01   16.92
   6   7   4   53.52    6.40
  -6  -7  -4   41.57    5.26
   6   7   5    6.07    3.46
  -6  -7  -5    8.11    3.82
   6   7   6   -4.49    3.39
  -6  -7  -6   -0.94    3.31
   6   7   7   94.03    7.94
   6   7   7  103.37    5.88
  -6  -7  -7  103.78    8.15
   6   7   8  245.65   15.21
   6   7   8  262.95   12.86
  -6  -7  -8  242.02   11.14
   6   7   9  225.48   16.28
  -6  -7  -9  221.87   11.68
   6   7  10  363.70   17.29
  -6  -7 -10  350.22   20.86
   6   7  11    1.95    5.86
   6   7  11    2.66    5.15
   6   7  12    0.61    6.33
   6   7  12    6.36    6.48
   6   7  13   11.85    5.50
   6   7  13    8.33    6.51
   6   7  14    4.06    5.29
   6   7  14   -2.52    5.51
   6   7  15   14.01    8.43
   6   8  -5    1.01    3.95
  -6  -8   5   -3.32    4.95
   6   8  -4   66.08    6.58
  -6  -8   4   57.46    6.91
  -6  -8   4   67.05    8.76
   6   8  -3  166.82   12.07
  -6  -8   3  162.65   13.32
  -6  -8   3  170.03   12.29
   6   8  -2  239.95   16.52
  -6  -8   2  232.69   16.21
  -6  -8   2  235.09   17.36
   6   8  -1  128.51    7.82
  -6  -8   1  114.36    9.02
  -6  -8   1  118.26    8.92
   6   8   0   63.79    6.16
  -6  -8   0   80.14    7.95
  -6  -8   0   67.73    6.50
   6   8   1   36.19    4.62
  -6  -8  -1   50.99    5.42
  -6  -8  -1   46.35    5.72
   6   8   2   30.69    5.02
  -6  -8  -2   43.32    5.80
   6   8   3   27.76    4.96
  -6  -8  -3   36.71    4.70
   6   8   4   55.89    5.68
  -6  -8  -4   43.06    5.49
   6   8   5    1.94    3.52
   6   8   6   37.56    5.43
  -6  -8  -6   36.83    5.04
   6   8   7  115.36    9.63
   6   8   7  126.42    6.33
  -6  -8  -7  134.27    9.16
   6   8   8   58.76    6.71
  -6  -8  -8   57.84    6.52
   6   8   9    3.15    5.11
  -6  -8  -9   13.06    5.29
   6   8  10    3.93    5.43
   6   8  10   19.55    5.72
  -6  -8 -10   24.47    5.26
   6   8  11   47.02    8.24
   6   8  11   40.38    6.45
   6   8  12  439.09   23.92
   6   8  12  468.64   25.03
   6   8  13  512.08   32.28
   6   8  13  483.84   23.58
   6   8  14   23.79    7.11
   6   9  -4   51.54    6.02
  -6  -9   4   61.40    7.85
   6   9  -3    6.63    4.25
  -6  -9   3   -0.83    5.06
   6   9  -2    0.89    4.06
  -6  -9   2   -5.18    5.19
  -6  -9   2   13.95    6.47
   6   9  -1  239.15   17.88
  -6  -9   1  245.19   14.18
  -6  -9   1  258.30   15.26
   6   9   0  610.70   44.42
  -6  -9   0  592.87   30.65
  -6  -9   0  579.20   31.49
   6   9   1  510.30   29.13
  -6  -9  -1  415.07   29.40
  -6  -9  -1  447.06   27.64
   6   9   2    4.99    4.08
  -6  -9  -2   -2.05    4.19
  -6  -9  -2    5.20    4.48
   6   9   3  131.94   12.16
  -6  -9  -3  141.68   11.38
   6   9   4    7.45    4.92
  -6  -9  -4    0.54    3.75
   6   9   5   29.01    5.12
  -6  -9  -5   39.44    6.31
   6   9   6  274.11   14.46
  -6  -9  -6  295.30   15.68
   6   9   7  156.18   12.19
  -6  -9  -7  199.42   13.38
   6   9   8   10.29    6.44
  -6  -9  -8    9.83    5.22
   6   9   9  222.08   16.26
   6   9   9  180.58   14.34
  -6  -9  -9  203.72   14.51
   6   9  10   81.10    7.83
   6   9  10   76.67    8.10
   6   9  11  121.73   10.72
   6   9  11  116.28   10.07
   6   9  12  480.78   33.79
   6   9  13  262.20   17.18
   6   9  14   16.54    7.86
   6  10  -3  118.38   11.33
  -6 -10   3   98.56   11.05
   6  10  -2   60.53    6.51
  -6 -10   2   39.45    8.05
   6  10  -1  106.07    9.73
  -6 -10   1  102.79   11.59
   6  10   0  315.20   25.00
  -6 -10   0  356.25   18.53
   6  10   1  279.75   14.63
  -6 -10  -1  274.25   16.07
  -6 -10  -1  287.32   20.37
   6  10   2    1.69    5.11
  -6 -10  -2   10.30    5.85
  -6 -10  -2    9.28    5.22
   6  10   3   -8.23    4.79
  -6 -10  -3   -0.70    4.54
  -6 -10  -3    8.12    5.11
   6  10   4   13.10    4.58
  -6 -10  -4    5.47    5.11
   6  10   5   35.94    6.52
  -6 -10  -5   24.71    5.54
   6  10   6  139.85   11.91
   6  10   6  189.04    8.89
  -6 -10  -6  185.19   13.74
   6  10   7  116.36    8.86
  -6 -10  -7  109.70   10.05
   6  10   8   11.45    5.62
   6  10   8    5.48    7.36
  -6 -10  -8   -3.53    5.72
   6  10   9   99.77    9.81
   6  10   9   77.55    9.20
   6  10  10    4.53    6.35
   6  10  11   53.63    7.68
   6  10  12   10.90    6.83
   6  10  13   44.12    9.59
   6  11  -1   -1.05    5.32
  -6 -11   1   -3.42    6.41
   6  11   0   23.34    6.43
  -6 -11   0   33.74    7.49
   6  11   1    9.23    5.64
  -6 -11  -1    1.12    5.45
   6  11   2   22.37    5.56
  -6 -11  -2   45.74    7.66
   6  11   3   37.54    6.43
  -6 -11  -3   60.06    9.04
  -6 -11  -3   53.03    7.85
   6  11   4   34.80    7.10
  -6 -11  -4   46.37    7.68
  -6 -11  -4   36.20    6.89
   6  11   5   61.85    8.60
   6  11   5   71.24    5.11
  -6 -11  -5   77.30    9.41
   6  11   6   35.59    7.61
  -6 -11  -6   71.28    8.48
   6  11   7   -5.58    5.77
  -6 -11  -7   11.87    5.96
   6  11   8   12.23    8.32
   6  11   9   40.36    8.50
   6  11  10   70.33   11.14
   6  11  11   -7.58    6.96
  -6 -12  -1   18.87    7.24
  -6 -12  -2   21.62    7.09
  -6 -12  -3   86.66   10.93
  -6 -12  -4  195.09   16.18
   6  12   5  114.36   12.78
  -6 -12  -5  119.34   12.95
   6  12   6   36.04    7.25
   6  12   7   29.67    8.90
   6  12   8   68.12   10.60
   6  12   9  261.25   18.96
  -7   8   2   16.58    7.18
   7  -8  -1   44.04    7.53
  -7   8   1   45.56    7.71
   7  -8   0   37.25    7.20
   7  -8   0   44.10    9.01
  -7   8   0   33.07    6.26
   7  -8   1   18.45    5.88
   7  -8   1   43.25    7.56
  -7   8  -1   38.40    5.83
   7  -8   3  120.35    8.58
  -7   8  -3  162.64   12.36
   7  -8   4    2.99    4.39
  -7   8  -4    6.32    4.08
  -7   8  -5   90.54    6.24
  -7   7   4   57.60    8.11
  -7   7   3   47.62    6.69
   7  -7  -2   11.34    7.18
  -7   7   2   10.33    5.70
   7  -7  -1   17.24    5.06
   7  -7  -1   16.80    5.84
  -7   7   1   12.63    5.36
   7  -7   0   23.77    5.46
   7  -7   0   22.85    7.18
  -7   7   0   39.54    6.09
   7  -7   1   43.56    5.78
   7  -7   1   63.98    9.38
  -7   7  -1   68.00    5.74
   7  -7   2  569.08   29.94
  -7   7  -2  615.96   24.09
  -7   7  -2  597.88   22.33
   7  -7   3  442.91   23.16
   7  -7   3  510.33   31.83
  -7   7  -3  531.72   24.10
  -7   7  -3  566.09   20.70
   7  -7   4   56.93    5.27
   7  -7   4   55.18    7.92
  -7   7  -4   69.11    5.49
  -7   7  -4   72.81    4.84
   7  -7   5    7.52    4.39
  -7   7  -5    9.82    3.48
  -7   7  -5   13.05    3.81
   7  -7   6   58.72    6.90
  -7   7  -6   87.77    6.66
  -7   7  -6   83.56    7.06
  -7   6   6    8.75    6.18
  -7   6   5   16.84    6.40
  -7   6   4   63.95    8.50
   7  -6  -3   40.75    7.62
  -7   6   3   57.02    6.91
   7  -6  -2   -0.96    4.60
  -7   6   2    1.64    5.08
   7  -6  -1  141.84    9.63
  -7   6   1  169.16   11.35
   7  -6   0   74.12    7.24
   7  -6   0   82.81    7.50
  -7   6   0  107.55    7.80
   7  -6   1   24.62    4.54
   7  -6   1   23.03    7.01
  -7   6  -1   34.60    4.92
   7  -6   2  207.01   13.37
  -7   6  -2  213.47   10.18
  -7   6  -2  207.64    8.17
   7  -6   3  152.32    8.79
   7  -6   3  184.43   13.09
  -7   6  -3  207.40   11.84
  -7   6  -3  192.45    7.77
   7  -6   4  208.13   12.91
   7  -6   4  240.63   15.85
  -7   6  -4  236.80   12.45
  -7   6  -4  245.66   11.74
   7  -6   5  122.60    7.57
   7  -6   5  169.86   10.39
  -7   6  -5  150.68    9.18
  -7   6  -5  179.31    7.94
   7  -6   6   14.43    4.12
   7  -6   6   23.50    6.92
  -7   6  -6   18.48    3.56
  -7   6  -6   23.44    3.25
   7  -6   7   15.12    3.79
  -7   6  -7   14.56    3.73
  -7   6  -7   17.42    3.83
  -7   6  -8    6.83    4.48
  -7   5   7   53.13    8.90
  -7   5   6   93.18    9.35
  -7   5   5   23.78    5.67
   7  -5  -4   69.73   11.61
  -7   5   4   96.35    8.32
   7  -5  -3   23.31    4.68
  -7   5   3   29.87    5.62
   7  -5  -2    8.23    4.09
  -7   5   2   18.92    5.34
   7  -5  -1    0.78    3.44
  -7   5   1   -2.14    4.24
   7  -5   0   22.32    3.96
  -7   5   0   32.22    4.54
   7  -5   1    1.32    3.21
   7  -5   1    5.83    4.16
  -7   5  -1   10.23    3.78
  -7   5  -1    3.28    1.46
   7  -5   2   13.39    4.26
   7  -5   2    8.49    5.52
  -7   5  -2   13.95    3.34
  -7   5  -2   10.37    1.92
   7  -5   3   21.42    4.15
   7  -5   3   24.44    5.48
  -7   5  -3   24.65    3.51
  -7   5  -3   17.52    2.50
   7  -5   4   32.79    4.20
   7  -5   4   30.80    6.20
  -7   5  -4   36.37    3.95
  -7   5  -4   32.90    3.02
   7  -5   5  326.05   17.13
   7  -5   5  361.03   18.32
  -7   5  -5  382.32   19.16
  -7   5  -5  390.25   16.35
   7  -5   6  501.21   21.27
   7  -5   6  519.72   31.26
  -7   5  -6  556.43   24.23
  -7   5  -6  582.24   22.38
   7  -5   7  473.24   23.81
   7  -5   7  511.16   22.15
  -7   5  -7  545.80   29.73
   7  -5   8    1.80    2.79
   7  -5   8   16.21    8.37
  -7   5  -8   11.08    3.37
  -7   5  -8   16.22    3.46
  -7   5  -9  133.26    8.32
  -7   5 -10   88.46    6.43
  -7   4   7  115.78    9.95
  -7   4   6  226.29   14.63
  -7   4   5  177.68   11.48
   7  -4  -4    9.93    4.39
  -7   4   4   -2.28    4.26
   7  -4  -3   10.03    5.25
  -7   4   3   10.31    3.95
   7  -4  -2   48.45    5.32
  -7   4   2   67.90    5.94
   7  -4  -1  355.16   17.36
  -7   4   1  413.36   19.50
   7  -4   0  174.69   10.80
  -7   4   0  192.38   10.20
   7  -4   1   11.43    3.50
  -7   4  -1   11.96    3.41
  -7   4  -1    8.35    1.40
   7  -4   2  199.09   10.70
   7  -4   2  207.37   13.97
  -7   4  -2  222.92   11.06
  -7   4  -2  236.23    9.61
   7  -4   3  491.35   20.01
   7  -4   3  528.59   27.02
  -7   4  -3  544.42   23.16
  -7   4  -3  537.69   21.91
   7  -4   4   59.47    4.60
   7  -4   4   47.38    6.93
  -7   4  -4   71.75    5.37
  -7   4  -4   61.26    4.02
   7  -4   5  137.77    8.79
   7  -4   5  190.85   13.09
  -7   4  -5  170.96    9.45
  -7   4  -5  187.69    8.69
   7  -4   6  592.73   27.92
   7  -4   6  590.05   37.69
  -7   4  -6  644.93   32.66
  -7   4  -6  647.81   27.64
   7  -4   7  504.20   21.44
   7  -4   7  521.67   23.67
  -7   4  -7  550.46   26.56
  -7   4  -7  560.28   22.31
   7  -4   8   54.19    4.55
   7  -4   8   64.46    7.90
  -7   4  -8   60.90    4.77
  -7   4  -8   69.60    5.55
   7  -4   9    2.48    2.84
   7  -4   9    3.75    7.96
  -7   4  -9    1.03    3.05
  -7   4  -9   -3.13    3.15
  -7   4 -10    6.99    3.09
  -7   4 -10    4.93    3.98
  -7   4 -11   -4.88    5.33
  -7   3   8   -6.53    7.18
  -7   3   7  133.88   11.03
  -7   3   6  271.05   16.82
   7  -3  -5   38.71    5.24
  -7   3   5   50.41    6.97
   7  -3  -4   -1.21    3.82
  -7   3   4    7.19    3.84
   7  -3  -3   -0.95    3.65
  -7   3   3   -4.97    4.29
   7  -3  -2  143.41   10.14
  -7   3   2  159.03    9.04
   7  -3  -1  561.04   34.24
  -7   3   1  616.90   24.88
   7  -3   0  540.48   28.45
  -7   3   0  615.08   24.15
   7  -3   1  203.94   10.26
  -7   3  -1  217.33    9.91
   7  -3   2   14.90    3.30
  -7   3  -2   17.18    3.72
   7  -3   3  356.17   17.71
   7  -3   3  358.39   22.52
  -7   3  -3  380.33   18.66
   7  -3   4  175.22    9.56
   7  -3   4  178.76   10.25
  -7   3  -4  204.84    9.42
   7  -3   5    3.45    2.95
   7  -3   5    5.54    4.84
  -7   3  -5    1.54    2.33
   7  -3   6   22.84    3.32
   7  -3   6   21.98    5.54
  -7   3  -6   22.01    3.22
   7  -3   7   35.47    3.50
   7  -3   7   39.48    6.67
  -7   3  -7   40.53    4.17
   7  -3   8  233.55    9.57
   7  -3   8  221.01   13.59
  -7   3  -8  248.53   11.62
   7  -3   9  175.87    8.47
   7  -3   9  181.12   12.13
  -7   3  -9  168.22    9.12
   7  -3  10  171.78    9.31
   7  -3  10  187.06   12.60
  -7   3 -10  181.58    8.67
  -7   3 -11   75.73    6.90
  -7   3 -12   16.34    5.68
  -7   2   8    7.77    7.60
  -7   2   7   39.83    6.28
   7  -2  -6    1.84    5.29
  -7   2   6    0.60    4.83
   7  -2  -5   -1.24    4.86
  -7   2   5    8.16    4.36
   7  -2  -4   24.19    3.92
  -7   2   4   14.14    3.98
   7  -2  -3   20.66    3.72
  -7   2   3   29.40    5.01
   7  -2  -2  117.38    8.13
  -7   2   2  141.06    8.46
   7  -2  -1  139.28    7.82
  -7   2   1  138.78    8.96
  -7   2   1  138.45    6.38
   7  -2   0  274.17   13.16
  -7   2   0  273.01   13.53
   7  -2   1  272.66   15.46
  -7   2  -1  259.03   13.89
   7  -2   2  155.37    8.38
  -7   2  -2  177.23   10.25
   7  -2   3  176.10    8.35
  -7   2  -3  201.65    9.28
   7  -2   4  147.12    7.27
   7  -2   4  139.88    8.52
  -7   2  -4  147.50    7.39
   7  -2   5   21.66    2.82
   7  -2   5   23.86    4.17
  -7   2  -5   22.21    3.10
   7  -2   6  445.93   20.75
   7  -2   6  497.53   21.94
  -7   2  -6  492.19   21.03
   7  -2   7  274.44   11.88
   7  -2   7  276.35   15.26
  -7   2  -7  295.44   14.64
   7  -2   8   48.39    3.44
   7  -2   8   44.62    5.88
  -7   2  -8   42.97    4.09
   7  -2   9  136.76    8.64
   7  -2   9  144.81   10.24
  -7   2  -9  128.38    6.17
   7  -2  10  475.88   23.23
  -7   2 -10  445.92   19.52
   7  -2  12    9.71    3.14
  -7   1   8   89.43    9.48
  -7   1   7    6.99    6.67
   7  -1  -6   62.38    5.57
  -7   1   6   80.00    7.15
   7  -1  -5    3.18    4.05
  -7   1   5    1.28    3.76
   7  -1  -4   76.55    6.56
  -7   1   4   85.32    7.16
   7  -1  -3  214.83   12.22
  -7   1   3  234.43   13.17
  -7   1   3  251.26   11.10
   7  -1  -2   49.52    5.36
  -7   1   2   50.52    4.83
  -7   1   2   51.97    3.00
   7  -1  -1    2.32    3.43
  -7   1   1    0.18    3.34
  -7   1   1    5.39    1.73
   7  -1   0   63.20    4.46
  -7   1   0   79.91    9.67
   7  -1   1    9.04    2.64
  -7   1  -1   11.20    2.58
   7  -1   2  915.81   43.48
  -7   1  -2  938.48   48.05
   7  -1   3 1755.21   67.05
  -7   1  -3 1847.65   74.27
   7  -1   4  911.74   34.34
  -7   1  -4  951.59   40.56
   7  -1   5   28.86    4.94
   7  -1   5   26.19    5.67
  -7   1  -5   27.10    3.69
   7  -1   6  494.08   20.74
   7  -1   6  534.15   25.33
  -7   1  -6  516.90   22.91
   7  -1   7  266.68   11.57
   7  -1   7  247.01   13.48
  -7   1  -7  276.50   12.15
   7  -1   8   40.17    3.57
   7  -1   8   48.98    5.93
  -7   1  -8   36.10    3.99
   7  -1   9   63.94    4.32
   7  -1   9   63.57    6.12
  -7   1  -9   62.53    4.62
   7  -1  10  243.45   13.92
  -7   1 -10  246.39   10.42
   7  -1  11   60.37    5.34
   7  -1  11   59.88    7.81
  -7   1 -11   62.89    4.75
   7  -1  12    1.24    2.90
  -7   1 -12    1.25    3.26
  -7   0   8  135.27   11.54
  -7   0   7   15.72    6.22
   7   0  -6   24.25    5.66
  -7   0   6   40.27    6.40
   7   0  -5    9.79    3.98
  -7   0   5    8.68    5.28
   7   0  -4   72.87    5.00
  -7   0   4   84.89    6.29
  -7   0   4   90.43    5.45
   7   0  -3  204.17   10.58
  -7   0   3  225.37   10.61
  -7   0   3  220.01   10.25
   7   0  -2   26.73    4.39
  -7   0   2   20.45    3.31
  -7   0   2   16.30    2.55
   7   0  -1   95.10    6.41
  -7   0   1  101.23    6.97
  -7   0   1  101.64    5.78
   7   0   0  678.65   31.15
  -7   0   0  689.79   39.65
   7   0   1   19.62    3.27
  -7   0  -1   27.32    3.86
   7   0   2  671.72   25.91
  -7   0  -2  713.83   28.23
   7   0   3  969.16   41.29
  -7   0  -3 1083.35   57.13
   7   0   4  894.22   44.12
  -7   0  -4  907.54   39.71
   7   0   5  417.65   16.57
   7   0   5  437.49   21.36
  -7   0  -5  433.12   20.24
   7   0   6   64.41    3.96
   7   0   6   50.32    4.93
  -7   0  -6   48.72    4.23
   7   0   7    9.44    2.66
   7   0   7    3.33    3.63
  -7   0  -7    3.22    2.88
   7   0   8   32.61    3.64
   7   0   8   35.75    4.97
  -7   0  -8   36.54    3.65
   7   0   9   10.27    2.92
   7   0   9   19.47    4.98
  -7   0  -9   16.63    3.33
   7   0  10   60.51    3.87
   7   0  10   56.86    6.23
  -7   0 -10   55.04    5.02
   7   0  11    1.58    2.76
   7   0  11    7.37    5.62
  -7   0 -11    3.01    3.22
   7   0  12   15.71    3.04
  -7   0 -12   16.85    3.39
   7   0  13   97.87    6.29
   7   0  13   97.63    6.58
  -7  -1   8   83.29    9.25
   7   1  -7   14.60    4.46
  -7  -1   7    7.93    4.13
   7   1  -6    6.55    3.83
  -7  -1   6   21.12    5.17
   7   1  -5   65.63    5.80
  -7  -1   5   75.15    6.74
  -7  -1   5   66.56    5.04
   7   1  -4  119.03    9.55
  -7  -1   4  140.28    9.99
  -7  -1   4  129.11    8.92
   7   1  -3  282.61   13.03
  -7  -1   3  277.12   15.18
  -7  -1   3  277.48   14.33
   7   1  -2  171.24    9.53
  -7  -1   2  161.72   11.27
  -7  -1   2  148.48    8.78
   7   1  -1   81.31    5.70
  -7  -1   1   91.78    5.68
  -7  -1   1   79.04    4.42
   7   1   0   88.23    6.63
  -7  -1   0   87.40    5.56
   7   1   1    3.82    6.74
  -7  -1  -1   -1.17    2.42
   7   1   2    6.45    2.63
  -7  -1  -2   -2.33    2.28
   7   1   3    0.44    2.70
  -7  -1  -3    1.15    3.05
   7   1   4  140.23   11.55
  -7  -1  -4  105.29    7.23
   7   1   5  510.37   21.27
  -7  -1  -5  501.70   22.40
   7   1   6  633.78   31.32
   7   1   6  646.21   27.69
  -7  -1  -6  643.10   28.60
   7   1   7  703.39   28.54
   7   1   7  708.81   28.46
  -7  -1  -7  716.32   29.64
   7   1   8  237.62   10.75
   7   1   8  230.94   13.24
  -7  -1  -8  222.73   11.66
   7   1   9   19.16    2.97
   7   1   9   20.88    3.60
  -7  -1  -9   19.34    3.95
   7   1  10  406.68   17.93
  -7  -1 -10  363.42   18.30
   7   1  11   52.07    4.34
   7   1  11   39.43    5.36
  -7  -1 -11   40.04    4.42
   7   1  12   10.25    3.45
  -7  -1 -12   11.81    3.25
   7   1  13   30.01    5.26
   7   1  13   32.13    4.44
   7   1  14   45.17    5.86
   7   1  14   54.71    4.78
  -7  -2   8   13.79    5.98
   7   2  -7   49.05    6.08
  -7  -2   7   56.89    6.31
   7   2  -6  124.78    9.48
  -7  -2   6  147.81    9.26
  -7  -2   6  161.18   10.79
   7   2  -5  213.05   14.57
  -7  -2   5  218.91   13.14
  -7  -2   5  214.10   13.85
   7   2  -4  121.42    8.78
  -7  -2   4  126.62    8.99
  -7  -2   4  118.50    8.58
   7   2  -3    3.78    3.72
  -7  -2   3    8.30    4.82
  -7  -2   3    9.21    5.34
   7   2  -2    3.58    3.85
  -7  -2   2   14.30    3.26
  -7  -2   2    8.03    2.74
   7   2  -1   23.36    3.19
  -7  -2   1   23.55    3.67
  -7  -2   1   30.09    3.47
   7   2   0  753.19   47.92
  -7  -2   0  779.56   42.61
   7   2   1  133.12    6.96
  -7  -2  -1  129.21    6.92
   7   2   2  119.88    6.62
  -7  -2  -2  137.45    6.96
   7   2   3  610.85   23.70
  -7  -2  -3  626.84   31.00
   7   2   4  529.34   19.88
  -7  -2  -4  537.15   25.39
   7   2   5   61.30    5.53
  -7  -2  -5   56.92    4.82
   7   2   6 1203.02   46.46
   7   2   6 1223.11   45.18
  -7  -2  -6 1183.49   55.74
   7   2   7 1882.19   80.82
   7   2   7 1984.37   80.81
  -7  -2  -7 1879.28   83.65
   7   2   8  578.58   22.85
   7   2   8  582.28   26.08
  -7  -2  -8  564.79   24.19
   7   2   9   31.11    3.50
   7   2   9   25.36    4.43
  -7  -2  -9   24.08    4.42
   7   2  10    3.69    2.88
   7   2  10    0.68    4.21
  -7  -2 -10   -1.17    3.02
   7   2  11    6.04    3.26
   7   2  11   10.51    4.61
  -7  -2 -11    5.31    3.19
   7   2  12   16.59    4.13
  -7  -2 -12   20.12    4.39
   7   2  13   81.50    6.87
   7   2  13   89.12    6.67
   7   2  14   12.28    4.90
   7   2  14   11.70    4.08
   7   2  15   22.87    4.99
  -7  -3   8    8.58    6.39
   7   3  -7   20.76    4.77
  -7  -3   7   22.31    7.01
  -7  -3   7   21.37    5.10
   7   3  -6  201.11   11.35
  -7  -3   6  201.17   13.25
  -7  -3   6  205.64   11.87
   7   3  -5  278.53   17.35
  -7  -3   5  312.71   20.58
  -7  -3   5  295.69   16.08
   7   3  -4    8.96    3.55
  -7  -3   4    0.76    3.82
  -7  -3   4   -2.12    3.46
   7   3  -3   93.46    6.43
  -7  -3   3   99.55    6.25
  -7  -3   3   92.05    7.51
   7   3  -2   16.18    4.45
  -7  -3   2    1.45    3.72
  -7  -3   2    8.17    2.82
   7   3  -1  496.51   20.58
  -7  -3   1  510.44   25.90
  -7  -3   1  501.83   27.19
   7   3   0 1406.11   58.41
  -7  -3   0 1437.22   69.15
   7   3   1  433.61   19.42
  -7  -3  -1  434.36   19.88
   7   3   2    1.59    2.42
  -7  -3  -2    6.85    4.20
   7   3   3  395.08   17.79
  -7  -3  -3  365.13   23.89
   7   3   4 1069.40   47.07
  -7  -3  -4 1093.91   51.65
   7   3   5    6.84    7.20
  -7  -3  -5    2.43    3.21
   7   3   6  483.84   20.03
  -7  -3  -6  482.85   26.93
   7   3   7  138.11    7.46
   7   3   7  152.31    7.64
  -7  -3  -7  147.27    8.43
   7   3   8  251.61   10.81
   7   3   8  238.46   12.90
  -7  -3  -8  216.07   12.36
   7   3   9  255.35   11.95
   7   3   9  241.24   11.37
  -7  -3  -9  219.17   10.84
   7   3  10  135.84    7.36
   7   3  10  143.34    8.41
  -7  -3 -10  126.96    7.64
   7   3  11   39.23    4.29
   7   3  11   24.79    4.74
  -7  -3 -11   31.61    5.17
   7   3  12  153.02    9.04
  -7  -3 -12  155.13   10.20
   7   3  13    0.96    4.56
   7   3  13    2.44    4.64
   7   3  14   23.98    5.01
   7   3  14   41.57    6.06
   7   3  15   20.96    4.78
   7   3  15    9.90    4.25
   7   4  -7    1.54    4.82
  -7  -4   7   -1.02    4.32
  -7  -4   7    7.27    5.28
   7   4  -6  116.65    7.88
  -7  -4   6  124.50   10.42
  -7  -4   6  135.87   10.79
   7   4  -5   75.26    7.09
  -7  -4   5   84.62    6.33
  -7  -4   5   76.68    8.61
   7   4  -4    5.51    3.35
  -7  -4   4    9.97    4.47
  -7  -4   4    8.90    4.30
   7   4  -3   20.83    4.00
  -7  -4   3   25.98    4.66
  -7  -4   3    9.14    3.49
   7   4  -2   13.94    3.30
  -7  -4   2    8.43    4.57
  -7  -4   2    9.11    3.51
   7   4  -1  309.76   14.76
  -7  -4   1  309.05   19.06
  -7  -4   1  284.94   13.13
   7   4   0  296.46   14.31
  -7  -4   0  281.80   19.15
  -7  -4   0  267.65   14.22
   7   4   1 1052.29   40.93
  -7  -4  -1 1045.49   47.66
   7   4   2  169.31    8.60
  -7  -4  -2  160.93   11.78
   7   4   3   -0.09    2.79
  -7  -4  -3    5.85    2.75
   7   4   4   35.03    3.46
  -7  -4  -4   23.71    3.69
   7   4   5    0.25    2.29
  -7  -4  -5    4.04    3.43
   7   4   6  230.03   12.67
  -7  -4  -6  204.03   11.32
   7   4   7  260.84   13.73
   7   4   7  270.57   11.32
  -7  -4  -7  251.39   11.87
   7   4   8    6.59    3.06
   7   4   8    3.82    2.52
  -7  -4  -8    1.10    4.04
   7   4   9  184.17    9.12
   7   4   9  182.87    9.67
  -7  -4  -9  167.19    9.40
   7   4  10  480.21   20.02
   7   4  10  459.09   20.63
  -7  -4 -10  423.52   23.64
   7   4  11  487.63   23.13
   7   4  11  490.89   22.99
  -7  -4 -11  463.02   23.33
   7   4  12  138.09    9.22
  -7  -4 -12  120.25    8.17
   7   4  13    1.09    4.30
   7   4  14   20.81    5.91
   7   4  14   18.89    4.03
   7   4  15   15.04    6.59
   7   4  15   21.17    6.12
   7   5  -7   12.01    5.28
  -7  -5   7   10.55    6.23
   7   5  -6    6.66    5.15
  -7  -5   6    4.24    4.77
  -7  -5   6    5.95    7.09
   7   5  -5    5.25    4.03
  -7  -5   5   -0.73    4.41
  -7  -5   5    6.61    5.70
   7   5  -4   -0.92    3.69
  -7  -5   4    0.77    5.02
  -7  -5   4    3.47    4.28
   7   5  -3   80.64    7.27
  -7  -5   3   76.92    6.69
  -7  -5   3   52.68    7.03
   7   5  -2    5.41    3.01
  -7  -5   2    9.03    4.40
  -7  -5   2   -2.39    4.35
   7   5  -1   23.50    4.36
  -7  -5   1   26.62    4.46
  -7  -5   1   23.76    3.89
   7   5   0    4.20    2.95
  -7  -5   0   -0.72    3.86
  -7  -5   0    1.57    3.02
   7   5   1    3.75    3.43
  -7  -5  -1    6.20    3.37
   7   5   2   57.05    5.51
  -7  -5  -2   44.72    5.16
   7   5   3 1430.06   65.94
  -7  -5  -3 1365.41   64.94
   7   5   4 1228.71   54.78
  -7  -5  -4 1172.37   58.12
   7   5   5   65.84    6.32
  -7  -5  -5   49.25    5.32
   7   5   6  106.91    7.58
  -7  -5  -6   96.74    7.63
   7   5   7  795.38   39.46
   7   5   7  793.37   39.18
  -7  -5  -7  758.25   29.89
   7   5   8  158.90   10.39
   7   5   8  164.08    9.12
  -7  -5  -8  143.83    9.69
   7   5   9  186.62   11.63
   7   5   9  175.66    8.84
  -7  -5  -9  157.79    9.63
   7   5  10  271.70   13.27
   7   5  10  257.20   11.62
  -7  -5 -10  247.74   15.44
   7   5  11  449.44   26.55
  -7  -5 -11  391.81   26.05
   7   5  12   11.49    5.31
  -7  -5 -12   25.95    4.75
   7   5  13   12.55    4.79
   7   5  13   20.83    5.54
   7   5  14   18.70    6.28
   7   5  14   20.49    5.40
   7   5  15  101.18    9.12
   7   5  15  108.64    9.52
   7   6  -6   48.14    6.35
  -7  -6   6   52.03    7.39
   7   6  -5   13.00    4.69
  -7  -6   5    4.99    5.68
  -7  -6   5   -4.50    7.66
   7   6  -4   22.82    4.81
  -7  -6   4   33.23    6.96
  -7  -6   4   22.65    6.55
   7   6  -3   79.74    6.51
  -7  -6   3   91.17    8.28
  -7  -6   3   72.38    8.32
   7   6  -2  177.56   12.47
  -7  -6   2  189.59   12.28
  -7  -6   2  195.66   14.20
   7   6  -1    2.74    4.09
  -7  -6   1    8.06    3.89
  -7  -6   1    6.21    4.03
   7   6   0  237.42   13.59
  -7  -6   0  259.97   13.45
  -7  -6   0  208.05   15.38
   7   6   1  376.14   16.74
  -7  -6  -1  380.29   19.62
   7   6   2  122.15    6.63
  -7  -6  -2  116.34    8.79
   7   6   3 1259.57   51.35
  -7  -6  -3 1210.89   62.33
   7   6   4 1413.97   81.57
  -7  -6  -4 1391.25   68.44
   7   6   5  399.03   20.80
  -7  -6  -5  385.14   23.93
   7   6   6    4.69    3.12
  -7  -6  -6    5.32    4.91
   7   6   7  180.00   10.78
   7   6   7  186.74    8.92
  -7  -6  -7  180.01   12.22
   7   6   8  107.71    8.49
   7   6   8  113.51    6.30
  -7  -6  -8  110.76    9.03
   7   6   9    7.30    4.13
   7   6   9    9.54    2.66
  -7  -6  -9    6.64    3.85
   7   6  10   44.34    6.04
   7   6  10   43.97    4.12
  -7  -6 -10   43.15    6.46
   7   6  11    5.77    4.09
  -7  -6 -11    5.22    4.41
   7   6  12   13.51    5.84
  -7  -6 -12   14.65    6.26
   7   6  13   14.57    5.58
   7   6  13   11.10    6.13
   7   6  14   75.97    8.64
   7   6  14   50.42    8.79
   7   6  15   86.44   10.77
   7   6  15   78.14    8.18
   7   7  -5    4.87    4.18
  -7  -7   5   -0.62    5.80
  -7  -7   5   -4.01    8.25
   7   7  -4    6.53    4.66
  -7  -7   4   12.27    5.29
  -7  -7   4   11.93    6.14
   7   7  -3  182.46   10.80
  -7  -7   3  193.30   14.07
  -7  -7   3  174.16   13.60
   7   7  -2  331.77   16.56
  -7  -7   2  302.98   17.09
  -7  -7   2  310.32   15.84
   7   7  -1    0.90    3.96
  -7  -7   1    6.83    5.03
  -7  -7   1    4.25    4.69
   7   7   0  101.29    6.80
  -7  -7   0   83.54    7.84
  -7  -7   0   82.99    7.24
   7   7   1  259.66   17.24
  -7  -7  -1  245.56   15.87
  -7  -7  -1  238.62   13.38
   7   7   2   23.43    4.17
  -7  -7  -2   26.25    4.81
   7   7   3   88.81    7.94
  -7  -7  -3   81.00    6.60
   7   7   4  158.38    9.65
  -7  -7  -4  132.65    8.53
   7   7   5  331.69   15.31
  -7  -7  -5  326.32   15.47
   7   7   6  274.06   12.47
  -7  -7  -6  264.27   12.99
   7   7   7  174.77   10.21
  -7  -7  -7  164.15   12.21
   7   7   8  191.83   10.77
   7   7   8  205.77   11.13
  -7  -7  -8  177.82   10.49
   7   7   9   65.01    7.53
   7   7   9   74.79    5.08
  -7  -7  -9   73.15    6.68
   7   7  10   37.84    5.85
  -7  -7 -10   59.42    7.23
   7   7  11  172.60   10.23
  -7  -7 -11  152.89   10.91
   7   7  12    5.94    5.36
   7   7  12   -9.54    6.05
  -7  -7 -12    4.46    5.02
   7   7  13   80.11    9.05
   7   7  13   56.33    8.57
   7   7  14   97.72    9.77
   7   7  14   89.41    9.80
   7   8  -4   24.49    5.53
  -7  -8   4   24.72    7.05
   7   8  -3   35.79    5.22
  -7  -8   3   49.65    5.74
  -7  -8   3   56.92    8.78
   7   8  -2   37.47    5.32
  -7  -8   2   12.75    6.29
  -7  -8   2   19.13    7.41
   7   8  -1    9.54    4.13
  -7  -8   1    4.83    5.50
  -7  -8   1    8.43    6.81
   7   8   0   85.17    7.13
  -7  -8   0   85.83    7.36
  -7  -8   0   62.17    6.78
   7   8   1   40.11    5.25
  -7  -8  -1   40.95    5.93
  -7  -8  -1   47.11    6.09
   7   8   2    3.09    3.87
  -7  -8  -2    3.39    4.79
  -7  -8  -2   -2.64    4.10
   7   8   3   97.08    7.76
  -7  -8  -3  102.31    9.20
   7   8   4  184.44   10.81
  -7  -8  -4  162.43   10.49
  -7  -8  -5    5.38    4.17
   7   8   6  241.28   13.44
  -7  -8  -6  253.51   16.90
   7   8   7  931.28   57.85
  -7  -8  -7  879.80   40.44
   7   8   8  592.73   29.43
   7   8   8  653.69   30.18
  -7  -8  -8  578.57   37.57
   7   8   9   63.18    6.73
   7   8   9   65.80    4.28
  -7  -8  -9   64.01    6.36
   7   8  10  136.38   10.11
  -7  -8 -10  165.30   12.25
   7   8  11   69.44    7.02
  -7  -8 -11   79.89    8.72
   7   8  12   33.11    7.04
   7   8  12   21.60    5.66
   7   8  13   39.14    8.55
   7   8  14   49.97   10.15
   7   9  -3   16.93    5.00
  -7  -9   3   16.32    7.09
   7   9  -2    0.90    5.19
  -7  -9   2   15.04    5.54
   7   9  -1   77.85    7.70
  -7  -9   1   88.25    9.17
  -7  -9   1   81.58    9.25
   7   9   0  258.09   17.91
  -7  -9   0  247.51   17.88
  -7  -9   0  276.94   18.78
   7   9   1  413.74   19.93
  -7  -9  -1  392.98   22.70
  -7  -9  -1  393.78   19.18
   7   9   2   72.83    6.62
  -7  -9  -2   62.57    8.11
  -7  -9  -2   83.95    8.37
   7   9   3   41.30    5.53
  -7  -9  -3   54.95    7.33
   7   9   4  316.67   17.72
  -7  -9  -4  293.30   28.16
   7   9   5  120.62   11.05
  -7  -9  -5  120.63    9.04
   7   9   6   66.45    7.97
  -7  -9  -6   87.75    7.99
   7   9   7  483.37   23.82
  -7  -9  -7  521.59   27.93
   7   9   8  318.42   17.91
   7   9   8  363.53   15.04
  -7  -9  -8  306.15   17.63
   7   9   9   63.72    7.64
  -7  -9  -9   55.28    7.51
   7   9  10    1.42    5.22
  -7  -9 -10   10.16    5.88
   7   9  11   13.89    7.92
   7   9  12   21.60    7.70
   7   9  13   56.02   10.77
   7  10  -1   16.03    5.54
   7  10   0  111.34    9.91
  -7 -10   0  109.36   11.16
   7  10   1  310.84   15.97
  -7 -10  -1  295.52   18.53
   7  10   2  151.77   11.10
  -7 -10  -2  139.76   12.48
  -7 -10  -2  164.22   13.73
   7  10   3    7.69    5.96
  -7 -10  -3    9.34    6.22
  -7 -10  -3   12.23    6.25
   7  10   4   89.20    9.39
  -7 -10  -4  101.44    9.61
   7  10   5   49.59    7.69
  -7 -10  -5   56.96    7.35
   7  10   6    1.94    6.71
  -7 -10  -6  -12.18    6.99
   7  10   7  -20.93    6.94
   7  10   7    1.35    1.81
  -7 -10  -7    1.17    5.80
  -7 -10  -8   11.18    7.17
  -7 -10  -9   36.17    8.82
   7  10  10   81.38   10.09
  -7 -10 -10   74.96   10.23
   7  10  11   91.03   10.35
   7  10  12  150.75   14.39
  -7 -11  -1   27.78    8.25
  -7 -11  -2   41.47    7.18
  -7 -11  -3   78.21    9.45
  -7 -11  -4  251.20   16.25
  -7 -11  -5  152.25   12.85
  -7 -11  -6   10.78    8.68
  -7 -11  -7   71.13   10.41
  -7 -11  -8   58.79    8.51
   7  11   9   -6.72    6.74
  -7 -11  -9    6.64    6.92
   7  11  10  110.26   12.20
  -7 -12  -4  375.44   27.04
  -7 -12  -5  164.04   15.28
  -7 -12  -6    4.64    6.11
   7  12   7   13.56    7.66
  -7 -12  -7   20.43    7.55
   7  12   8   81.99   12.17
  -8   7   1   48.45    8.46
  -8   7   0   -1.76    5.08
  -8   7  -1   -1.50    4.88
   8  -7   2   -3.82    6.27
  -8   7  -2   10.31    5.18
   8  -7   3    6.29    4.92
  -8   7  -3   12.26    5.59
   8  -7   4   -1.97    4.42
  -8   7  -4    3.12    4.81
  -8   6   3   14.42    5.96
  -8   6   2   19.05    6.03
  -8   6   1   49.85    6.47
   8  -6   0  214.60   13.94
  -8   6   0  216.36   12.01
   8  -6   1  124.68    9.75
   8  -6   1  149.16   11.45
  -8   6  -1  155.61    9.76
   8  -6   2   57.47    6.58
   8  -6   2   64.19    8.58
  -8   6  -2   74.66    6.81
   8  -6   3   45.51    6.95
   8  -6   3   43.77    8.82
  -8   6  -3   51.34    5.69
  -8   6  -3   47.52    3.67
   8  -6   4   -1.81    3.96
  -8   6  -4   -3.24    3.86
  -8   6  -4    0.00    2.94
   8  -6   5   18.58    4.91
  -8   6  -5   24.01    5.05
  -8   6  -5   26.36    3.91
   8  -6   6    8.91    4.52
  -8   6  -6   10.07    3.45
  -8   6  -6    7.98    3.38
  -8   6  -7   23.29    4.09
  -8   5   4   -2.29    6.17
  -8   5   3  132.04   10.51
  -8   5   2  143.00   10.05
  -8   5   1   12.84    5.06
   8  -5   0  171.64   10.65
  -8   5   0  202.30   11.53
   8  -5   1  314.90   16.88
   8  -5   1  388.21   21.62
  -8   5  -1  395.96   19.78
   8  -5   2  240.19   13.83
   8  -5   2  281.89   13.26
  -8   5  -2  275.46   14.91
  -8   5  -2  292.93   11.24
   8  -5   3   21.01    4.08
   8  -5   3   19.53    7.33
  -8   5  -3   15.98    5.17
  -8   5  -3   15.95    2.66
   8  -5   4   13.71    4.04
   8  -5   4   21.26    7.40
  -8   5  -4   14.19    4.37
  -8   5  -4   13.32    3.23
   8  -5   5   -1.50    4.62
   8  -5   5   -1.25    7.26
  -8   5  -5    3.07    3.85
  -8   5  -5   -3.56    3.14
   8  -5   6  112.53    6.54
  -8   5  -6  143.64    8.81
  -8   5  -6  137.15    7.48
   8  -5   7   74.69    6.38
  -8   5  -7  102.49    7.68
  -8   5  -7  111.73    7.19
  -8   5  -8    6.24    3.77
  -8   5  -8   -4.66    3.41
  -8   4   5  322.50   18.71
  -8   4   4   10.49    5.93
  -8   4   3  179.38   11.78
   8  -4  -2  216.57   12.63
  -8   4   2  246.96   15.50
  -8   4   1   79.88    7.09
   8  -4   0   60.85    6.20
  -8   4   0   72.94    6.41
   8  -4   1  212.94   12.61
  -8   4  -1  259.10   12.21
  -8   4  -1  269.14   10.86
   8  -4   2   81.98    7.25
   8  -4   2   93.63    7.81
  -8   4  -2   97.82    7.46
  -8   4  -2   90.67    4.99
   8  -4   3    0.94    4.52
   8  -4   3    8.98    6.14
  -8   4  -3    4.16    4.47
  -8   4  -3    9.71    2.12
   8  -4   4   10.40    3.38
   8  -4   4    8.44    6.30
  -8   4  -4    5.82    3.41
  -8   4  -4    9.28    2.53
   8  -4   5   72.39    5.87
   8  -4   5   83.87    9.03
  -8   4  -5   92.92    6.14
  -8   4  -5   96.18    5.25
   8  -4   6  215.82   11.32
   8  -4   6  227.94   16.36
  -8   4  -6  250.48   12.96
  -8   4  -6  247.96   11.63
   8  -4   7  126.82    7.61
   8  -4   7  131.48   10.80
  -8   4  -7  161.96    9.19
  -8   4  -7  153.47    8.60
   8  -4   8   17.05    3.66
   8  -4   8   18.69    7.30
  -8   4  -8   29.02    4.48
  -8   4  -8   21.99    3.61
   8  -4   9   -4.76    2.80
  -8   4  -9    2.34    3.65
  -8   4  -9   -2.96    4.25
  -8   3   6  276.38   19.64
  -8   3   5  421.71   22.83
  -8   3   4  148.17   10.01
  -8   3   3   -0.20    4.10
   8  -3  -2   -1.53    4.47
  -8   3   2    0.66    5.28
   8  -3  -1   23.74    5.09
  -8   3   1   28.11    4.74
   8  -3   0   28.93    4.47
  -8   3   0   35.51    5.78
  -8   3   0   31.42    1.85
  -8   3   0   33.39    1.81
   8  -3   1    2.07    3.13
  -8   3  -1    8.06    4.09
   8  -3   2   37.60    4.93
  -8   3  -2   44.42    4.44
   8  -3   3   18.14    3.69
   8  -3   3   18.53    6.01
  -8   3  -3   11.51    3.02
   8  -3   4   79.56    5.51
   8  -3   4   91.46    7.13
  -8   3  -4   99.26    6.39
   8  -3   5  156.69    8.82
   8  -3   5  176.21   10.14
  -8   3  -5  167.02    9.19
   8  -3   6  156.13    9.32
   8  -3   6  174.92   11.18
  -8   3  -6  192.80   10.10
   8  -3   7   77.75    7.04
   8  -3   7   81.63    8.45
  -8   3  -7  106.12    7.43
   8  -3   8   55.61    4.24
   8  -3   8   49.24    7.99
  -8   3  -8   60.17    5.44
   8  -3   9   25.34    3.99
   8  -3   9   22.60    7.78
  -8   3  -9   19.19    4.35
   8  -3  10   78.79    5.10
  -8   3 -10   99.16    6.37
  -8   2   6    3.28    5.43
  -8   2   5   22.10    5.77
  -8   2   4  208.46   12.24
   8  -2  -3  312.73   20.39
  -8   2   3  347.13   16.60
   8  -2  -2  378.78   19.76
  -8   2   2  464.66   21.82
   8  -2  -1  177.18    9.64
  -8   2   1  220.96   12.67
  -8   2   1  208.18    8.59
   8  -2   0    4.45    4.51
  -8   2   0    4.14    4.25
   8  -2   1  320.67   17.56
  -8   2  -1  374.32   17.03
   8  -2   2  161.81    9.93
  -8   2  -2  188.29    9.72
   8  -2   3   45.95    5.15
  -8   2  -3   41.88    3.78
   8  -2   4  127.49    7.89
   8  -2   4  131.02    9.67
  -8   2  -4  154.48    7.71
   8  -2   5   56.07    4.35
   8  -2   5   60.59    6.37
  -8   2  -5   63.96    4.80
   8  -2   6   -1.57    2.73
   8  -2   6    4.84    4.27
  -8   2  -6    2.89    3.46
   8  -2   7   29.83    4.07
   8  -2   7   26.00    5.42
  -8   2  -7   26.82    3.97
   8  -2   8   10.07    3.31
   8  -2   8    3.39    5.33
  -8   2  -8   10.31    3.89
   8  -2   9  148.38    7.81
   8  -2   9  176.10   12.18
  -8   2  -9  173.70    8.32
   8  -2  10  657.39   32.88
   8  -2  10  657.21   32.78
  -8   2 -10  673.98   28.22
   8  -2  11  119.44    7.45
  -8   2 -11  109.53    7.05
  -8   1   6   90.25    9.04
  -8   1   5  157.40   11.62
   8  -1  -4   -9.60    4.23
  -8   1   4    2.59    5.80
   8  -1  -3  467.19   30.69
  -8   1   3  502.16   29.39
  -8   1   3  536.47   22.84
   8  -1  -2  954.92   41.54
  -8   1   2  941.74   43.20
  -8   1   2  966.86   41.42
   8  -1  -1  686.92   37.97
  -8   1   1  726.88   43.23
  -8   1   1  705.82   32.47
   8  -1   0   -4.62    3.79
  -8   1   0    3.78    4.16
   8  -1   1   45.47    4.42
  -8   1  -1   37.92    4.50
   8  -1   2    9.70    2.92
  -8   1  -2   10.74    3.16
   8  -1   3   39.19    3.89
  -8   1  -3   34.61    3.96
   8  -1   4  119.27    6.58
  -8   1  -4  123.30    7.66
   8  -1   5   73.94    5.51
   8  -1   5   79.91    6.73
  -8   1  -5   82.85    6.03
   8  -1   6   10.32    3.36
   8  -1   6   12.65    4.29
  -8   1  -6    6.86    3.41
   8  -1   7  108.65    5.93
   8  -1   7  129.21    8.92
  -8   1  -7  118.86    6.62
   8  -1   8    4.10    3.15
   8  -1   8   -2.26    4.94
  -8   1  -8   -0.77    3.04
   8  -1   9  295.50   13.17
   8  -1   9  290.28   17.81
  -8   1  -9  298.93   15.56
   8  -1  10  231.12   11.15
   8  -1  10  222.02   14.33
  -8   1 -10  220.08   11.27
   8  -1  11  160.76    9.69
   8  -1  11  153.71   12.50
  -8   1 -11  148.06    9.17
   8  -1  12   84.55    6.56
   8  -1  12   88.52    9.55
  -8   1 -12   87.17    6.44
  -8   0   6   68.92    8.24
  -8   0   5  396.73   21.31
   8   0  -4   69.60    7.12
  -8   0   4   71.35    7.18
  -8   0   4   71.17    4.62
   8   0  -3  135.31   10.43
  -8   0   3  153.86   10.61
  -8   0   3  144.26    8.03
   8   0  -2  267.66   16.07
  -8   0   2  276.77   13.95
  -8   0   2  286.86   13.27
   8   0  -1  329.06   17.43
  -8   0   1  307.47   14.24
  -8   0   1  301.50   15.04
   8   0   0   89.58    6.53
  -8   0   0   91.46    5.89
   8   0   1  216.11   13.29
  -8   0  -1  218.79    9.24
   8   0   2   18.82    4.06
  -8   0  -2   29.83    3.96
   8   0   3  109.12    6.38
  -8   0  -3   99.86    7.18
   8   0   4  213.80   10.71
  -8   0  -4  218.76    9.97
   8   0   5    3.39    2.40
   8   0   5   10.99    3.66
  -8   0  -5    8.55    3.70
   8   0   6  112.17    7.56
   8   0   6  119.89    8.17
  -8   0  -6  114.14    7.32
   8   0   7   22.07    3.53
   8   0   7   23.87    5.04
  -8   0  -7   12.75    3.92
   8   0   8    3.81    3.53
   8   0   8    0.92    3.57
  -8   0  -8   -3.90    3.65
   8   0   9    6.38    3.27
   8   0   9    7.37    5.10
  -8   0  -9    3.97    4.16
   8   0  10    9.26    3.71
   8   0  10   -4.64    4.99
  -8   0 -10   -1.35    4.63
   8   0  11   22.18    4.07
   8   0  11   22.51    6.59
  -8   0 -11   16.39    4.08
   8   0  12   39.48    4.39
   8   0  12   46.97    9.24
  -8   0 -12   38.88    5.32
  -8   0 -13  127.13    9.35
  -8  -1   6    8.31    6.22
  -8  -1   5   13.56    5.63
  -8  -1   5    1.78    3.28
   8   1  -4    8.34    5.45
  -8  -1   4    3.71    4.42
  -8  -1   4    5.11    2.94
   8   1  -3   17.36    5.04
  -8  -1   3   25.38    5.08
  -8  -1   3   17.07    3.52
   8   1  -2  130.87    8.69
  -8  -1   2  124.11    8.34
  -8  -1   2  112.11    6.75
   8   1  -1    9.99    3.18
  -8  -1   1    3.18    3.17
  -8  -1   1    4.36    2.48
   8   1   0  243.25   15.16
  -8  -1   0  257.79   11.98
   8   1   1  399.55   24.50
  -8  -1  -1  418.83   17.45
   8   1   2  629.31   26.31
  -8  -1  -2  636.20   34.55
   8   1   3  335.58   15.04
  -8  -1  -3  317.03   20.07
   8   1   4   10.73    3.46
  -8  -1  -4    9.86    4.09
   8   1   5   64.12    5.24
  -8  -1  -5   54.99    5.24
   8   1   6   37.03    3.98
   8   1   6   36.11    4.70
  -8  -1  -6   33.97    4.10
   8   1   7  403.85   16.30
   8   1   7  386.62   16.05
  -8  -1  -7  410.57   19.42
   8   1   8  256.46   11.47
   8   1   8  235.34   11.73
  -8  -1  -8  225.08   12.23
   8   1   9   11.29    3.49
   8   1   9    0.40    4.92
  -8  -1  -9    1.72    3.88
   8   1  10  128.21    7.68
   8   1  10  123.97    9.92
  -8  -1 -10  122.38    7.65
   8   1  11  144.58    9.34
   8   1  11  133.65    8.29
  -8  -1 -11  119.64    7.46
   8   1  12   -1.81    3.94
   8   1  12    3.86    7.25
  -8  -1 -12    6.96    4.36
   8   1  13  292.06   17.14
  -8  -1 -13  269.29   15.64
   8   1  14  315.40   17.93
  -8  -2   6  250.26   16.86
  -8  -2   6  243.95   15.17
   8   2  -5  403.53   22.01
  -8  -2   5  534.73   30.21
  -8  -2   5  557.51   26.94
   8   2  -4   77.78    6.63
  -8  -2   4   71.00    6.74
  -8  -2   4   59.92    5.38
   8   2  -3  178.47    9.99
  -8  -2   3  183.23   11.67
  -8  -2   3  175.94   11.96
   8   2  -2  391.07   20.37
  -8  -2   2  391.46   21.07
  -8  -2   2  378.62   21.87
   8   2  -1  236.84   14.00
  -8  -2   1  230.97   11.78
  -8  -2   1  215.26   12.15
   8   2   0   47.68    5.95
  -8  -2   0   41.22    5.21
   8   2   1  281.08   13.66
  -8  -2  -1  289.74   18.58
   8   2   2  828.90   33.49
  -8  -2  -2  848.54   37.46
   8   2   3   46.70    5.73
  -8  -2  -3   53.75    6.23
   8   2   4   44.41    4.79
  -8  -2  -4   40.21    5.14
   8   2   5    7.05    2.90
  -8  -2  -5    3.16    3.30
   8   2   6  272.50   13.10
  -8  -2  -6  276.99   12.86
   8   2   7  493.72   22.35
   8   2   7  499.74   24.17
  -8  -2  -7  474.76   24.99
   8   2   8  342.33   14.59
   8   2   8  295.48   14.16
  -8  -2  -8  301.20   15.40
   8   2   9   -2.81    3.38
   8   2   9    7.75    3.44
  -8  -2  -9    5.92    3.54
   8   2  10  135.81    8.29
   8   2  10  130.51    9.81
  -8  -2 -10  113.63    8.90
   8   2  11  193.83   10.37
   8   2  11  175.95   12.31
  -8  -2 -11  172.06   10.24
   8   2  12    5.13    4.07
   8   2  12   -1.49    6.14
  -8  -2 -12   -3.38    4.39
   8   2  13   53.50    5.45
  -8  -2 -13   41.57    6.07
   8   2  14   30.44    5.86
   8   2  14   28.42    4.44
  -8  -3   6  385.58   27.97
   8   3  -5  507.57   30.75
  -8  -3   5  584.80   34.46
  -8  -3   5  567.58   32.50
   8   3  -4  289.73   16.46
  -8  -3   4  315.11   19.61
  -8  -3   4  314.58   16.96
   8   3  -3   37.72    5.46
  -8  -3   3   33.79    4.73
  -8  -3   3   25.60    3.87
   8   3  -2   21.23    4.49
  -8  -3   2   30.58    5.84
  -8  -3   2   31.13    5.05
   8   3  -1  128.07   10.31
  -8  -3   1  125.64    9.83
  -8  -3   1  121.46    7.83
   8   3   0    3.02    4.08
  -8  -3   0    3.82    4.33
  -8  -3   0    3.13    2.81
   8   3   1  145.29    9.47
  -8  -3  -1  135.34    9.24
   8   3   2   79.79    5.60
  -8  -3  -2   94.51    6.71
   8   3   3   16.66    4.08
  -8  -3  -3   22.60    4.36
   8   3   4   50.37    4.66
  -8  -3  -4   45.32    4.65
   8   3   5   95.27    6.19
  -8  -3  -5   87.74    6.32
   8   3   6   65.14    5.35
  -8  -3  -6   75.18    5.97
   8   3   7  536.82   23.13
   8   3   7  528.04   21.95
  -8  -3  -7  509.71   31.30
   8   3   8  281.61   15.09
   8   3   8  265.58   13.31
  -8  -3  -8  260.19   15.66
   8   3   9   10.87    3.87
   8   3   9   15.21    4.40
  -8  -3  -9   11.63    4.34
   8   3  10   27.97    4.68
   8   3  10   28.01    4.99
  -8  -3 -10   31.27    4.67
   8   3  11   43.10    5.05
   8   3  11   29.01    6.13
  -8  -3 -11   32.00    5.56
   8   3  12   10.20    4.26
   8   3  12    2.37    5.27
  -8  -3 -12   -0.94    4.77
   8   3  13   14.54    4.53
  -8  -3 -13   23.00    5.55
   8   3  14   47.05    6.88
   8   3  14   69.99    6.59
  -8  -4   6   33.96    6.18
  -8  -4   5   36.29    6.04
  -8  -4   5   38.65    7.24
   8   4  -4  263.55   12.49
  -8  -4   4  285.51   18.52
  -8  -4   4  264.94   14.02
   8   4  -3  212.98   11.31
  -8  -4   3  219.01   14.65
  -8  -4   3  233.29   14.67
   8   4  -2   57.06    7.48
  -8  -4   2   48.57    6.17
  -8  -4   2   53.09    5.94
   8   4  -1  100.36    7.29
  -8  -4   1  109.64    8.37
  -8  -4   1  115.78    7.54
   8   4   0   18.59    3.97
  -8  -4   0   17.36    5.13
  -8  -4   0   20.14    4.57
   8   4   1   33.77    4.94
  -8  -4  -1   37.42    5.32
   8   4   2  178.33   10.01
  -8  -4  -2  159.94   12.94
   8   4   3    1.26    3.41
  -8  -4  -3    6.28    4.17
   8   4   4   51.59    4.71
  -8  -4  -4   56.33    5.42
   8   4   5  115.77    7.98
  -8  -4  -5  136.37    9.51
   8   4   6  110.20    7.07
  -8  -4  -6  106.08    7.85
   8   4   7    4.27    4.19
   8   4   7   10.70    3.25
  -8  -4  -7    7.83    4.37
   8   4   8   20.96    4.38
   8   4   8    5.29    3.26
  -8  -4  -8    5.01    3.49
   8   4   9   53.92    5.83
   8   4   9   52.25    4.59
  -8  -4  -9   58.91    6.40
   8   4  10  372.20   17.91
   8   4  10  369.71   17.64
  -8  -4 -10  350.96   20.33
   8   4  11  781.65   37.89
   8   4  11  760.17   33.06
  -8  -4 -11  719.13   48.27
   8   4  12  108.89    8.34
   8   4  12  102.13    8.47
  -8  -4 -12  102.64    8.00
   8   4  13   64.36    6.31
  -8  -4 -13   58.43    7.58
   8   4  14  101.85    9.38
   8   4  14  104.78    8.97
  -8  -5   5   59.44    8.08
  -8  -5   5   39.06    7.81
   8   5  -4    5.61    3.82
  -8  -5   4    9.08    6.40
  -8  -5   4    0.40    5.19
   8   5  -3   81.94    6.79
  -8  -5   3   86.41    7.87
  -8  -5   3   67.06    7.85
   8   5  -2  835.69   35.38
  -8  -5   2  868.62   51.55
  -8  -5   2  792.44   32.07
   8   5  -1  827.88   38.22
  -8  -5   1  913.26   52.80
  -8  -5   1  840.22   36.89
   8   5   0   16.35    4.00
  -8  -5   0    9.49    5.22
  -8  -5   0   17.19    4.94
   8   5   1   21.83    3.76
  -8  -5  -1   28.00    5.72
   8   5   2   91.09    7.43
  -8  -5  -2   96.53    8.43
   8   5   3    1.46    3.89
  -8  -5  -3    6.73    4.83
   8   5   4  272.32   13.22
  -8  -5  -4  240.85   14.34
   8   5   5  335.54   17.78
  -8  -5  -5  319.20   16.68
   8   5   6   14.90    4.00
  -8  -5  -6    8.53    3.81
   8   5   7   53.96    5.82
  -8  -5  -7   60.63    6.33
   8   5   8  162.81    9.98
   8   5   8  168.51    9.14
  -8  -5  -8  151.27   10.07
   8   5   9   10.57    4.51
   8   5   9    5.29    3.89
  -8  -5  -9    6.98    4.86
   8   5  10  611.82   30.01
   8   5  10  629.54   27.18
  -8  -5 -10  564.12   27.70
   8   5  11  554.33   31.71
   8   5  11  555.09   26.59
  -8  -5 -11  511.29   32.65
   8   5  12  108.66    8.76
  -8  -5 -12   95.15    9.26
   8   5  13   11.89    5.47
  -8  -5 -13   10.49    5.98
   8   5  14   -4.79    6.88
   8   5  14   12.14    6.49
   8   6  -4  120.98   10.15
  -8  -6   4  184.12   12.72
  -8  -6   4  188.44   12.24
   8   6  -3   69.70    7.83
  -8  -6   3   64.28    9.26
  -8  -6   3   37.45    6.90
   8   6  -2  376.39   24.43
  -8  -6   2  392.35   21.59
  -8  -6   2  385.82   18.78
   8   6  -1  324.04   20.08
  -8  -6   1  336.65   17.91
  -8  -6   1  300.44   19.78
   8   6   0  152.37   10.39
  -8  -6   0  159.42   10.89
  -8  -6   0  140.83   10.27
   8   6   1    0.17    3.60
  -8  -6  -1    7.31    5.03
  -8  -6  -1   10.82    4.41
   8   6   2    5.05    4.35
  -8  -6  -2   -4.78    3.90
   8   6   3   26.50    4.49
  -8  -6  -3   21.73    4.66
   8   6   4  104.20    8.13
  -8  -6  -4   92.12    8.37
   8   6   5  204.63   12.09
  -8  -6  -5  181.37   10.97
   8   6   6    0.61    3.75
  -8  -6  -6    2.68    3.80
   8   6   7   99.82    7.80
  -8  -6  -7  103.79    7.65
   8   6   8   14.97    4.63
   8   6   8    9.69    3.33
  -8  -6  -8   20.25    4.60
   8   6   9   22.92    6.82
   8   6   9   22.15    4.52
  -8  -6  -9   23.95    7.37
   8   6  10   53.05    6.59
   8   6  10   55.95    5.23
  -8  -6 -10   52.80    6.08
   8   6  11   44.56    7.27
   8   6  11   37.20    4.95
  -8  -6 -11   23.40    5.73
   8   6  12   64.89    7.62
  -8  -6 -12   92.33    8.53
   8   6  13   74.09    8.15
  -8  -6 -13   72.35    8.91
   8   6  14   68.59    9.75
   8   6  14   73.93    9.29
  -8  -7   4   20.97    7.03
  -8  -7   3    0.58    5.96
  -8  -7   3   -1.16    5.90
   8   7  -2    6.96    4.16
  -8  -7   2   -1.58    4.56
  -8  -7   2    2.67    5.89
   8   7  -1    2.58    4.44
  -8  -7   1   30.20   14.44
  -8  -7   1   12.77   12.16
   8   7   0   38.48    6.08
  -8  -7   0   32.90    7.24
  -8  -7   0   38.41    7.19
   8   7   1  188.36   10.57
  -8  -7  -1  158.38   13.00
  -8  -7  -1  150.18   10.61
   8   7   2  163.77   12.24
  -8  -7  -2  146.22   12.06
   8   7   3   86.96    7.28
  -8  -7  -3   73.74    7.81
   8   7   4  109.50    8.51
  -8  -7  -4  110.22    7.84
   8   7   5   16.94    4.46
  -8  -7  -5    4.11    4.28
   8   7   6   19.00    5.68
  -8  -7  -6    8.31    5.23
   8   7   7  115.76    8.54
  -8  -7  -7  108.22    9.35
   8   7   8  192.27   11.60
  -8  -7  -8  162.02    9.93
   8   7   9    4.25    6.40
   8   7   9    7.53    3.15
  -8  -7  -9    3.16    4.70
   8   7  10   51.46    5.99
   8   7  10   43.66    4.90
  -8  -7 -10   37.21    7.23
   8   7  11   58.02    7.73
   8   7  11   87.90    6.57
  -8  -7 -11   81.72    8.58
   8   7  12   22.73    6.29
  -8  -7 -12   19.60    7.38
   8   7  13   63.89    9.68
   8   7  13   12.34    8.60
  -8  -7 -13   57.54    8.72
   8   7  14  280.58   19.47
  -8  -8   3   -5.06    5.71
   8   8  -2   99.71   21.26
  -8  -8   2   81.11    9.29
   8   8  -1   54.02    6.08
  -8  -8   1   67.25    8.69
  -8  -8   1   62.48    9.35
   8   8   0   -1.29    5.08
  -8  -8   0   -8.97    6.50
  -8  -8   0    1.87    7.82
   8   8   1  140.09    9.73
  -8  -8  -1  129.52   10.42
  -8  -8  -1  138.63    9.72
   8   8   2  340.39   22.67
  -8  -8  -2  336.91   24.55
  -8  -8  -2  349.31   16.85
   8   8   3  174.88   10.88
  -8  -8  -3  170.72   11.22
   8   8   4    3.63    3.96
  -8  -8  -4   -2.65    5.04
   8   8   5   49.58    7.13
  -8  -8  -5   49.51    6.69
   8   8   6    6.40    5.59
  -8  -8  -6    5.32    5.09
   8   8   7  285.15   15.65
  -8  -8  -7  264.97   19.99
   8   8   8  342.82   19.93
  -8  -8  -8  358.46   23.57
   8   8   9   34.57    6.11
   8   8   9   46.39    4.06
  -8  -8  -9   31.51    6.27
   8   8  10   20.71    6.30
   8   8  10   14.68    3.29
  -8  -8 -10    0.24    5.02
  -8  -8 -11  134.94   14.38
  -8  -8 -12  126.91   11.76
   8   8  13   21.85    7.57
  -8  -9   1  106.97   10.20
  -8  -9   0   31.45    5.58
  -8  -9  -1   43.39    7.26
  -8  -9  -1   35.70    7.52
   8   9   2  172.58   10.81
  -8  -9  -2  194.56   12.18
   8   9   3   30.82    5.76
  -8  -9  -3   38.97    7.44
   8   9   4    4.13    6.05
  -8  -9  -4   14.31    5.96
   8   9   5   15.45    6.45
  -8  -9  -5   18.32    6.97
   8   9   6   54.72    7.51
  -8  -9  -6   73.62    9.53
  -8  -9  -7   90.44    8.98
   8   9   9  152.88    8.15
  -8  -9  -9  129.38   11.43
  -8  -9 -10    7.80    6.62
  -8  -9 -11   13.27    7.09
   8   9  12   16.72    9.27
  -8  -9 -12    4.94    8.79
  -8 -10   0    6.44    8.16
  -8 -10  -1   17.84    6.94
  -8 -10  -2  -13.30    7.61
  -8 -10  -3    5.59    6.25
  -8 -10  -4    7.24    6.47
  -8 -10  -5   28.76    8.64
  -8 -10  -6   35.88    7.11
  -8 -10  -7    6.25    6.41
  -8 -10  -8   23.04    9.16
  -8 -10  -9    5.99    6.65
  -8 -10 -10   27.84    8.26
   8  10  11  221.44   17.43
  -8 -10 -11  195.50   16.43
  -8 -11  -3  -10.85    8.61
  -8 -11  -4   19.04    7.54
  -8 -11  -5  112.97   11.70
  -8 -11  -6   66.30   10.60
  -8 -11  -7   -9.39    7.08
  -8 -11  -8   97.14   12.23
  -9   5   1    0.77    6.61
  -9   5   0   67.71    7.65
  -9   5  -1  495.27   22.37
   9  -5   2  251.30   14.14
   9  -5   3   12.35    4.70
  -9   5  -3    3.81    5.70
   9  -5   4   25.49    5.79
  -9   5  -4   44.95    6.42
   9  -5   5   84.22    7.33
  -9   5  -5  121.53    7.91
  -9   5  -5  104.42    6.34
   9  -5   6   40.20    5.18
  -9   5  -6   47.27    6.29
  -9   4   2   74.72    8.04
  -9   4   1   23.86    7.22
  -9   4   0   82.49    7.43
   9  -4   1  213.39   10.75
  -9   4  -1  253.96   13.81
   9  -4   2  273.42   12.41
  -9   4  -2  323.99   17.07
  -9   4  -2  340.43   14.76
   9  -4   3  161.16    9.33
  -9   4  -3  189.66   11.86
  -9   4  -3  190.24    8.32
   9  -4   4   29.59    6.26
  -9   4  -4   25.68    5.44
  -9   4  -4   39.74    3.23
  -9   4  -5    1.18    4.27
  -9   4  -5    4.54    3.59
   9  -4   6    4.40    4.40
  -9   4  -6   -1.03    4.41
  -9   4  -6    1.20    3.30
   9  -4   7    8.05    4.24
  -9   4  -7    7.93    4.55
  -9   4  -7   11.49    3.84
   9  -4   8    5.05    4.30
  -9   4  -8   15.51    4.60
  -9   3   3   -0.94    6.01
  -9   3   2   -6.40    6.35
  -9   3   1   -1.07    5.93
  -9   3   0    0.61    4.69
   9  -3   1    7.18    5.73
  -9   3  -1   22.87    4.81
   9  -3   2    8.88    4.48
  -9   3  -2   11.40    4.52
   9  -3   3   89.98    7.07
   9  -3   3   86.78    7.91
  -9   3  -3   95.84    7.10
   9  -3   4  206.19   10.74
   9  -3   4  258.88   14.19
  -9   3  -4  280.38   13.87
   9  -3   5  362.21   16.81
   9  -3   5  417.96   20.73
  -9   3  -5  436.08   19.07
   9  -3   6  174.63   10.08
   9  -3   6  205.31   13.65
  -9   3  -6  227.56   14.05
   9  -3   7   11.01    4.47
  -9   3  -7   -4.41    5.06
   9  -3   8   78.71    6.05
  -9   3  -8   94.37    7.95
   9  -3   9   78.74    6.53
  -9   3  -9   84.88    8.83
  -9   2   4    8.57    5.73
  -9   2   3    8.66    7.11
  -9   2   2  162.38   11.25
  -9   2   1  123.06    8.29
   9  -2   0   12.00    4.41
  -9   2   0    2.92    5.51
  -9   2   0    9.66    2.13
   9  -2   1  152.67    9.97
  -9   2  -1  186.71   11.05
   9  -2   2  113.79    7.77
  -9   2  -2  146.46    8.54
   9  -2   3    6.74    4.45
  -9   2  -3   16.37    5.05
   9  -2   4  242.76   14.80
   9  -2   4  303.15   16.99
  -9   2  -4  295.42   13.65
   9  -2   5  803.74   39.59
   9  -2   5  946.08   48.99
  -9   2  -5  961.09   42.72
   9  -2   6  366.67   16.21
   9  -2   6  385.44   17.91
  -9   2  -6  422.33   21.50
   9  -2   7   13.12    4.75
   9  -2   7   11.70    6.38
  -9   2  -7   23.70    4.16
   9  -2   8    4.72    3.76
   9  -2   8   -8.74    7.38
  -9   2  -8    0.44    4.21
   9  -2   9   -6.70    3.67
  -9   2  -9    0.18    4.34
   9  -2  10    4.36    3.84
  -9   2 -10    9.54    4.49
  -9   1   4    8.15    5.14
  -9   1   3  107.37    9.39
  -9   1   2  333.86   21.55
  -9   1   2  362.67   15.70
   9  -1  -1  294.74   18.26
  -9   1   1  361.06   18.65
   9  -1   0   30.81    5.37
  -9   1   0   18.77    5.32
  -9   1   0   19.29    2.60
   9  -1   1   34.71    6.15
  -9   1  -1   53.44    6.37
   9  -1   2  386.67   16.56
  -9   1  -2  430.69   17.71
   9  -1   3   73.19    6.18
  -9   1  -3   65.00    6.51
   9  -1   4   64.79    5.78
  -9   1  -4   66.41    6.34
   9  -1   5   97.96    6.30
   9  -1   5  101.13    8.45
  -9   1  -5   86.76    7.21
   9  -1   6  101.68    6.91
   9  -1   6  118.52    9.53
  -9   1  -6  126.80    8.41
   9  -1   7  177.38    8.79
   9  -1   7  206.37   11.79
  -9   1  -7  205.86   10.63
   9  -1   8  107.73    6.87
   9  -1   8  116.28    9.10
  -9   1  -8  116.68    8.02
   9  -1   9   69.74    6.24
   9  -1   9   82.28    8.53
  -9   1  -9   95.27    6.67
   9  -1  10   34.38    4.55
   9  -1  10   28.26    9.03
  -9   1 -10   22.24    4.72
   9  -1  11   19.70    4.59
  -9   1 -11   23.30    5.64
  -9   0   5    3.54    6.08
  -9   0   4   22.43    5.49
  -9   0   3   70.63    8.16
  -9   0   3   59.50    4.49
  -9   0   2  165.09   10.20
  -9   0   2  170.46    9.21
   9   0  -1  262.80   13.28
  -9   0   1  275.04   14.36
  -9   0   1  269.79   12.67
   9   0   0  112.85    9.24
  -9   0   0  110.09    8.09
  -9   0   0  115.71    5.92
   9   0   1   10.15    3.96
  -9   0  -1    8.73    4.90
   9   0   2   16.28    5.01
  -9   0  -2   18.21    4.38
   9   0   3   46.67    7.06
  -9   0  -3   50.56    6.41
   9   0   4  106.67    7.62
  -9   0  -4  116.92    8.25
   9   0   5  243.93   12.10
  -9   0  -5  262.29   14.98
   9   0   6   21.25    3.75
   9   0   6   21.63    5.73
  -9   0  -6   17.90    3.22
   9   0   7   57.28    4.79
   9   0   7   53.57    7.16
  -9   0  -7   48.73    5.59
   9   0   8  265.15   12.60
   9   0   8  282.42   14.82
  -9   0  -8  285.75   13.97
   9   0   9  463.00   23.16
   9   0   9  479.23   24.47
  -9   0  -9  503.47   23.93
   9   0  10  155.91    8.12
   9   0  10  161.81   11.11
  -9   0 -10  153.84    8.46
   9   0  11    7.05    3.79
   9   0  11   10.34    6.29
  -9   0 -11   11.09    5.79
   9   0  12   15.53    4.25
  -9   0 -12   23.55    5.41
  -9  -1   5   45.55    7.91
  -9  -1   4   20.76    7.15
  -9  -1   3    5.75    5.05
  -9  -1   3    2.61    3.34
   9   1  -2   39.19   15.33
  -9  -1   2   11.27    4.85
  -9  -1   2   15.32    2.99
   9   1  -1   18.24    4.77
  -9  -1   1   15.05    4.40
  -9  -1   1   11.47    3.33
   9   1   0   40.69    5.19
  -9  -1   0   43.50    5.84
  -9  -1   0   38.52    4.18
   9   1   1  459.27   19.46
  -9  -1  -1  485.96   22.68
   9   1   2  932.53   44.99
  -9  -1  -2 1014.14   38.86
   9   1   3  258.74   14.87
  -9  -1  -3  301.82   18.59
   9   1   4   92.02    6.94
  -9  -1  -4  131.57    8.74
   9   1   5  306.38   15.51
  -9  -1  -5  316.42   15.60
   9   1   6  165.79    9.10
   9   1   6  160.87   11.02
  -9  -1  -6  153.76    9.80
   9   1   7    5.34    4.55
   9   1   7   -1.39    5.41
  -9  -1  -7   11.68    4.55
   9   1   8  169.53    9.39
   9   1   8  155.30    9.75
  -9  -1  -8  183.82   11.30
   9   1   9  299.91   18.69
   9   1   9  315.29   15.21
  -9  -1  -9  307.52   15.35
   9   1  10   78.91    7.22
   9   1  10   90.96   10.08
  -9  -1 -10   92.38    7.20
   9   1  11   -2.40    4.06
   9   1  11   10.51    6.97
  -9  -1 -11    3.96    5.10
   9   1  12   21.36    4.35
   9   1  12    9.99    7.88
  -9  -1 -12   15.34    5.33
  -9  -1 -13   73.88    8.75
  -9  -2   4   85.96    8.63
  -9  -2   4   80.63    7.03
  -9  -2   3   56.52    7.11
  -9  -2   3   49.02    6.44
   9   2  -2   30.04   13.35
  -9  -2   2   38.01    5.40
  -9  -2   2   34.82    4.50
   9   2  -1  230.89   16.33
  -9  -2   1  263.61   15.97
  -9  -2   1  236.85   13.51
   9   2   0    0.50    4.54
  -9  -2   0   13.93    5.80
  -9  -2   0    7.72    3.61
   9   2   1  478.92   31.90
  -9  -2  -1  437.27   24.50
   9   2   2  890.14   40.54
  -9  -2  -2  878.52   45.26
   9   2   3  500.85   23.38
  -9  -2  -3  578.90   28.57
   9   2   4   34.87    5.56
  -9  -2  -4   51.15    6.28
   9   2   5   20.51    3.86
  -9  -2  -5   20.26    4.30
   9   2   6   82.10    6.64
  -9  -2  -6  106.92    7.07
   9   2   7   17.13    4.43
   9   2   7   15.83    5.28
  -9  -2  -7   19.63    5.35
   9   2   8    7.60    4.38
   9   2   8   -4.39    4.34
  -9  -2  -8    2.96    3.57
   9   2   9    1.60    3.48
   9   2   9    5.34    4.65
  -9  -2  -9    8.99    4.91
   9   2  10   -0.11    3.78
   9   2  10    3.24    4.68
  -9  -2 -10    4.24    5.14
   9   2  11    4.96    4.61
   9   2  11    8.40    5.93
  -9  -2 -11    9.15    5.23
   9   2  12   92.84    7.26
   9   2  12   95.77    8.27
  -9  -2 -12   69.92    6.76
   9   2  13   67.04    6.21
   9   2  13   71.93    9.53
  -9  -2 -13   81.47    6.58
  -9  -3   4  175.80   12.16
  -9  -3   4  173.22   11.75
  -9  -3   3   24.71    7.08
  -9  -3   3   25.93    5.47
  -9  -3   2   93.07    9.10
  -9  -3   2   87.59    7.38
   9   3  -1   92.48    7.75
  -9  -3   1   86.24    7.47
  -9  -3   1   75.16    6.96
   9   3   0    0.86    5.22
  -9  -3   0    0.09    5.34
  -9  -3   0   -1.47    3.16
   9   3   1   16.62    5.18
  -9  -3  -1   14.34    4.92
   9   3   2   58.38    6.10
  -9  -3  -2   53.94    6.18
   9   3   3  293.41   13.97
  -9  -3  -3  280.87   15.35
   9   3   4  219.83   13.09
  -9  -3  -4  220.59   11.95
   9   3   5  223.02   11.59
  -9  -3  -5  242.78   12.03
   9   3   6  420.83   20.05
  -9  -3  -6  452.49   28.57
   9   3   7   64.28    6.02
   9   3   7   70.63    6.18
  -9  -3  -7   50.36    6.15
   9   3   8   43.46    5.40
   9   3   8   42.10    5.74
  -9  -3  -8   48.83    5.65
   9   3   9  146.63    8.32
   9   3   9  154.75   10.78
  -9  -3  -9  138.41    9.93
   9   3  10   31.96    5.19
   9   3  10   31.07    6.03
  -9  -3 -10   39.17    5.91
   9   3  11   35.14    4.82
   9   3  11   28.85    6.28
  -9  -3 -11   25.24    5.78
   9   3  12  103.27    7.13
   9   3  12  101.92    9.29
  -9  -3 -12   83.97    8.29
   9   3  13   66.53    7.93
   9   3  13   73.24    8.76
  -9  -3 -13   65.27    8.08
  -9  -4   4   25.18    7.82
  -9  -4   3    4.78    5.77
  -9  -4   3   -0.77    6.13
  -9  -4   2   65.22    8.52
  -9  -4   2   50.76    6.70
   9   4  -1  130.91    9.71
  -9  -4   1  155.38    9.02
  -9  -4   1  127.05    9.37
   9   4   0   10.13    4.38
  -9  -4   0    2.42    4.12
  -9  -4   0    6.44    4.53
   9   4   1   24.68    4.45
  -9  -4  -1   25.07    5.36
   9   4   2  230.58   11.63
  -9  -4  -2  245.23   12.21
   9   4   3   61.96    5.56
  -9  -4  -3   54.40    6.42
   9   4   4  156.96    9.92
  -9  -4  -4  149.02    9.58
   9   4   5  736.03   34.79
  -9  -4  -5  747.44   30.95
   9   4   6 1283.32   67.73
  -9  -4  -6 1262.99   69.50
   9   4   7  112.69    8.34
   9   4   7  126.92    7.81
  -9  -4  -7  124.68    9.69
   9   4   8   62.09    5.79
   9   4   8   69.73    6.82
  -9  -4  -8   60.90    6.70
   9   4   9   93.01    8.02
   9   4   9  115.48    7.65
  -9  -4  -9  118.45    8.41
   9   4  10   -0.41    4.85
   9   4  10   -0.41    4.63
  -9  -4 -10   11.35    4.96
   9   4  11   21.15    5.97
   9   4  11   11.94    5.07
  -9  -4 -11   22.82    6.40
   9   4  12   59.44    6.54
   9   4  12   58.85    7.63
  -9  -4 -12   55.45    7.86
   9   4  13   11.57    5.35
   9   4  13   18.25    5.59
  -9  -4 -13   -1.90    6.20
  -9  -5   3   17.47    7.81
  -9  -5   2  175.47   13.09
  -9  -5   2  141.02   11.69
   9   5  -1  302.72   18.48
  -9  -5   1  368.36   20.87
  -9  -5   1  336.95   16.66
   9   5   0  224.87   14.63
  -9  -5   0  228.35   13.24
  -9  -5   0  209.25   11.52
   9   5   1   23.34    5.05
  -9  -5  -1   30.85    5.44
  -9  -5  -1   25.79    5.73
   9   5   2  344.54   16.51
  -9  -5  -2  340.93   25.47
   9   5   3  215.63   11.76
  -9  -5  -3  205.84   13.88
   9   5   4    7.74    5.34
  -9  -5  -4   10.49    5.32
   9   5   5  321.46   16.54
  -9  -5  -5  334.57   17.26
   9   5   6  586.12   30.29
  -9  -5  -6  602.65   26.33
   9   5   7   88.88    8.37
  -9  -5  -7   78.17    7.87
   9   5   8   50.52    6.89
   9   5   8   54.61    5.73
  -9  -5  -8   52.41    6.73
   9   5   9   58.81    6.09
   9   5   9   59.93    5.65
  -9  -5  -9   62.82    7.53
   9   5  10   23.33    6.10
   9   5  10   18.14    4.67
  -9  -5 -10   13.58    6.13
   9   5  11   61.57    8.02
   9   5  11   58.21    6.24
  -9  -5 -11   40.30    6.80
   9   5  12   32.87    6.59
   9   5  12   26.05    5.68
  -9  -5 -12   30.37    7.40
   9   5  13   11.73    6.18
  -9  -5 -13    7.32    5.67
  -9  -6   3   -5.18    7.32
  -9  -6   2   51.46    8.81
  -9  -6   2   65.68    8.22
  -9  -6   1  265.43   16.60
  -9  -6   1  247.12   13.29
   9   6   0  272.59   16.60
  -9  -6   0  286.76   18.73
  -9  -6   0  269.08   17.82
   9   6   1   50.98    6.03
  -9  -6  -1   29.90    6.23
  -9  -6  -1   28.39    5.30
   9   6   2   23.78    4.99
  -9  -6  -2   34.77    7.53
  -9  -6  -3   29.88    5.68
   9   6   4   -1.32    5.00
  -9  -6  -4    1.05    5.04
   9   6   5    9.76    4.47
  -9  -6  -5   19.18    6.45
   9   6   6   15.36    4.74
  -9  -6  -6   16.16    4.89
   9   6   7   56.62    7.21
  -9  -6  -7   59.39    7.54
   9   6   8  114.79    9.02
   9   6   8  115.95    7.31
  -9  -6  -8   96.64    8.97
   9   6   9  257.00   17.02
   9   6   9  269.56   12.66
  -9  -6  -9  256.39   14.69
   9   6  10  213.04   11.38
   9   6  10  218.86   11.49
  -9  -6 -10  191.03   16.18
   9   6  11   83.75    8.93
   9   6  11   89.47    7.88
  -9  -6 -11   91.62    9.67
   9   6  12   16.65    6.04
   9   6  12   12.90    5.10
  -9  -6 -12    8.13    6.05
  -9  -6 -13   29.04    7.58
  -9  -7   2   13.61    7.45
  -9  -7   1   34.80    6.33
  -9  -7   1   21.57    6.99
  -9  -7   0   64.43    8.55
  -9  -7   0   53.10    8.56
  -9  -7  -1   67.16    7.72
  -9  -7  -1   52.78    7.16
   9   7   2  198.83   14.86
  -9  -7  -2  290.20   19.84
  -9  -7  -2  250.73   14.82
   9   7   3  362.10   24.81
  -9  -7  -3  381.70   29.34
   9   7   4   -2.01    4.53
  -9  -7  -4    4.18    5.99
   9   7   5  155.86   13.38
  -9  -7  -5  150.57   10.61
   9   7   6  214.98   13.26
  -9  -7  -6  196.52   12.43
   9   7   7   10.31    6.44
  -9  -7  -7   21.86    5.67
   9   7   8   38.90    6.14
   9   7   8   34.94    4.97
  -9  -7  -8   22.65    6.91
   9   7   9  379.32   22.17
   9   7   9  406.07   17.97
  -9  -7  -9  358.70   23.85
   9   7  10  212.86   17.32
   9   7  10  251.68   14.16
  -9  -7 -10  261.87   20.17
   9   7  11   12.09    4.40
  -9  -7 -11   -3.77    7.26
  -9  -7 -12   36.77    7.52
  -9  -7 -13   -2.76    7.12
  -9  -8   1   41.81    8.82
  -9  -8   0   42.31    7.29
  -9  -8  -1   55.82    9.63
  -9  -8  -1   48.13    8.39
  -9  -8  -2  455.64   31.31
  -9  -8  -2  507.01   27.57
  -9  -8  -3  502.17   24.14
  -9  -8  -4   84.07    9.86
  -9  -8  -5   20.18    6.94
  -9  -8  -6  115.28   11.80
  -9  -8  -7   70.91    8.26
   9   8   8   23.99    4.00
  -9  -8  -8   17.68    7.31
   9   8   9  182.54    9.97
  -9  -8  -9  171.05   13.73
   9   8  10   32.91    4.91
  -9  -8 -10   20.31    8.23
  -9  -8 -11    1.63    6.47
  -9  -8 -12    5.80    9.73
  -9  -9  -1    3.31    6.83
  -9  -9  -2   88.15   10.18
  -9  -9  -3   99.69   10.48
  -9  -9  -4  206.50   14.03
  -9  -9  -5   51.62    8.97
  -9  -9  -6   -8.26    5.32
  -9  -9  -7   21.84    6.88
   9   9   8   13.66    3.89
  -9  -9  -8    6.76    6.32
  -9  -9  -9   33.51    8.84
  -9  -9 -10   32.85    9.43
  -9  -9 -11    7.00    8.81
  -9 -10  -3    8.76    9.18
  -9 -10  -4   23.12    8.08
  -9 -10  -5  104.28   11.55
  -9 -10  -6  257.83   20.05
  -9 -10  -7  187.81   17.44
  -9 -10  -8    7.33    7.13
 -10   3   0  242.65   13.84
 -10   3  -1  132.49   10.29
 -10   3  -2   19.05    6.39
 -10   3  -3   14.80    6.30
  10  -3   4   -8.59    5.51
 -10   3  -4    2.64    5.67
  10  -3   5   68.38    7.12
 -10   3  -5  103.20    8.94
  10  -3   6   46.19    6.61
 -10   3  -6   46.34    6.92
  10  -3   7    3.63    4.44
 -10   3  -7   -5.61    5.66
 -10   2   1   99.92    9.63
 -10   2   0  200.43   13.97
 -10   2  -1  168.48   11.61
 -10   2  -2    2.70    6.05
 -10   2  -3    2.66    6.33
  10  -2   4   74.72    6.75
 -10   2  -4   92.82    8.09
  10  -2   5  127.74    9.08
 -10   2  -5  159.60   10.26
  10  -2   6   86.33    7.21
 -10   2  -6  113.66    8.78
  10  -2   7   15.90    4.67
 -10   2  -7   12.21    5.48
  10  -2   8   23.12    4.62
 -10   2  -8   36.11    6.46
 -10   1   1   28.53    5.91
 -10   1   0   -8.90    6.69
 -10   1  -1    1.17    5.35
 -10   1  -2   11.99    5.27
  10  -1   3   50.45    6.75
 -10   1  -3   57.85    6.82
  10  -1   4   77.94    6.86
 -10   1  -4  104.42    6.66
  10  -1   5   98.50    7.66
  10  -1   5  139.73    9.90
 -10   1  -5  117.70    8.60
  10  -1   6  104.46    7.37
  10  -1   6  129.24   10.89
 -10   1  -6  140.50   10.29
  10  -1   7   13.56    5.50
 -10   1  -7    8.46    4.92
  10  -1   8   10.62    5.16
 -10   1  -8   17.93    5.58
  10  -1   9   24.01    4.99
 -10   1  -9   17.23    5.90
  10  -1  10   11.60    5.34
 -10   1 -10   17.26    5.57
 -10   0   2   28.44    6.62
 -10   0   1    5.16    5.78
 -10   0   0  118.11    9.29
 -10   0   0   96.71    7.09
 -10   0  -1   11.50    4.66
  10   0   2   62.61   17.31
 -10   0  -2   34.24    5.52
  10   0   3   71.58    7.55
 -10   0  -3   62.33    6.86
  10   0   4   78.90    6.96
 -10   0  -4  111.44    8.24
  10   0   5   29.45    6.09
 -10   0  -5   32.19    6.24
  10   0   6   -1.71    3.99
  10   0   6    7.17    5.48
 -10   0  -6    2.15    5.62
  10   0   7    2.99    5.17
  10   0   7  -10.47    6.96
 -10   0  -7   -0.99    4.78
  10   0   8  235.91   12.21
  10   0   8  244.36   14.44
 -10   0  -8  254.97   14.32
  10   0   9  359.30   20.32
  10   0   9  378.44   20.29
 -10   0  -9  415.80   19.63
  10   0  10  108.43    8.17
 -10   0 -10  113.40    9.97
 -10   0 -11   20.55    6.07
 -10  -1   2   91.42    9.96
 -10  -1   1   10.01    6.25
 -10  -1   1    3.65    3.91
 -10  -1   0   41.89    7.32
 -10  -1   0   44.29    4.99
 -10  -1  -1   20.08    5.29
  10   1   2   24.27    7.91
 -10  -1  -2   26.65    5.32
  10   1   3   56.50    6.40
 -10  -1  -3   59.84    7.42
  10   1   4   31.04    6.11
 -10  -1  -4   55.76    7.01
  10   1   5   -0.24    4.30
 -10  -1  -5    0.61    6.02
  10   1   6  144.53   10.11
  10   1   6  173.71   10.70
 -10  -1  -6  164.17   12.11
  10   1   7    5.99    3.83
  10   1   7    1.88    4.98
 -10  -1  -7    2.36    5.17
  10   1   8  177.43    9.60
  10   1   8  230.14   12.08
 -10  -1  -8  207.23   11.76
  10   1   9  253.89   14.10
  10   1   9  294.24   13.67
 -10  -1  -9  292.39   14.18
  10   1  10  108.79    8.59
  10   1  10  115.33    9.51
 -10  -1 -10  106.75    7.75
  10   1  11   35.70    5.96
 -10  -1 -11   53.00    8.79
 -10  -2   2  133.33   10.24
 -10  -2   1   51.60    7.10
 -10  -2   1   44.99    5.57
 -10  -2   0   13.65    5.21
 -10  -2   0   10.36    4.47
 -10  -2  -1   -0.89    5.43
  10   2   2   71.50   13.19
 -10  -2  -2   63.47    7.87
  10   2   3   51.48    6.64
 -10  -2  -3   64.12    6.84
  10   2   4    6.47    4.81
 -10  -2  -4    9.61    4.97
  10   2   5   22.34    5.28
 -10  -2  -5   18.35    5.59
  10   2   6   39.58    6.56
 -10  -2  -6   43.29    7.03
  10   2   7   25.58    4.46
  10   2   7   24.35    5.95
 -10  -2  -7   37.18    6.20
  10   2   8   37.32    6.05
  10   2   8   30.62    6.79
 -10  -2  -8   29.47    6.13
  10   2   9   30.90    5.76
  10   2   9   36.18    6.35
 -10  -2  -9   51.61    7.34
  10   2  10   59.39    6.12
  10   2  10   59.73    9.09
 -10  -2 -10   56.69    7.54
  10   2  11   70.75    7.30
  10   2  11   85.07    9.14
 -10  -2 -11   90.03    8.40
  10   2  12   76.46    7.09
 -10  -2 -12   62.08    6.99
 -10  -3   2   16.43    7.77
 -10  -3   1  107.73   11.43
 -10  -3   1   98.08    8.35
 -10  -3   0  137.70   10.67
 -10  -3   0  122.62    8.70
 -10  -3  -1  129.47    9.61
 -10  -3  -1  139.54    8.71
 -10  -3  -2  114.33    9.59
  10   3   3   -1.69    4.20
 -10  -3  -3    8.20    4.83
  10   3   4   30.46    5.56
 -10  -3  -4   17.30    6.11
  10   3   5   18.45    5.44
 -10  -3  -5   28.63    5.33
  10   3   6  101.25    8.56
 -10  -3  -6  116.25    8.85
  10   3   7   37.39    5.92
  10   3   7   18.32    5.89
 -10  -3  -7   35.68    7.16
  10   3   8    6.76    4.67
  10   3   8   13.57    5.29
 -10  -3  -8    8.48    5.99
  10   3   9   97.11    9.18
  10   3   9  107.38    9.69
 -10  -3  -9   99.65    9.05
  10   3  10   76.81    7.80
  10   3  10   79.68    6.92
 -10  -3 -10   68.81    8.57
  10   3  11   12.72    5.97
  10   3  11   13.23    6.06
 -10  -3 -11    8.87    6.89
  10   3  12  264.02   16.79
 -10  -3 -12  239.34   19.89
 -10  -4   1   65.08    9.08
 -10  -4   1   52.93    7.08
 -10  -4   0  252.60   15.63
 -10  -4   0  214.60   14.38
 -10  -4  -1  273.91   18.53
 -10  -4  -1  229.32   14.54
 -10  -4  -2   30.31    5.84
 -10  -4  -3   39.03    6.27
  10   4   4   -2.05    4.79
 -10  -4  -4    6.77    5.23
  10   4   5  181.85   11.70
 -10  -4  -5  210.38   13.40
  10   4   6  231.23   13.99
 -10  -4  -6  244.29   17.10
  10   4   7  100.77    7.63
 -10  -4  -7  114.42    9.58
  10   4   8   -1.18    6.17
  10   4   8    8.92    4.44
 -10  -4  -8    5.04    7.38
  10   4   9  122.85    9.44
  10   4   9  147.88    8.66
 -10  -4  -9  131.97   11.87
  10   4  10   73.72    7.09
  10   4  10   86.37    7.31
 -10  -4 -10   82.81    7.82
  10   4  11    3.72    4.73
  10   4  11   -0.78    4.72
 -10  -4 -11   -7.26    6.73
  10   4  12  104.85    9.38
 -10  -4 -12  102.88   10.85
 -10  -5   1    2.60    5.72
 -10  -5   0   37.08    7.03
 -10  -5   0   46.56    8.27
 -10  -5  -1   64.34    7.94
 -10  -5  -1   87.27    7.75
 -10  -5  -2    6.24    5.86
 -10  -5  -3   12.75    7.51
 -10  -5  -4   10.42    5.87
  10   5   5   83.20   11.02
 -10  -5  -5  109.91    9.91
  10   5   6   98.44    9.67
 -10  -5  -6  158.92   12.63
  10   5   7  155.09    9.97
 -10  -5  -7  181.17   14.67
  10   5   8   13.47    5.67
  10   5   8   29.94    5.81
 -10  -5  -8   29.15    6.90
  10   5   9  -11.75    7.26
  10   5   9   -2.24    5.14
 -10  -5  -9   -1.71    5.60
  10   5  10    7.41    5.84
  10   5  11    2.29    5.27
 -10  -5 -11   -0.68    6.72
 -10  -5 -12   11.34    5.47
 -10  -6   0   -7.45    6.09
 -10  -6  -1   15.01    7.40
 -10  -6  -1    1.60    5.77
 -10  -6  -2    1.24    5.36
 -10  -6  -2    6.22    5.19
 -10  -6  -3   63.59    9.33
 -10  -6  -4   25.60    7.10
 -10  -6  -5   66.45    8.21
 -10  -6  -6   19.42    8.04
 -10  -6  -7   -1.11    7.06
  10   6   8   26.52    5.67
 -10  -6  -8   22.27    7.75
  10   6   9  245.90   13.07
 -10  -6  -9  211.89   14.64
  10   6  10  309.23   15.05
 -10  -6 -10  245.28   18.33
  10   6  11   23.72    6.51
 -10  -6 -11   17.26    7.29
 -10  -7  -1    5.22    6.47
 -10  -7  -2    7.94    5.63
 -10  -7  -2   -4.21    6.60
 -10  -7  -3   51.14    7.51
 -10  -7  -4   81.15    9.76
 -10  -7  -5   21.34    6.82
 -10  -7  -6   42.87    6.75
 -10  -7  -7   96.57   10.14
  10   7   8   73.55    6.60
 -10  -7  -8   52.52    9.11
  10   7   9  405.92   19.79
 -10  -7  -9  364.49   21.74
 -10  -7 -10  189.73   20.01
 -10  -7 -11   50.44    9.50
 -10  -8  -2   -6.72    8.51
 -10  -8  -3   53.40    8.41
 -10  -8  -4  115.46   11.09
 -10  -8  -5   10.11    7.97
 -10  -8  -6   24.58    7.48
 -10  -8  -7   24.16    8.35
  10   8   8   23.40    5.01
 -10  -8  -8   20.29    7.42
 -10  -8  -9   19.12    9.05
 -10  -8 -10   57.66    9.12
 -11   1  -4  164.29   10.79
 -11   0  -2    3.38    5.53
 -11   0  -3  311.38   19.45
 -11   0  -4  552.53   23.88
 -11   0  -5  150.62   10.91
 -11   0  -6   -0.38    4.87
 -11   0  -7   17.61    7.19
 -11  -1  -2   16.51    6.90
 -11  -1  -3  150.08   11.71
 -11  -1  -4  161.66   13.61
 -11  -1  -5   82.36    9.11
 -11  -1  -6   78.47    8.75
 -11  -1  -7   57.65    8.98
 -11  -1  -8   13.14    6.87
 -11  -2  -2    4.32    6.17
 -11  -2  -3    8.10    6.85
 -11  -2  -4   36.27    6.81
 -11  -2  -5    7.83    6.88
 -11  -2  -6  124.14   10.84
 -11  -2  -7  198.07   14.01
 -11  -2  -8  189.03   14.72
 -11  -2  -9   95.21    9.54
 -11  -3  -2   31.44    7.07
 -11  -3  -3   82.52    9.19
 -11  -3  -4  111.18    9.94
 -11  -3  -5   92.54    9.12
 -11  -3  -6    2.61    6.69
  11   3   7  166.59   13.10
 -11  -3  -7  176.35   13.52
  11   3   8  231.55   14.99
 -11  -3  -8  224.37   12.60
 -11  -3  -9   18.08    7.02
 -11  -4  -2  148.33   10.71
 -11  -4  -3    4.70    6.09
 -11  -4  -4   23.87    8.89
 -11  -4  -5  127.27   11.31
 -11  -4  -6    0.77    6.05
 -11  -4  -7   48.14    7.84
 -11  -4  -8   30.84    7.30
 -11  -4  -9   10.32    7.92
 -11  -5  -3   67.15    9.17
 -11  -5  -4   33.10    8.89
 -11  -5  -5   24.32    7.49
 -11  -5  -6   12.40    7.28
 -11  -5  -7    2.37    6.50
 -11  -5  -8   91.48   10.27
 -11  -5  -9  -14.72    6.52
 -11  -6  -5  337.09   18.64
 -11  -6  -6   14.47    8.26
 -11  -6  -7   56.13    8.68
 -11  -6  -8   18.57    7.14
   0   0   0    0.00    0.00
;
_shelx_hkl_checksum     77628
_shelx_res_file
;
TITL futei2a in P-1
CELL  0.71073   9.4479  11.0215  13.2590   74.643   69.700   77.283
ZERR     1.00   0.0019   0.0022   0.0027    0.030    0.030    0.030
LATT   1
SFAC  C    H    O    P    TE   I
UNIT  44   40   4    2    1    6
SIZE  0.25 0.20 0.20
OMIT -2 52
TEMP  -173.15
FMAP   2
PLAN   25
ACTA
BOND   $H
CONF
L.S.  10
WGHT    0.030200    2.182900
EXTI    0.002567
FVAR       0.29231
C1    1    0.438640   -0.047357    0.368753    11.00000    0.02378    0.02742 =
         0.02270   -0.00478   -0.00036   -0.00605
C2    1    0.525369    0.061744    0.341114    11.00000    0.02740    0.02196 =
         0.02711   -0.00299   -0.01076   -0.00559
AFIX  23
H2A   2    0.636605    0.032827    0.319742    11.00000   -1.20000
H2B   2    0.496516    0.103497    0.404371    11.00000   -1.20000
AFIX   0
C3    1    0.478997    0.153232    0.243458    11.00000    0.01817    0.02179 =
         0.02586   -0.00591   -0.00371   -0.00159
AFIX  13
H3    2    0.572546    0.178486    0.182978    11.00000   -1.20000
AFIX   0
C4    1    0.401342    0.070682    0.206004    11.00000    0.02949    0.02619 =
         0.02623   -0.00400   -0.01001   -0.00338
AFIX  23
H4A   2    0.307005    0.119569    0.190897    11.00000   -1.20000
H4B   2    0.470805    0.042531    0.138390    11.00000   -1.20000
AFIX   0
C11   1    0.195181    0.250933    0.401011    11.00000    0.02379    0.02663 =
         0.02276   -0.00475   -0.00711   -0.00386
C12   1    0.200696    0.248128    0.504497    11.00000    0.03259    0.05500 =
         0.03071   -0.01035   -0.00836   -0.01291
AFIX  43
H12   2    0.285362    0.273741    0.512294    11.00000   -1.20000
AFIX   0
C13   1    0.082533    0.207893    0.596950    11.00000    0.04453    0.07060 =
         0.02262   -0.01017   -0.00266   -0.01908
AFIX  43
H13   2    0.087157    0.205791    0.667843    11.00000   -1.20000
AFIX   0
C14   1   -0.040814    0.171138    0.587127    11.00000    0.03475    0.05553 =
         0.03335   -0.00530    0.00071   -0.01601
AFIX  43
H14   2   -0.122181    0.145560    0.650821    11.00000   -1.20000
AFIX   0
C15   1   -0.046448    0.171424    0.483324    11.00000    0.03213    0.05562 =
         0.04301   -0.00878   -0.00327   -0.02094
AFIX  43
H15   2   -0.130426    0.144238    0.475980    11.00000   -1.20000
AFIX   0
C16   1    0.071067    0.211555    0.391315    11.00000    0.03044    0.04947 =
         0.02999   -0.01178   -0.00727   -0.01355
AFIX  43
H16   2    0.067163    0.212299    0.320514    11.00000   -1.20000
AFIX   0
C21   1    0.447888    0.398282    0.311242    11.00000    0.02620    0.02627 =
         0.02215   -0.00217   -0.00565   -0.00759
C22   1    0.592148    0.360607    0.321969    11.00000    0.03050    0.03117 =
         0.04170   -0.00630   -0.01124   -0.00663
AFIX  43
H22   2    0.643314    0.277535    0.314329    11.00000   -1.20000
AFIX   0
C23   1    0.662454    0.444958    0.344060    11.00000    0.03748    0.04148 =
         0.05754   -0.00730   -0.01851   -0.01273
AFIX  43
H23   2    0.761918    0.419495    0.351216    11.00000   -1.20000
AFIX   0
C24   1    0.588211    0.564656    0.355476    11.00000    0.05244    0.03985 =
         0.03188   -0.00064   -0.01240   -0.02739
AFIX  43
H24   2    0.636191    0.621464    0.371332    11.00000   -1.20000
AFIX   0
C25   1    0.445601    0.602942    0.344219    11.00000    0.05277    0.03293 =
         0.05246   -0.01529   -0.01627   -0.00822
AFIX  43
H25   2    0.395241    0.686119    0.352219    11.00000   -1.20000
AFIX   0
C26   1    0.374488    0.521264    0.321281    11.00000    0.03634    0.03036 =
         0.05127   -0.01456   -0.01426   -0.00044
AFIX  43
H26   2    0.276119    0.548550    0.312366    11.00000   -1.20000
AFIX   0
C31   1    0.283579    0.377738    0.167459    11.00000    0.02898    0.01893 =
         0.03021   -0.00096   -0.01347   -0.00387
C32   1    0.374612    0.366218    0.061340    11.00000    0.03609    0.03642 =
         0.02743   -0.00391   -0.00799   -0.00142
AFIX  43
H32   2    0.469209    0.311510    0.050481    11.00000   -1.20000
AFIX   0
C33   1    0.327773    0.434201   -0.028412    11.00000    0.05066    0.04457 =
         0.02858    0.00553   -0.01322   -0.01636
AFIX  43
H33   2    0.389022    0.424131   -0.100385    11.00000   -1.20000
AFIX   0
C34   1    0.193817    0.515663   -0.013767    11.00000    0.06145    0.03281 =
         0.04515    0.00660   -0.03350   -0.01210
AFIX  43
H34   2    0.163292    0.563243   -0.075717    11.00000   -1.20000
AFIX   0
C35   1    0.102428    0.529166    0.090889    11.00000    0.05129    0.02808 =
         0.06933   -0.00872   -0.03802    0.00756
AFIX  43
H35   2    0.009493    0.586041    0.100435    11.00000   -1.20000
AFIX   0
C36   1    0.145850    0.460020    0.182022    11.00000    0.03724    0.02892 =
         0.04466   -0.01073   -0.01770    0.00491
AFIX  43
H36   2    0.082286    0.468609    0.253850    11.00000   -1.20000
AFIX   0
O1    3    0.366235   -0.037581    0.295421    11.00000    0.02991    0.02950 =
         0.03449   -0.00341   -0.01308   -0.00906
O2    3    0.431599   -0.136912    0.445221    11.00000    0.05118    0.03104 =
         0.03387    0.00030   -0.01166   -0.01328
P1    4    0.350877    0.295548    0.281210    11.00000    0.02092    0.02117 =
         0.02233   -0.00356   -0.00600   -0.00302
TE1   5    0.000000    0.000000    0.000000    10.50000    0.02051    0.02518 =
         0.02283   -0.00623   -0.00399   -0.00338
I1    6    0.229390    0.166014   -0.140445    11.00000    0.02691    0.03040 =
         0.03643   -0.00623   -0.00070   -0.00844
I2    6   -0.062053    0.141163    0.172656    11.00000    0.03118    0.03766 =
         0.03201   -0.01573   -0.00814   -0.00362
I3    6   -0.239958    0.167622   -0.085462    11.00000    0.02802    0.03718 =
         0.03218   -0.00627   -0.00940    0.00223
HKLF 4
REM  futei2a in P-1
REM R1 =  0.0318 for    3957 Fo > 4sig(Fo)  and  0.0410 for all    4557 data
REM    260 parameters refined using      0 restraints
END
WGHT      0.0302      2.1819
REM Highest difference peak  0.802,  deepest hole -1.035,  1-sigma level  0.138
Q1    1   0.1317  0.0196  0.0252  11.00000  0.05    0.80
Q2    1  -0.4907  0.1995 -0.1187  11.00000  0.05    0.70
Q3    1   0.2724  0.1983 -0.1023  11.00000  0.05    0.65
Q4    1  -0.3661  0.1694 -0.1176  11.00000  0.05    0.65
Q5    1  -0.1609  0.0991  0.1604  11.00000  0.05    0.64
Q6    1  -0.0421  0.0659  0.1424  11.00000  0.05    0.64
Q7    1   0.3619  0.1812 -0.1118  11.00000  0.05    0.61
Q8    1   0.1231  0.0897 -0.0352  11.00000  0.05    0.58
Q9    1   0.0494  0.1622  0.2009  11.00000  0.05    0.55
Q10   1  -0.2668  0.0328 -0.0366  11.00000  0.05    0.55
Q11   1  -0.0865  0.2197  0.2038  11.00000  0.05    0.54
Q12   1  -0.3016  0.1314 -0.1653  11.00000  0.05    0.54
Q13   1   0.3587  0.0978 -0.0971  11.00000  0.05    0.52
Q14   1   0.0718  0.1515 -0.1628  11.00000  0.05    0.51
Q15   1   0.2309  0.1182 -0.0788  11.00000  0.05    0.51
Q16   1  -0.2241  0.0949 -0.1304  11.00000  0.05    0.51
Q17   1   0.4305  0.2012  0.2597  11.00000  0.05    0.50
Q18   1  -0.3409  0.2688 -0.0132  11.00000  0.05    0.49
Q19   1   0.1799  0.1190 -0.1651  11.00000  0.05    0.49
Q20   1   0.1278  0.2569 -0.0667  11.00000  0.05    0.49
Q21   1  -0.2024  0.2031 -0.0446  11.00000  0.05    0.48
Q22   1   0.6645 -0.0075  0.3005  11.00000  0.05    0.48
Q23   1  -0.0484  0.0787  0.2252  11.00000  0.05    0.48
Q24   1   0.0470  0.1102  0.2203  11.00000  0.05    0.48
Q25   1   0.1849  0.2441 -0.0825  11.00000  0.05    0.48
;
_shelx_res_checksum     18351
_shelxl_version_number         .2013
data_global
_journal_date_recd_electronic     2014-10-26
_journal_date_accepted     2014-10-30
_journal_name_full     'Acta Crystallographica, Section E'
_journal_year     2014
_journal_volume     70
_journal_issue     12
_journal_page_first     o1241
_journal_page_last     o1241
_journal_paper_category     HO
_journal_paper_doi     10.1107/S1600536814023940
_journal_coeditor_code     ZL2606
_publ_contact_author_name     'Risto S. Laitinen '
_publ_contact_author_address
;
Department of Chemistry
P.O. Box 3000
FI-90014 University of Oulu
Finland
;
_publ_contact_author_email     risto.laitinen@oulu.fi
_publ_contact_author_phone     '358 029448 1611'
_publ_section_title
;
Crystal structure of bis[(5-oxooxolan-3-yl)triphenylphosphanium]
hexaiodidotellurate(IV)
;
_publ_section_title_footnote     .
loop_
    _publ_author_name
    _publ_author_address
    'N\"arhi, Sari M.'
;
Department of Chemistry
P.O. Box 3000
FI-90014 University of Oulu
Finland
;
    'Oilunkaniemi, Raija'
;
Department of Chemistry
P.O. Box 3000
FI-90014 University of Oulu
Finland
;
    'Laitinen, Risto S.'
;
Department of Chemistry
P.O. Box 3000
FI-90014 University of Oulu
Finland
;
