# Supplementary material for: Crystal structure of bis­[(5-oxo­oxolan-3-yl)triphen­ylphosphanium] hexa­iodido­tellurate(IV)
Source: Acta Crystallogr Sect E Struct Rep Online. 2014 Nov 5;70(Pt 12):o1241. doi: 10.1107/S1600536814023940 (PMC4257451; doi:10.1107/S1600536814023940)
Supplement: Supplementary file 2 [file e-70-o1241-Isup2.hkl]

#
# h,k,l, Fc-squared, Fo-squared, sigma(Fo-squared), status flag
#
data_I
_shelx_title ' futei2a in P-1'
_shelx_refln_list_code          4
_shelx_F_calc_maximum      258.83
_exptl_crystal_F_000       736.00
_reflns_d_resolution_high  0.8181

loop_
 _space_group_symop_operation_xyz
 'x, y, z'
 '-x, -y, -z'

_cell_length_a     9.4479
_cell_length_b    11.0215
_cell_length_c    13.2590
_cell_angle_alpha  74.643
_cell_angle_beta   69.700
_cell_angle_gamma  77.283

_shelx_F_squared_multiplier     1.000

loop_
 _refln_index_h
 _refln_index_k
 _refln_index_l
 _refln_F_squared_calc
 _refln_F_squared_meas
 _refln_F_squared_sigma
 _refln_observed_status
   2   0   0        900.71        906.06        35.66 o
   3   0   0       2175.82       2196.92        71.92 o
   4   0   0      15961.01      15616.37       521.80 o
   5   0   0       6541.84       6575.20       220.10 o
   6   0   0       8660.24       8668.13       259.83 o
   7   0   0       7725.15       8044.78       288.54 o
   8   0   0        965.28       1061.39        51.22 o
   9   0   0       1442.62       1330.92        49.71 o
  10   0   0       1347.29       1236.95       125.33 o
 -10   1   0         13.64        -78.30        78.30 o
  -9   1   0        246.46        256.33        40.42 o
  -8   1   0         22.11         -7.20        49.15 o
  -7   1   0        783.67        781.60        97.84 o
  -6   1   0       2287.74       2309.71        83.72 o
  -5   1   0        661.99        689.80        32.48 o
  -4   1   0       4117.16       4133.58       145.99 o
  -3   1   0       1249.63       1259.34        43.74 o
  -2   1   0          3.97         12.85        13.58 o
  -1   1   0      18072.13      17347.82       606.87 o
   2   1   0       7149.72       6945.57       254.27 o
   3   1   0       7966.29       7760.13       288.80 o
   4   1   0      33619.20      35762.87      1230.57 o
   5   1   0      13426.16      13566.42       534.38 o
   6   1   0       1615.08       1626.01        61.25 o
   7   1   0        901.27       1027.68        49.90 o
   8   1   0       2946.07       2960.46       110.25 o
   9   1   0        455.65        473.54        33.29 o
  10   1   0        501.16        509.92        48.27 o
 -10   2   0       2682.60       2349.47       163.76 o
  -9   2   0        110.56        105.81        26.76 o
  -8   2   0         21.14         50.21        36.20 o
  -7   2   0       3342.66       3210.67       110.70 o
  -6   2   0       2256.48       2338.24        84.96 o
  -5   2   0       2229.34       2340.00        78.38 o
  -4   2   0      14584.71      14538.03       444.45 o
  -3   2   0        951.45        897.77        34.68 o
  -2   2   0       9403.89       9166.90       267.04 o
  -1   2   0       8155.02       8315.44       179.98 o
   0   2   0       2192.48       2074.16        47.63 o
   1   2   0       1416.18       1396.04       102.97 o
   2   2   0      18963.49      20100.82       601.30 o
   3   2   0      18038.36      18375.57       590.03 o
   4   2   0       2063.76       2073.84        77.61 o
   5   2   0       4650.14       4771.63       141.63 o
   6   2   0       9385.21       9334.53       360.30 o
   7   2   0       8736.57       9056.32       375.42 o
   8   2   0        555.35        518.16        45.89 o
   9   2   0         84.07         81.27        39.19 o
  10   2   0         86.87        139.03        39.71 o
 -10   3   0       2933.74       2844.71       162.25 o
  -9   3   0         18.29          7.14        54.89 o
  -8   3   0        379.05        378.95        14.45 o
  -7   3   0       6648.70       6895.05       438.76 o
  -6   3   0      11800.37      11652.17       395.48 o
  -5   3   0        164.31        244.69        30.64 o
  -4   3   0      14171.73      14238.35       363.29 o
  -3   3   0        854.73        879.91        29.08 o
  -2   3   0       9160.01       8563.70       207.26 o
  -1   3   0      19820.09      19832.62       440.79 o
   0   3   0      53569.95      53108.21      2185.94 o
   1   3   0       3343.13       3012.76       103.82 o
   2   3   0      25501.20      28455.12      1149.90 o
   3   3   0      15734.39      17064.30       512.90 o
   4   3   0       5257.51       5157.20       215.05 o
   5   3   0        580.47        596.89        30.98 o
   6   3   0      30950.14      32877.82      1067.78 o
   7   3   0      15803.68      16827.89       529.08 o
   8   3   0         56.38         38.50        23.89 o
   9   3   0         12.25         -4.77        28.23 o
  10   3   0       1640.95       1512.03        88.33 o
  -9   4   0        967.82        965.98        87.01 o
  -8   4   0        781.56        787.35        70.78 o
  -7   4   0       2245.56       2162.39       103.69 o
  -6   4   0      11817.49      12156.11       288.32 o
  -5   4   0       1442.23       1414.07        47.09 o
  -4   4   0         60.16         60.58        13.83 o
  -3   4   0       1560.09       1439.21        38.44 o
  -2   4   0       1186.56       1166.71        34.62 o
  -1   4   0        461.33        542.63        20.49 o
   0   4   0      10915.73      10196.97       286.11 o
   1   4   0        243.60        223.10        13.15 o
   2   4   0        635.28        638.49        25.66 o
   3   4   0        190.78        217.49        17.83 o
   4   4   0       9275.14       9472.46       316.87 o
   5   4   0        246.37        275.75        22.92 o
   6   4   0       8643.88       9179.62       303.94 o
   7   4   0       3387.97       3315.32       104.73 o
   8   4   0        187.05        220.45        30.29 o
   9   4   0         93.46         73.12        29.28 o
  10   4   0       2870.03       2738.30       222.75 o
  -9   5   0        699.46        792.76        89.57 o
  -8   5   0       2540.92       2192.24       179.70 o
  -7   5   0        306.54        321.93        57.94 o
  -6   5   0         27.25         32.72        23.13 o
  -5   5   0       8598.87       8816.44       179.03 o
  -4   5   0      18704.31      18723.72       401.52 o
  -3   5   0       3009.26       3004.10        76.10 o
  -2   5   0        503.93        571.55        23.69 o
  -1   5   0       3681.39       3443.30        77.13 o
   0   5   0       8108.14       7678.50       286.71 o
   1   5   0         97.75         82.42        11.07 o
   2   5   0       6006.63       5537.94       221.29 o
   3   5   0       3577.89       3494.91       106.16 o
   4   5   0       1411.26       1658.70       375.58 o
   5   5   0          3.89          3.33        32.57 o
   6   5   0       1837.45       1825.45        58.23 o
   7   5   0         18.70         22.13        21.67 o
   8   5   0        122.45        174.32        31.26 o
   9   5   0       2707.85       2576.42        87.60 o
  10   5   0        634.42        486.92        62.71 o
  -8   6   0       2336.56       2527.03       106.64 o
  -7   6   0       1066.62       1048.97       110.93 o
  -6   6   0       1251.03       1272.18        53.41 o
  -5   6   0       7163.03       7325.67       256.65 o
  -4   6   0      20093.10      20500.88       526.93 o
  -3   6   0       2577.36       2873.95        85.31 o
  -2   6   0          1.72         15.29        12.18 o
  -1   6   0       8240.73       8114.91       176.89 o
   0   6   0      32656.78      32246.64       832.53 o
   1   6   0       5668.36       5455.04       233.95 o
   2   6   0      11456.91      10593.92       759.40 o
   3   6   0        497.91        502.47        26.07 o
   4   6   0       5314.50       5106.58       171.69 o
   5   6   0         98.77        170.74        20.32 o
   6   6   0       5678.27       5712.51       206.49 o
   7   6   0       2730.62       2805.67       148.56 o
   8   6   0       1634.59       1768.24        71.07 o
   9   6   0       3113.22       3234.56       119.51 o
  10   6   0         35.11        -71.27        71.27 o
  -8   7   0         19.16        -20.60        59.45 o
  -7   7   0        295.41        361.48        65.67 o
  -6   7   0        129.51         82.53        28.67 o
  -5   7   0         76.11         75.65        24.98 o
  -4   7   0       2577.99       2874.28        82.14 o
  -3   7   0       1758.64       1800.77        58.81 o
  -2   7   0        273.45        343.76        21.86 o
  -1   7   0       2562.06       2572.99        63.11 o
   0   7   0      18169.70      18159.21       473.35 o
   1   7   0       6321.88       6222.38       235.17 o
   2   7   0          0.11         13.72        13.43 o
   3   7   0       1810.35       1896.17        70.46 o
   4   7   0       4861.39       4770.52       139.04 o
   5   7   0        840.81        838.58        35.48 o
   6   7   0        606.14        573.01        33.48 o
   7   7   0        997.43       1065.11        70.96 o
   8   7   0        568.21        433.25        45.75 o
   9   7   0        712.19        694.51        70.83 o
  -7   8   0        421.06        437.13        48.98 o
  -6   8   0        217.77        226.88        34.09 o
  -5   8   0        871.25        839.19        46.24 o
  -4   8   0       1073.10        994.12        41.83 o
  -3   8   0          7.07         48.77        24.60 o
  -2   8   0       2530.90       2726.76       103.80 o
  -1   8   0       2013.24       1892.93        82.03 o
   0   8   0          0.19         18.05        15.08 o
   1   8   0       2830.65       2831.92        84.42 o
   2   8   0      10813.96      11017.01       606.42 o
   3   8   0       5024.20       4742.62       195.09 o
   4   8   0       1161.32       1038.76        65.45 o
   5   8   0        994.94        926.07        40.94 o
   6   8   0        705.32        816.50        50.65 o
   7   8   0       1006.72        921.12        83.30 o
   8   8   0         11.81        -34.11        41.70 o
   9   8   0        538.47        495.32        85.34 o
  -6   9   0        983.10        869.58        93.57 o
  -5   9   0        499.96        484.99        91.82 o
  -4   9   0       4852.62       4987.04       361.78 o
  -3   9   0        154.94        208.57        26.36 o
  -2   9   0       5165.74       5295.25       119.54 o
  -1   9   0          4.13         17.99        21.21 o
   0   9   0       5974.56       5836.69       141.84 o
   1   9   0       2133.55       1984.40        61.86 o
   2   9   0       7659.45       7603.12       280.83 o
   3   9   0       8486.76       8698.76       282.83 o
   4   9   0        108.79         92.41        29.32 o
   5   9   0          9.19         74.38        45.45 o
   6   9   0       7157.92       6953.34       231.54 o
   7   9   0       3348.97       3059.82       123.08 o
   8   9   0        276.94        368.13        65.31 o
  -5  10   0         42.51         95.54        97.03 o
  -4  10   0        300.46        329.62        38.98 o
  -3  10   0        147.20        134.78        25.96 o
  -2  10   0        408.19        397.92        31.47 o
  -1  10   0        204.90        258.94        48.37 o
   0  10   0       1921.27       1959.54        55.67 o
   1  10   0         36.51        -15.90        22.11 o
   2  10   0       1098.40       1112.05        43.73 o
   3  10   0       1162.40       1100.99        50.06 o
   4  10   0         75.49         83.80        40.16 o
   5  10   0        167.83        203.82        36.55 o
   6  10   0       4276.32       4023.19       240.87 o
   7  10   0       1488.12       1294.11        86.80 o
   8  10   0         15.25         75.37        95.50 o
  -4  11   0       2100.66       1656.18       155.27 o
  -3  11   0        107.44        192.96        43.46 o
  -2  11   0       1049.87        949.01       212.73 o
  -1  11   0         28.01         19.10        32.07 o
   0  11   0        288.90        298.12        36.30 o
   1  11   0         32.56         15.98        24.59 o
   2  11   0        871.13        850.37        59.27 o
   3  11   0         94.49        123.92        29.07 o
   4  11   0         26.04         24.33        29.74 o
   5  11   0        969.06        787.43        58.26 o
   6  11   0        321.71        336.00        60.87 o
  -2  12   0        237.60        219.42        49.39 o
  -1  12   0        468.80        422.69        45.26 o
   0  12   0       1325.21       1307.52        91.03 o
   1  12   0        175.63        227.31        31.45 o
   2  12   0       2105.65       1986.03        67.85 o
   3  12   0       1058.70        975.41        53.13 o
   4  12   0       2245.29       2177.95        86.40 o
   5  12   0        478.48        281.69        47.29 o
  -4 -12   1        743.90        633.58       132.31 o
  -3 -12   1         17.34         18.54        38.92 o
  -2 -12   1        905.83        805.82        45.69 o
  -1 -12   1        393.74        303.89        35.53 o
   0 -12   1        449.71        478.04        40.53 o
   1 -12   1        195.80        195.82        33.00 o
   2 -12   1        737.56        664.45        78.15 o
  -6 -11   1          0.13        -24.87        47.91 o
  -5 -11   1       1991.16       1846.89       104.29 o
  -4 -11   1       4894.02       4650.56       132.98 o
  -3 -11   1        274.85        264.08        32.94 o
  -2 -11   1        719.67        746.17        60.97 o
  -1 -11   1          1.45          8.82        30.03 o
   0 -11   1       2879.33       2864.96       110.25 o
   1 -11   1          1.26          2.93        29.57 o
   2 -11   1       3593.59       3759.87       179.00 o
   3 -11   1        179.81        154.37        47.52 o
   4 -11   1        460.24        454.14        47.27 o
  -7 -10   1        158.77        187.62        64.84 o
  -6 -10   1       1380.96       1226.85        87.29 o
  -5 -10   1       2317.64       2181.19        89.25 o
  -4 -10   1       3172.89       3132.20       141.68 o
  -3 -10   1       1105.75       1129.57        61.04 o
  -2 -10   1        285.26        270.15        27.04 o
  -1 -10   1       2245.51       2261.23        69.24 o
   0 -10   1        535.31        587.69        41.57 o
   1 -10   1        123.24        113.22        26.52 o
   2 -10   1          8.29         50.68        28.00 o
   3 -10   1        499.95        500.77        59.94 o
   4 -10   1         17.53         20.00        31.53 o
   5 -10   1         91.09        137.03        39.42 o
  -8  -9   1       1419.37       1252.96       119.47 o
  -7  -9   1       1086.64        962.83        58.23 o
  -6  -9   1       3174.38       2913.77       105.34 o
  -5  -9   1         84.49         83.56        27.86 o
  -4  -9   1         44.76         30.57        29.11 o
  -3  -9   1        464.68        438.94        48.69 o
  -2  -9   1      20605.84      21814.54      1070.75 o
  -1  -9   1       2597.04       2742.87        80.76 o
   0  -9   1        139.11        138.82        20.25 o
   1  -9   1       1742.38       1747.31        46.23 o
   2  -9   1       2160.25       2407.32        80.83 o
   3  -9   1        918.55        888.54        49.11 o
   4  -9   1        390.85        482.81        36.72 o
   5  -9   1        601.88        526.33        45.89 o
   6  -9   1        273.75        241.93        40.96 o
  -9  -8   1        784.96        489.54       103.27 o
  -8  -8   1        772.11        700.58        51.48 o
  -7  -8   1        101.47         90.75        34.78 o
  -6  -8   1       1428.51       1423.09        57.71 o
  -5  -8   1       1229.27       1299.66        53.12 o
  -4  -8   1       3281.76       3121.13       152.12 o
  -3  -8   1       1621.08       1618.31        68.48 o
  -2  -8   1      13908.84      14320.37       494.36 o
  -1  -8   1       2418.47       2476.88        81.48 o
   0  -8   1        169.29        181.26        25.39 o
   1  -8   1       2033.44       2135.92        96.15 o
   2  -8   1      16666.28      16444.47       880.87 o
   3  -8   1       7973.40       7970.81       245.40 o
   4  -8   1        669.65        714.65        35.64 o
   5  -8   1        900.18        942.41        53.79 o
   6  -8   1       2751.08       3055.46       120.48 o
   7  -8   1        371.13        415.76        76.38 o
  -9  -7   1        316.85        355.16        77.43 o
  -8  -7   1         24.63        115.65        84.16 o
  -7  -7   1          3.59         43.87        30.34 o
  -6  -7   1        177.35        240.85        30.76 o
  -5  -7   1       1957.60       2094.76        86.08 o
  -4  -7   1        136.34        215.76        44.52 o
  -3  -7   1          4.01         -8.61        28.18 o
  -2  -7   1        341.18        376.94        33.93 o
  -1  -7   1        899.52       1027.32        55.11 o
   0  -7   1        163.32        155.26        22.54 o
   1  -7   1       3729.19       3843.85        96.75 o
   2  -7   1       9259.72       9062.40       186.84 o
   3  -7   1       4425.09       4474.12       107.40 o
   4  -7   1       1155.68       1209.11        38.90 o
   5  -7   1        423.19        492.18        42.64 o
   6  -7   1       2757.46       2835.64       126.77 o
   7  -7   1        858.84        696.77        79.81 o
   8  -7   1         35.85        -17.56        57.11 o
  -9  -6   1       3176.36       2985.37       121.66 o
  -8  -6   1       3665.96       3779.74       129.93 o
  -7  -6   1         78.73         66.86        27.03 o
  -6  -6   1       5028.61       5078.30       187.99 o
  -5  -6   1        416.60        430.94        32.61 o
  -4  -6   1       8746.35       8768.30       316.44 o
  -3  -6   1       3222.53       3129.61        94.88 o
  -2  -6   1      11752.53      11762.74       449.62 o
  -1  -6   1        420.38        415.57        22.63 o
   0  -6   1       7260.73       7105.75       194.24 o
   1  -6   1       2242.67       2162.24        56.51 o
   2  -6   1       1058.92       1023.48        25.15 o
   3  -6   1         13.48         64.35        24.44 o
   4  -6   1      13653.32      14538.60       319.22 o
   5  -6   1       8145.50       8442.34       187.15 o
   6  -6   1          7.52         38.98        20.78 o
   7  -6   1        355.06        339.38        43.99 o
   8  -6   1       1867.36       1685.78       100.01 o
 -10  -5   1         23.23         30.43        66.94 o
  -9  -5   1       4144.62       3938.78       185.09 o
  -8  -5   1       9551.04      10030.05       279.37 o
  -7  -5   1        305.58        288.03        28.48 o
  -6  -5   1         79.94         55.39        20.84 o
  -5  -5   1       8922.80       9478.36       372.85 o
  -4  -5   1       9371.84       9268.73       326.19 o
  -3  -5   1        336.60        413.30        34.49 o
  -2  -5   1      14955.24      14395.60       839.46 o
  -1  -5   1       1360.81       1301.46        53.15 o
   0  -5   1       5801.29       5513.13       164.03 o
   1  -5   1         97.47        166.27        11.48 o
   2  -5   1      22140.42      22552.80       434.16 o
   3  -5   1        630.76        585.11        19.96 o
   4  -5   1      17654.80      18470.82       366.71 o
   5  -5   1       5319.94       5465.46       138.59 o
   6  -5   1         85.86         78.34        14.81 o
   7  -5   1         11.00         52.74        19.36 o
   8  -5   1       4623.41       4265.58       292.96 o
   9  -5   1       6196.08       5817.97       262.78 o
 -10  -4   1        689.82        680.56        71.13 o
  -9  -4   1       1518.53       1635.16       102.17 o
  -8  -4   1       1323.00       1273.63        52.03 o
  -7  -4   1       3415.40       3510.44       102.36 o
  -6  -4   1       7603.57       8582.11       308.64 o
  -5  -4   1       3536.29       3616.39       108.46 o
  -4  -4   1       6831.05       6955.12       182.04 o
  -3  -4   1       1855.64       1875.05        67.62 o
  -2  -4   1        805.86        925.84        35.01 o
  -1  -4   1          1.16         14.12        14.25 o
   0  -4   1        731.29        711.09        54.47 o
   1  -4   1       2539.46       2500.32        69.62 o
   2  -4   1       1452.87       1471.28        39.56 o
   3  -4   1       1022.30       1007.06        32.91 o
   4  -4   1          1.17         24.58        12.64 o
   5  -4   1       3593.54       3498.88       108.47 o
   6  -4   1        219.59        250.12        39.71 o
   7  -4   1         95.64        110.12        15.53 o
   8  -4   1       2916.96       2953.18       175.40 o
   9  -4   1       3201.08       2701.69       237.88 o
 -10  -3   1       1424.58       1190.62        78.98 o
  -9  -3   1        939.88        990.76        52.32 o
  -8  -3   1       1346.80       1457.85        61.68 o
  -7  -3   1       5807.84       5901.88       162.98 o
  -6  -3   1      16994.45      17512.04       430.84 o
  -5  -3   1        829.86        936.81        54.42 o
  -4  -3   1        362.17        416.45        18.68 o
  -3  -3   1       9752.66       9425.59       502.10 o
  -2  -3   1      51479.93      51780.21      3530.76 o
  -1  -3   1       4620.63       4453.73       125.95 o
   0  -3   1       5876.48       5136.41       204.71 o
   1  -3   1        315.37        365.70        20.71 o
   2  -3   1      15137.57      15017.09       320.36 o
   3  -3   1        491.24        559.25        16.51 o
   4  -3   1       8945.63       8933.15       235.90 o
   5  -3   1       3050.12       3088.03       121.44 o
   6  -3   1        574.75        599.49        52.05 o
   7  -3   1       2624.57       2475.38        83.59 o
   8  -3   1         34.20         54.62        35.05 o
   9  -3   1        171.09        204.09        91.82 o
  10  -3   1       1598.08       1552.04       120.54 o
 -10  -2   1        582.30        558.74        51.31 o
  -9  -2   1       2807.49       2859.60       109.87 o
  -8  -2   1       2583.11       2665.39        84.88 o
  -7  -2   1        298.24        304.14        25.28 o
  -6  -2   1       8681.75       8546.16       236.70 o
  -5  -2   1         13.19         11.85        11.57 o
  -4  -2   1        643.92        662.84        43.34 o
  -3  -2   1       8338.07       8245.22       229.96 o
  -1  -2   1      37122.56      39897.30      1245.05 o
   0  -2   1        856.00        871.66        37.02 o
   1  -2   1       7571.26       7393.71       174.48 o
   2  -2   1      43236.53      45812.64      1526.74 o
   3  -2   1       2785.01       2628.21       159.75 o
   4  -2   1      11117.81      10968.95       360.66 o
   5  -2   1       7089.84       6946.46       391.46 o
   6  -2   1       3059.48       3116.05       101.14 o
   7  -2   1       3026.89       3112.43       121.22 o
   8  -2   1       4065.57       4112.76       314.87 o
   9  -2   1       2099.24       1988.24       199.47 o
  10  -2   1       1893.11       1974.04       136.03 o
 -10  -1   1         65.95         71.36        38.80 o
  -9  -1   1        176.68        171.02        27.16 o
  -8  -1   1         38.30         67.57        22.69 o
  -7  -1   1        941.62        978.01        41.22 o
  -6  -1   1         81.66         85.37        15.21 o
  -5  -1   1         69.50         59.82        15.89 o
  -4  -1   1          6.75         15.82        10.68 o
  -3  -1   1       4340.88       4223.57       116.73 o
  -2  -1   1      11628.07      11630.34       386.94 o
  -1  -1   1       6374.74       6432.75       171.80 o
   0  -1   1      12135.06      12513.99       773.29 o
   1  -1   1       5581.03       5556.62       135.61 o
   2  -1   1      19411.55      18695.11       605.78 o
   3  -1   1      17626.22      16776.95       517.04 o
   4  -1   1        178.40        214.60        43.37 o
   5  -1   1          2.91         46.24        33.71 o
   6  -1   1        623.28        614.25        33.58 o
   7  -1   1        100.38        120.08        21.60 o
   8  -1   1        464.33        492.92        44.20 o
   9  -1   1        569.82        535.61       109.64 o
  10  -1   1          0.17         13.69        62.61 o
 -10   0   1        168.25         60.39        67.65 o
  -9   0   1       3231.82       3155.28        90.62 o
  -8   0   1       3611.14       3653.91       104.35 o
  -7   0   1       1184.59       1165.49        42.82 o
  -6   0   1       7788.41       7743.49       201.58 o
  -5   0   1        255.82        225.07        20.51 o
  -4   0   1       7387.23       7191.48       251.35 o
  -3   0   1         82.81        106.87        13.80 o
  -2   0   1      39566.11      40729.56      1387.31 o
  -1   0   1      15030.00      15085.15       398.29 o
   2   0   1          0.22         10.98         6.73 o
   3   0   1       1457.21       1452.04        60.98 o
   4   0   1      32847.64      33585.57      1269.47 o
   5   0   1      13998.98      13875.65       433.09 o
   6   0   1          0.23         47.16        23.94 o
   7   0   1        306.05        274.73        45.07 o
   8   0   1       2529.44       2555.36        88.96 o
   9   0   1        113.22        111.37        36.05 o
  10   0   1         64.11        134.59        54.54 o
 -10   1   1        298.67        333.95        69.18 o
  -9   1   1       4107.19       3878.99       389.12 o
  -8   1   1       8176.38       8302.65       252.29 o
  -7   1   1          2.58         38.96        17.16 o
  -6   1   1       6496.08       6404.87       177.79 o
  -5   1   1       1111.17       1148.24        46.92 o
  -4   1   1       9390.01       9503.31       337.22 o
  -3   1   1       1091.02       1058.35        98.66 o
  -1   1   1        629.91        684.33        23.71 o
   2   1   1        221.52        243.66        32.50 o
   3   1   1         33.37         35.08        14.63 o
   5   1   1      29602.49      30981.91       930.88 o
   6   1   1        460.84        478.02        52.40 o
   7   1   1         17.03          1.74        29.20 o
   8   1   1       4628.21       4845.38       166.94 o
   9   1   1       5285.21       5532.00       173.48 o
  10   1   1        260.02        235.04        61.92 o
 -10   2   1       1188.73       1170.21       112.78 o
  -9   2   1       1401.12       1441.49        97.11 o
  -8   2   1       2349.81       2360.68       139.76 o
  -7   2   1       1633.04       1626.27        50.72 o
  -6   2   1       2031.66       2029.04        57.99 o
  -5   2   1       3013.87       3150.81       122.59 o
  -4   2   1        238.14        274.90        21.11 o
  -3   2   1        910.86       1089.39        41.38 o
  -2   2   1       4822.93       4785.75       178.83 o
  -1   2   1          7.39         35.46         4.49 o
   0   2   1       4717.45       4673.69       144.56 o
   1   2   1       2397.05       2013.11       140.97 o
   2   2   1       8833.08       9390.77       310.90 o
   3   2   1         38.42         56.51         9.76 o
   4   2   1       9883.65      10200.05       329.78 o
   5   2   1       6623.96       6601.20       211.14 o
   6   2   1       2873.61       3008.48       103.00 o
   7   2   1       1487.54       1537.26        57.51 o
   8   2   1       3143.68       3333.91       129.12 o
   9   2   1       5197.67       5328.02       244.60 o
  10   2   1         51.52        -10.42        63.55 o
  -9   3   1          2.35        -12.52        69.40 o
  -8   3   1        283.34        307.42        40.60 o
  -7   3   1       6869.12       7043.93       328.56 o
  -6   3   1      21543.38      21974.94       812.14 o
  -5   3   1       1445.76       1358.70       123.64 o
  -4   3   1       1584.70       1566.38        64.15 o
  -3   3   1       8901.01       8669.83       277.55 o
  -2   3   1      13671.90      13015.40       418.24 o
  -1   3   1       4998.92       4940.72       135.48 o
   0   3   1      18553.84      17741.61       444.25 o
   1   3   1      17394.29      15468.77       554.58 o
   2   3   1      19481.30      19617.52       731.85 o
   3   3   1       2850.70       3185.94       118.16 o
   4   3   1       9746.91      10093.16       335.90 o
   5   3   1         49.71         69.05        21.18 o
   6   3   1       3994.09       4340.19       136.92 o
   7   3   1       4872.36       5100.25       163.26 o
   8   3   1       1607.31       1644.80        77.49 o
   9   3   1        197.52        181.30        41.76 o
  10   3   1       1626.42       1583.73        75.61 o
  -9   4   1        299.23        279.29        84.51 o
  -8   4   1        932.30        935.43        83.03 o
  -7   4   1       4417.34       4497.67       341.65 o
  -6   4   1      15012.17      14939.72       509.49 o
  -5   4   1       1009.67        937.55        43.58 o
  -4   4   1         78.22        150.48        27.56 o
  -3   4   1       7616.04       7486.45       268.40 o
  -2   4   1      50488.60      52584.00      1926.42 o
  -1   4   1       8918.72       8789.59       217.68 o
   0   4   1      17854.24      18361.54       407.89 o
   1   4   1       1198.77       1077.68        55.99 o
   2   4   1      16314.10      16398.98       699.16 o
   3   4   1        272.96        339.13        49.41 o
   4   4   1      12361.35      12816.75       431.06 o
   5   4   1       7008.43       7222.44       237.96 o
   6   4   1       2297.90       2479.12        90.38 o
   7   4   1      11576.04      12400.36       366.91 o
   8   4   1        445.32        416.23        42.38 o
   9   4   1        269.57        290.77        40.08 o
  10   4   1       2853.07       2910.14       261.39 o
  -9   5   1          1.47          9.01        77.36 o
  -8   5   1         95.10        150.28        59.22 o
  -7   5   1         43.54         -6.18        31.26 o
  -6   5   1          8.10         72.40        26.59 o
  -5   5   1       2920.90       2785.25        98.08 o
  -4   5   1       2440.89       2452.30        91.18 o
  -3   5   1       6354.74       6372.34       176.88 o
  -2   5   1      10521.26      10272.25       240.38 o
  -1   5   1       1260.80       1114.78        29.16 o
   0   5   1       2839.38       2715.27        79.46 o
   1   5   1       2806.25       2523.98       103.94 o
   2   5   1       3997.55       3717.78       179.75 o
   3   5   1       3223.87       3133.51       188.78 o
   4   5   1       2166.03       2257.94       102.30 o
   5   5   1       2085.48       2228.62        79.33 o
   6   5   1       1143.69       1123.93        54.12 o
   7   5   1         25.57         58.35        28.13 o
   8   5   1        284.67        281.29        36.78 o
   9   5   1        360.37        314.84        36.39 o
  10   5   1        978.76        911.17       134.26 o
  -8   6   1        596.83        583.62        75.75 o
  -7   6   1       2040.36       1810.12       160.08 o
  -6   6   1       1842.02       1925.28        79.55 o
  -5   6   1        361.59        359.66        34.53 o
  -4   6   1       7592.50       7824.56       320.95 o
  -3   6   1        863.51        907.72        40.01 o
  -2   6   1       2404.93       2367.75        57.77 o
  -1   6   1       4841.58       4795.86       108.34 o
   0   6   1      39044.77      37244.50       957.92 o
   1   6   1      10831.98      10061.09       346.62 o
   2   6   1         35.85          9.10        26.86 o
   3   6   1         67.69         37.74        32.89 o
   4   6   1       5727.98       5979.38       192.06 o
   5   6   1       4633.85       4823.85       228.02 o
   6   6   1        303.17        332.26        34.34 o
   7   6   1       4273.51       4437.22       149.53 o
   8   6   1         77.23         65.80        34.04 o
   9   6   1        479.16        453.12        86.63 o
  10   6   1         85.56         87.49        78.47 o
  -8   7   1        483.97        567.18        99.04 o
  -7   7   1        102.71        182.97        36.44 o
  -6   7   1       3793.38       3735.48       175.87 o
  -5   7   1          6.14         17.35        32.18 o
  -4   7   1       3375.10       3441.25       117.26 o
  -3   7   1          5.16         26.25        18.27 o
  -2   7   1       5656.99       5721.88       162.58 o
  -1   7   1       1478.69       1419.30        37.27 o
   0   7   1      22381.45      22723.18       591.61 o
   1   7   1       9560.97       9545.39       283.02 o
   2   7   1         97.00        138.64        21.72 o
   3   7   1        832.36        833.11        34.65 o
   4   7   1      21242.13      20826.95       937.25 o
   5   7   1       9838.81      10019.68       287.67 o
   6   7   1       1504.65       1661.16        58.21 o
   7   7   1       2832.39       2891.13       103.17 o
   8   7   1       2005.87       1973.38       133.11 o
   9   7   1        661.64        705.94        84.18 o
  10   7   1        285.89         61.10        75.73 o
  -7   8   1        560.72        524.42        63.07 o
  -6   8   1         77.43         99.41        64.95 o
  -5   8   1         62.84         86.47        29.29 o
  -4   8   1        108.86        151.19        26.10 o
  -3   8   1        164.70        154.14        30.76 o
  -2   8   1         50.70         66.55        26.42 o
  -1   8   1         29.41         41.14        15.16 o
   0   8   1        716.68        710.56        26.17 o
   1   8   1       1049.82        968.78        37.14 o
   2   8   1        241.32        248.48        20.40 o
   3   8   1       2621.29       2520.27        84.26 o
   4   8   1       7658.27       7374.30       504.23 o
   5   8   1       2496.79       2512.50        75.77 o
   6   8   1        601.17        520.53        46.07 o
   7   8   1        500.52        499.28        38.66 o
   8   8   1       1770.38       1599.65        67.25 o
   9   8   1        675.55        605.66        74.06 o
  -6   9   1       3424.85       3498.77       144.46 o
  -5   9   1         18.84         36.68        34.96 o
  -4   9   1       2444.82       2372.07       150.61 o
  -3   9   1        158.72        195.74        29.48 o
  -2   9   1       2960.41       3057.10       109.57 o
  -1   9   1        779.40        788.65        39.07 o
   0   9   1       3183.24       2948.12       160.63 o
   1   9   1        736.70        697.89        28.62 o
   2   9   1       2950.12       3005.23        93.54 o
   3   9   1       3929.99       4180.29       164.83 o
   4   9   1        227.19        256.85        29.08 o
   5   9   1         29.71        -47.66        52.09 o
   6   9   1       5656.34       5412.53       301.39 o
   7   9   1       4601.86       4704.94       138.57 o
   8   9   1        560.70        468.91        61.15 o
   9   9   1         92.38         38.74        79.94 o
  -5  10   1        368.09        354.74        91.06 o
  -4  10   1        152.28         72.45        37.71 o
  -3  10   1        423.00        384.53        37.70 o
  -2  10   1       2529.62       2805.46        77.12 o
  -1  10   1          1.98         -1.02        24.00 o
   0  10   1       2786.41       2729.28       102.94 o
   1  10   1       2385.77       2505.25        67.14 o
   2  10   1       3395.81       3420.33       109.96 o
   3  10   1        336.17        315.82        25.98 o
   4  10   1       2412.58       2314.49        97.22 o
   5  10   1          8.98          6.87        28.10 o
   6  10   1       3302.61       3278.80       112.06 o
   7  10   1       3758.17       3572.04       141.91 o
   8  10   1        186.63        208.81        81.23 o
  -4  11   1        864.00        736.52       110.01 o
  -3  11   1        156.59        211.44        39.14 o
  -2  11   1       2222.36       2247.88        92.49 o
  -1  11   1        116.67        131.15        48.60 o
   0  11   1         34.34         94.26        34.31 o
   1  11   1          2.11          5.71        24.62 o
   2  11   1        107.07        115.98        25.12 o
   3  11   1         60.93        135.07        27.60 o
   4  11   1        471.30        494.66        36.79 o
   5  11   1         24.78        -12.07        32.87 o
   6  11   1        188.24         59.76        47.46 o
   7  11   1        474.29        325.21        96.58 o
  -2  12   1        114.16        131.40        40.39 o
  -1  12   1        110.14         63.69        32.49 o
   0  12   1       3943.72       4014.12       262.03 o
   1  12   1       1073.64       1043.04       126.72 o
   2  12   1        419.12        438.32        55.33 o
   3  12   1         87.71         45.67        30.70 o
   4  12   1        342.31        326.28        46.29 o
   5  12   1        127.60        168.90        35.39 o
   6  12   1        266.30        220.87        84.74 o
   1  13   1       1019.18        836.68       141.34 o
   2  13   1         59.23         85.98        53.13 o
   3  13   1         31.50         19.63        56.58 o
  -3 -12   2       1056.45        951.61        66.46 o
  -2 -12   2          8.41         31.61        38.25 o
  -1 -12   2         18.44         20.10        29.87 o
   0 -12   2        217.24        142.93        33.32 o
   1 -12   2         93.61         24.11        43.19 o
  -5 -11   2        495.00        362.06        66.14 o
  -4 -11   2       5752.57       5038.88       235.42 o
  -3 -11   2       1443.02       1382.18        54.87 o
  -2 -11   2        555.15        543.69        54.38 o
  -1 -11   2        903.56        855.81        38.86 o
   0 -11   2       4006.13       3941.73       140.66 o
   1 -11   2        107.78        115.59        29.76 o
   2 -11   2        571.16        510.95        39.59 o
   3 -11   2        666.36        688.38        83.83 o
  -6 -10   2        678.41        634.93       123.40 o
  -5 -10   2        977.77        951.98        57.77 o
  -4 -10   2       3267.58       3100.41       127.95 o
  -3 -10   2        110.24        106.55        28.45 o
  -2 -10   2        109.14         91.73        40.94 o
  -1 -10   2        686.48        751.55        37.62 o
   0 -10   2       5897.34       5870.17       206.40 o
   1 -10   2       3664.25       3815.85       126.45 o
   2 -10   2        141.80        144.49        25.89 o
   3 -10   2        235.37        235.91        34.18 o
   4 -10   2       1923.23       1632.90       210.56 o
   5 -10   2        331.70        248.02        39.74 o
  -7  -9   2         81.10         90.58        82.75 o
  -6  -9   2         95.02         27.16        56.72 o
  -5  -9   2         59.59        108.85        32.35 o
  -4  -9   2        621.08        502.14        36.41 o
  -3  -9   2        438.18        389.54        33.97 o
  -2  -9   2       2608.01       2603.67        87.47 o
  -1  -9   2        489.53        491.85        27.79 o
   0  -9   2       3209.09       3176.31        89.54 o
   1  -9   2        755.16        767.21        44.94 o
   2  -9   2       1699.55       1652.46        60.45 o
   3  -9   2       2014.63       1862.38       142.92 o
   4  -9   2        660.71        612.24        36.76 o
   5  -9   2         95.44         74.40        31.59 o
   6  -9   2        569.89        472.64        94.54 o
  -8  -8   2       1221.60        991.36       108.92 o
  -7  -8   2        356.88        336.64        94.77 o
  -6  -8   2       2776.80       2766.40       112.89 o
  -5  -8   2        148.54        201.31        44.89 o
  -4  -8   2       5170.58       5126.33       189.80 o
  -3  -8   2         80.14         75.32        22.15 o
  -2  -8   2       4584.73       5045.61       207.90 o
  -1  -8   2        815.57        758.56        34.94 o
   0  -8   2        632.57        592.26        25.31 o
   1  -8   2          1.56         22.20        15.32 o
   2  -8   2      15835.34      17096.41       471.03 o
   3  -8   2       6446.53       6854.19       173.55 o
   4  -8   2        225.41        245.03        20.78 o
   5  -8   2         99.48        105.14        22.25 o
   6  -8   2       2596.60       2657.97       107.41 o
  -9  -7   2         12.11        159.28        87.19 o
  -8  -7   2          0.74         33.09        31.89 o
  -7  -7   2       3560.53       3702.14       111.57 o
  -6  -7   2       2514.75       2578.93        96.24 o
  -5  -7   2          0.57        -15.10        22.32 o
  -4  -7   2       3488.71       3410.13       107.26 o
  -3  -7   2        613.73        620.06        32.39 o
  -2  -7   2       6118.96       5884.24       215.63 o
  -1  -7   2          2.62         24.47        12.96 o
   0  -7   2       5584.63       5571.78       201.35 o
   1  -7   2        191.64        174.91        13.72 o
   2  -7   2       6496.19       6452.21       131.30 o
   3  -7   2       5887.01       5895.06       132.00 o
   4  -7   2          5.66         25.29        15.29 o
   5  -7   2        297.89        296.98        26.76 o
   6  -7   2       3663.57       3758.95       187.04 o
   7  -7   2       6559.51       7030.01       168.85 o
   8  -7   2         14.98         45.85        82.68 o
  -9  -6   2        826.79        701.54        83.25 o
  -8  -6   2       4464.32       4526.35       143.86 o
  -7  -6   2       1993.88       2194.61        87.30 o
  -6  -6   2         13.73         32.72        31.29 o
  -5  -6   2       1763.34       1842.30        72.76 o
  -4  -6   2       1854.90       1928.25        72.67 o
  -3  -6   2        105.47        168.79        41.54 o
  -2  -6   2         62.47         66.98        14.41 o
  -1  -6   2       2156.38       2060.70        99.83 o
   0  -6   2         23.05         34.81        14.06 o
   1  -6   2         18.69         28.69         9.78 o
   2  -6   2       1120.66       1059.13        31.40 o
   3  -6   2       1375.94       1385.37        39.55 o
   4  -6   2        561.00        736.95        59.44 o
   5  -6   2        242.13        323.76        20.56 o
   6  -6   2       1907.11       1816.59        49.09 o
   7  -6   2       2217.34       2454.56        67.42 o
   8  -6   2        892.78        776.04        53.19 o
  -9  -5   2       1880.27       1853.36       201.82 o
  -8  -5   2       9689.09       9692.96       254.18 o
  -7  -5   2         17.20         48.93        34.89 o
  -6  -5   2        153.02        161.20        23.99 o
  -5  -5   2       4793.36       4646.74       214.04 o
  -4  -5   2      20324.95      21280.67       571.05 o
  -3  -5   2       5317.44       5328.51       158.01 o
  -2  -5   2       6201.57       6332.44       204.47 o
  -1  -5   2        507.37        493.74        19.92 o
   0  -5   2      11134.73      10375.75       274.40 o
   1  -5   2        504.01        496.07        16.03 o
   2  -5   2      13285.48      12556.61       369.57 o
   3  -5   2       2600.97       2415.34        58.26 o
   4  -5   2       1070.86       1265.85        80.77 o
   5  -5   2       6234.28       6309.29       142.57 o
   6  -5   2        764.31        743.35        25.78 o
   7  -5   2        116.67        133.82        17.47 o
   8  -5   2       3103.83       3242.23       100.15 o
   9  -5   2       3946.16       2948.07       165.88 o
  -9  -4   2        672.72        669.27        84.65 o
  -8  -4   2        645.46        616.31        43.49 o
  -7  -4   2        146.52        130.68        24.90 o
  -6  -4   2        331.55        318.52        24.27 o
  -5  -4   2       4760.21       4864.29       129.59 o
  -4  -4   2      33503.48      35194.78      1062.80 o
  -3  -4   2       5225.65       5298.09       181.84 o
  -2  -4   2        882.09        977.97        33.76 o
  -1  -4   2       2554.88       2420.78        87.98 o
   0  -4   2      21951.19      22344.39       615.70 o
   1  -4   2       7187.33       7672.37       182.14 o
   2  -4   2       9538.05       9289.94       237.30 o
   3  -4   2       9347.32       9297.81       231.90 o
   4  -4   2       2984.84       2904.23        64.29 o
   5  -4   2       2312.92       2465.21        57.26 o
   6  -4   2       3475.33       3517.33       113.17 o
   7  -4   2       2668.43       2575.03        89.18 o
   8  -4   2       1097.58       1066.83        38.29 o
   9  -4   2       4006.90       3632.30       225.14 o
 -10  -3   2        319.39        192.32        90.95 o
  -9  -3   2       1031.28       1052.16        67.13 o
  -8  -3   2        274.43        324.08        35.30 o
  -7  -3   2         83.23        100.52        41.79 o
  -6  -3   2       1345.88       1335.10        45.85 o
  -5  -3   2       4453.33       4684.81       128.45 o
  -4  -3   2         14.83         28.32        13.79 o
  -3  -3   2       3514.13       3559.94       110.10 o
  -2  -3   2      22886.49      22423.28       535.66 o
  -1  -3   2      12405.31      13196.18       366.10 o
   0  -3   2       5441.55       5082.02       140.18 o
   1  -3   2       5163.86       4879.21       148.32 o
   2  -3   2       1909.78       1778.90        37.84 o
   3  -3   2        379.00        353.43        19.44 o
   4  -3   2        528.92        638.53        58.59 o
   5  -3   2        725.02        772.23        28.95 o
   6  -3   2        268.15        283.47        24.83 o
   7  -3   2        190.83        187.10        28.90 o
   8  -3   2        516.15        487.54        39.92 o
   9  -3   2        160.38        118.62        37.24 o
  10  -3   2        182.94        222.97        74.79 o
 -10  -2   2       1407.29       1561.70       119.94 o
  -9  -2   2        427.70        418.73        39.18 o
  -8  -2   2       4609.84       4549.01       142.88 o
  -7  -2   2        107.23        112.05        33.83 o
  -6  -2   2       7713.67       7990.16       208.48 o
  -5  -2   2        275.60        322.77        27.92 o
  -4  -2   2      15903.29      16573.52       421.59 o
  -3  -2   2       3963.46       3852.97       112.71 o
  -2  -2   2      48324.28      51061.45      1694.26 o
  -1  -2   2      23045.49      24348.88       628.38 o
   0  -2   2       1229.90       1341.40        37.28 o
   1  -2   2       1342.29       1234.42        39.12 o
   2  -2   2      56755.36      61309.12      2233.11 o
   3  -2   2      26341.13      25611.15       682.73 o
   4  -2   2       1335.79       1298.36        58.04 o
   5  -2   2       2662.84       2734.05        87.05 o
   6  -2   2       4385.78       4440.78       145.77 o
   7  -2   2       1797.79       1931.86       128.11 o
   8  -2   2       1930.79       2066.59       155.17 o
   9  -2   2       1396.74       1530.37       191.35 o
  10  -2   2          5.96         31.60        70.80 o
 -10  -1   2       1199.23       1070.68       116.65 o
  -9  -1   2        130.44        189.34        79.39 o
  -8  -1   2       1449.95       1419.08        60.03 o
  -7  -1   2       1818.80       1877.96        66.98 o
  -6  -1   2        958.97        953.70        37.71 o
  -5  -1   2       1398.66       1349.75        42.94 o
  -4  -1   2      11781.70      12044.05       331.85 o
  -3  -1   2        235.58        271.98        43.27 o
  -2  -1   2      17094.21      17352.18       453.34 o
  -1  -1   2       2824.33       2797.59        73.18 o
   0  -1   2       3406.96       3575.22        83.41 o
   1  -1   2       3537.51       3394.59       117.82 o
   4  -1   2         89.14        148.18        28.50 o
   5  -1   2         20.04         61.24        16.57 o
   6  -1   2       8964.97       8974.80       267.56 o
   7  -1   2      11014.31      10940.85       380.86 o
   8  -1   2        128.12        119.45        25.10 o
   9  -1   2       4729.52       4794.98       258.42 o
  10  -1   2         24.36        140.32        61.68 o
 -10   0   2        410.18        332.92        77.49 o
  -9   0   2       1913.39       1969.63        80.10 o
  -8   0   2       3143.33       3266.38        96.77 o
  -7   0   2        250.44        235.94        29.59 o
  -6   0   2       1185.67       1260.47        73.79 o
  -5   0   2          0.05          3.10        10.14 o
  -4   0   2       2249.76       2348.36        65.25 o
  -3   0   2       3316.49       3067.64       118.72 o
  -2   0   2       5507.45       5533.98       126.99 o
  -1   0   2        980.08        961.34        25.65 o
   0   0   2        115.28        158.63        18.38 o
   1   0   2      12770.61      11735.80       268.58 o
   2   0   2        611.30        585.70        19.69 o
   3   0   2       4476.02       4264.65       138.05 o
   4   0   2      12362.29      11818.27       539.78 o
   5   0   2      10604.89      11312.09       349.39 o
   6   0   2       7083.98       7104.09       242.18 o
   7   0   2       7635.03       8148.39       248.07 o
   8   0   2        354.60        300.86        64.44 o
   9   0   2        269.21        203.98        38.60 o
  10   0   2        507.63        452.92       166.06 o
  11   0   2          2.72         39.56        64.72 o
  -9   1   2       4108.10       4144.58       169.03 o
  -8   1   2      10949.39      11261.56       286.16 o
  -7   1   2        589.22        599.57        26.95 o
  -6   1   2       1119.34       1207.58        46.41 o
  -5   1   2       3803.09       3755.88        94.33 o
  -4   1   2      19281.32      18958.40       494.23 o
  -3   1   2        173.26        226.78        14.73 o
  -2   1   2      28103.62      28567.77      1064.60 o
  -1   1   2      10128.13      10351.14       445.55 o
   0   1   2      12301.89      12669.02       478.53 o
   1   1   2       7155.25       6100.89       185.30 o
   2   1   2      30302.89      32382.22      1123.96 o
   3   1   2       1335.12       1315.82        53.06 o
   4   1   2      24801.38      25961.58       840.05 o
   5   1   2      19290.82      19870.76       711.06 o
   6   1   2        301.47        302.11        21.61 o
   7   1   2          0.45         20.45        51.38 o
   8   1   2       7029.56       7435.66       246.33 o
   9   1   2      11564.91      11573.78       481.45 o
  10   1   2        349.79        303.83        51.67 o
  11   1   2        336.07        193.26        80.77 o
  -9   2   2       1770.67       1902.48       131.81 o
  -8   2   2       5037.94       4954.04       504.27 o
  -7   2   2       1581.10       1521.32       138.73 o
  -6   2   2        521.12        493.10        28.00 o
  -5   2   2       3292.55       3213.75        79.15 o
  -4   2   2      30691.94      31612.13      1090.54 o
  -3   2   2       3393.90       3206.82       100.20 o
  -2   2   2       4761.69       4528.65       154.79 o
  -1   2   2        134.20        194.61        34.99 o
   0   2   2       5762.93       5470.34       210.51 o
   1   2   2         82.11        101.33        12.49 o
   3   2   2      11197.35      11300.38       515.12 o
   4   2   2       5607.00       5755.17       180.36 o
   5   2   2       7941.83       8049.27       257.65 o
   6   2   2        351.98        314.01        27.06 o
   7   2   2       1469.45       1509.66       102.95 o
   8   2   2       9161.79       9875.03       294.30 o
   9   2   2       9965.53      10430.52       355.90 o
  10   2   2        791.23        770.10        79.14 o
  11   2   2          2.43         50.56        72.21 o
  -9   3   2          8.40        -74.32        74.32 o
  -8   3   2         11.49         -6.16        39.93 o
  -7   3   2       1849.82       1787.27        91.53 o
  -6   3   2       8384.31       8851.14       310.87 o
  -5   3   2       1637.39       1548.52        62.97 o
  -4   3   2       8177.19       8206.90       291.13 o
  -3   3   2       6110.79       5765.56       205.92 o
  -2   3   2       9664.20       9625.34       306.42 o
  -1   3   2      10813.84      10715.80       359.93 o
   0   3   2       2577.20       2617.21       105.77 o
   1   3   2        727.34        595.71        19.54 o
   2   3   2       2719.50       2619.30       112.07 o
   3   3   2       2191.60       2245.44        75.35 o
   4   3   2       1013.53       1085.85        51.02 o
   5   3   2       2160.84       2287.73       103.50 o
   6   3   2        762.91        802.40        44.05 o
   7   3   2          1.43         41.11        30.78 o
   8   3   2        964.33       1012.44        86.20 o
   9   3   2        586.16        658.89        50.83 o
  10   3   2       1306.69       1339.16       112.33 o
  11   3   2        294.16        368.01        82.76 o
  -9   4   2        968.13        874.97        94.15 o
  -8   4   2       3075.38       2693.18       178.19 o
  -7   4   2        766.56        687.86       113.88 o
  -6   4   2       5746.04       5804.12       190.92 o
  -5   4   2       1797.65       1698.94        83.58 o
  -4   4   2       2064.37       2041.76        73.09 o
  -3   4   2       3397.16       3295.79       122.52 o
  -1   4   2      17074.38      15710.46       403.70 o
   0   4   2        440.72        403.07        16.82 o
   1   4   2       2471.45       2146.16        75.66 o
   2   4   2      16852.68      15126.27       483.45 o
   3   4   2       1983.13       1684.57        68.20 o
   4   4   2       1448.10       1469.68        62.03 o
   5   4   2      15198.71      15706.45       484.28 o
   6   4   2       2104.36       2220.35        92.06 o
   7   4   2       1932.14       1951.73        81.42 o
   8   4   2       1953.02       2014.89       107.77 o
   9   4   2       2667.01       2787.90        98.74 o
  10   4   2        480.43        354.83        68.37 o
  11   4   2       1727.26       1737.72       125.47 o
  -8   5   2       1506.74       1675.14       117.73 o
  -7   5   2        193.51        155.76        62.56 o
  -6   5   2       2868.90       2915.58       223.19 o
  -5   5   2        347.15        414.78        34.77 o
  -4   5   2       3037.25       2961.41        95.12 o
  -3   5   2       1743.90       1793.32        82.30 o
  -2   5   2      15148.86      14788.95       375.48 o
  -1   5   2      18090.01      18168.23       422.16 o
   0   5   2        561.62        545.90        20.78 o
   1   5   2       2065.33       1947.41        62.14 o
   2   5   2      43259.86      41411.33      1472.88 o
   3   5   2      31844.67      33179.19      1250.75 o
   4   5   2       1769.84       1796.38       106.02 o
   5   5   2       2608.71       2737.47       101.58 o
   6   5   2       4480.37       4524.41       266.35 o
   7   5   2        651.31        599.89        72.19 o
   8   5   2       1029.12       1095.63        65.28 o
   9   5   2       4015.69       4030.85       162.58 o
  10   5   2          8.07         73.03        68.58 o
  -8   6   2        117.70        222.96        70.58 o
  -7   6   2          0.98          3.22        39.91 o
  -6   6   2       1370.16       1210.47        63.84 o
  -5   6   2        261.15        235.98        29.32 o
  -4   6   2         87.98        164.65        24.45 o
  -3   6   2         67.54         77.25        18.32 o
  -2   6   2         55.45         35.95        10.41 o
  -1   6   2       2233.40       2224.24        55.48 o
   0   6   2       3845.01       3845.88       107.04 o
   1   6   2       5218.54       4728.67       130.34 o
   2   6   2      11413.83      10761.61       434.71 o
   3   6   2       2178.92       2063.68       154.45 o
   4   6   2       8924.81       8951.06       587.25 o
   5   6   2       7853.93       8006.36       330.94 o
   6   6   2        983.20       1032.09        50.65 o
   7   6   2       1265.86       1407.06        62.01 o
   8   6   2         31.39         -1.56        57.52 o
   9   6   2        314.84        328.66        64.32 o
  10   6   2         32.68         44.12        43.64 o
  -7   7   2         65.73        126.13        52.25 o
  -6   7   2       3587.93       3663.84       241.02 o
  -5   7   2         10.21         46.63        26.11 o
  -4   7   2       4862.42       4936.64       156.43 o
  -3   7   2        239.98        224.39        21.31 o
  -2   7   2      11771.17      12031.77       259.15 o
  -1   7   2       2798.94       2780.32        64.01 o
   0   7   2       6394.13       6012.15       234.47 o
   1   7   2       6764.66       6512.80       179.60 o
   2   7   2        831.49        850.62        28.05 o
   3   7   2         68.80         50.91        22.84 o
   4   7   2      16830.64      16295.32       714.18 o
   5   7   2      14097.29      14601.48       444.91 o
   6   7   2        364.84        399.08        37.25 o
   7   7   2        211.23        289.34        36.88 o
   8   7   2       1769.49       1820.47       102.82 o
   9   7   2       3412.95       2866.40       270.14 o
  10   7   2        138.47         27.47        71.10 o
  -7   8   2        132.00        194.05        84.04 o
  -6   8   2         14.56         27.54        36.22 o
  -5   8   2        919.79        830.69        77.02 o
  -4   8   2       2811.20       2721.11       101.12 o
  -3   8   2          3.54         26.79        21.38 o
  -2   8   2       5074.76       5280.59       162.89 o
  -1   8   2       2317.44       2355.04        58.31 o
   0   8   2       3122.39       3194.13       100.50 o
   1   8   2        173.38        179.89        18.42 o
   2   8   2       7829.07       8064.98       258.68 o
   3   8   2        247.26        258.43        20.60 o
   4   8   2       3860.65       3796.88       150.01 o
   5   8   2      11408.99      11089.55       494.61 o
   6   8   2        429.90        435.28        73.93 o
   7   8   2          3.42         14.19        28.40 o
   8   8   2       4077.86       4037.69       139.00 o
   9   8   2       6107.37       5708.44       301.74 o
  10   8   2        126.87        -78.65        99.60 o
  -6   9   2       3283.05       3429.86       147.00 o
  -5   9   2        471.63        500.58       102.48 o
  -4   9   2        319.90        321.59        38.91 o
  -3   9   2       1197.93       1130.70       110.15 o
  -2   9   2        257.04        259.38        49.06 o
  -1   9   2        342.50        392.91        23.56 o
   0   9   2        177.45        202.57        24.40 o
   1   9   2       2088.88       1904.38        83.55 o
   2   9   2        102.58         97.42        19.06 o
   3   9   2        442.67        404.88        25.54 o
   4   9   2          0.05        -16.08        23.93 o
   5   9   2        237.87        239.01        30.43 o
   6   9   2         89.28         31.36        28.65 o
   7   9   2        775.91        863.74        61.59 o
   8   9   2       2168.97       2143.69       128.80 o
   9   9   2        963.72       1032.24       119.21 o
  -5  10   2        697.62        750.43       182.53 o
  -4  10   2          5.02        -36.53        36.53 o
  -3  10   2        610.25        561.43        43.14 o
  -2  10   2       9739.04      10411.43       342.06 o
  -1  10   2       3237.99       3307.01        91.56 o
   0  10   2       1793.37       1749.44        79.72 o
   1  10   2        354.38        308.16        31.42 o
   2  10   2       1347.55       1383.52        50.16 o
   3  10   2       1026.77       1116.41        75.20 o
   4  10   2       2180.58       2333.40       211.40 o
   5  10   2       2890.12       2872.07       102.34 o
   6  10   2        134.91         81.13        36.26 o
   7  10   2       1788.36       1778.50        83.18 o
   8  10   2         25.39        -89.06        89.06 o
  -4  11   2        150.67        108.50        64.84 o
  -3  11   2       1706.66       1676.76       146.80 o
  -2  11   2       5621.79       5727.77       335.55 o
  -1  11   2       2358.67       1939.80       120.26 o
   0  11   2          8.44         -1.29        28.38 o
   1  11   2        177.11        184.43        46.28 o
   2  11   2       5009.37       5640.81       604.97 o
   3  11   2        810.23        771.52        45.11 o
   4  11   2        882.87        927.17        45.46 o
   5  11   2       2051.82       2060.54        72.69 o
   6  11   2        416.81        403.75       136.79 o
   7  11   2        699.60        485.54        84.06 o
  -2  12   2          7.91         29.58        48.20 o
  -1  12   2        620.89        592.49        61.79 o
   0  12   2       2544.77       2372.30       130.66 o
   1  12   2       1234.03       1195.60        93.03 o
   2  12   2       1319.35       1286.87        66.93 o
   3  12   2        480.47        516.12        54.40 o
   4  12   2         87.11        119.10        32.53 o
   5  12   2        495.28        422.30        43.61 o
   6  12   2        263.80        253.06        82.99 o
   0  13   2       1780.93       1668.70       261.78 o
   1  13   2       1842.81       1499.14       104.80 o
   2  13   2         31.80        -53.91        53.91 o
   3  13   2          1.71         62.38        52.08 o
   4  13   2       2194.07       1944.07       326.24 o
  -4 -11   3       1840.45       1563.34        96.14 o
  -3 -11   3        834.29        660.62        46.15 o
  -2 -11   3        183.76        177.78        31.65 o
  -1 -11   3        440.53        447.41        40.70 o
   0 -11   3       1546.30       1483.92        75.65 o
   1 -11   3       1361.87       1130.28        46.66 o
   2 -11   3         86.58         64.25        26.80 o
   3 -11   3         68.79         71.04        38.74 o
  -6 -10   3       1659.05       1278.42       116.09 o
  -5 -10   3          0.11          8.23        37.37 o
  -4 -10   3       2675.53       2494.72        88.74 o
  -3 -10   3        190.07        196.04        29.90 o
  -2 -10   3        621.16        577.99        35.02 o
  -1 -10   3          2.72        -12.12        20.77 o
   0 -10   3       7955.34       8389.12       371.12 o
   1 -10   3       6589.61       6414.93       165.51 o
   2 -10   3        115.67        119.86        27.62 o
   3 -10   3         10.44          9.94        23.53 o
   4 -10   3       1992.99       1566.29        97.84 o
  -7  -9   3        119.05        195.40        47.82 o
  -6  -9   3         51.48         37.74        43.65 o
  -5  -9   3          4.97          8.37        31.46 o
  -4  -9   3        137.46        160.97        65.42 o
  -3  -9   3        208.78        199.87        63.36 o
  -2  -9   3       2892.46       2809.43        82.69 o
  -1  -9   3        289.35        291.60        37.34 o
   0  -9   3       2891.41       2952.41       102.82 o
   1  -9   3       1116.38       1096.17        43.68 o
   2  -9   3         52.27         47.70        17.88 o
   3  -9   3        660.22        747.83        40.03 o
   4  -9   3       2476.85       2488.76        75.01 o
   5  -9   3       5054.35       4962.96       145.86 o
   6  -9   3        123.90        119.06        40.36 o
  -8  -8   3         20.41        -59.22        66.83 o
  -7  -8   3        583.58        539.05        68.26 o
  -6  -8   3       2018.59       1954.14        84.75 o
  -5  -8   3        337.39        377.68        33.11 o
  -4  -8   3       1411.78       1317.68        61.96 o
  -3  -8   3        756.10        742.23        46.51 o
  -2  -8   3        219.46        236.21        22.92 o
  -1  -8   3        903.50        963.55        40.02 o
   0  -8   3       3275.58       3147.13        86.52 o
   1  -8   3          0.63        -12.37        12.37 o
   2  -8   3       2159.37       2358.73        61.98 o
   3  -8   3        946.36        923.18        31.99 o
   4  -8   3        192.43        206.22        19.80 o
   5  -8   3       1071.91       1055.32        66.94 o
   6  -8   3       1160.50       1186.92        47.98 o
   7  -8   3       2018.87       1605.62       247.77 o
  -8  -7   3         10.82         -3.45        49.07 o
  -7  -7   3       2270.21       2147.82        84.96 o
  -6  -7   3       9156.74       9397.76       289.94 o
  -5  -7   3       1461.68       1380.54        56.11 o
  -4  -7   3       4489.85       4415.80       163.28 o
  -3  -7   3        245.18        308.01        22.65 o
  -2  -7   3       6486.50       6707.24       391.65 o
  -1  -7   3         84.66        115.46        21.58 o
   0  -7   3      10732.59      11203.56       368.68 o
   1  -7   3       4236.32       4415.33       111.91 o
   2  -7   3       1693.26       1825.95        51.63 o
   3  -7   3       4359.00       4852.91       141.84 o
   4  -7   3        430.70        487.54        44.86 o
   5  -7   3       1125.62       1135.50        95.45 o
   6  -7   3       3957.79       4130.13       174.55 o
   7  -7   3       6134.23       6119.50       245.16 o
   8  -7   3        100.13        106.33        43.23 o
  -9  -6   3          4.11        -60.62        85.67 o
  -8  -6   3        703.72        687.16       104.43 o
  -7  -6   3       1080.62        954.54        56.74 o
  -6  -6   3       5934.27       6021.13       183.07 o
  -5  -6   3       3276.04       3312.46       112.33 o
  -4  -6   3          2.18          0.27        19.22 o
  -3  -6   3       5989.70       6556.94       396.52 o
  -2  -6   3       2005.67       2012.32        74.66 o
  -1  -6   3       1887.16       1948.64        80.31 o
   0  -6   3        772.14        771.67        22.75 o
   1  -6   3       3105.04       3273.43        84.19 o
   2  -6   3       1680.18       1723.44        93.36 o
   3  -6   3        551.16        563.41        20.20 o
   4  -6   3       4021.11       4003.91        89.79 o
   5  -6   3       1872.00       1850.44        68.07 o
   6  -6   3       1249.62       1234.97        51.40 o
   7  -6   3       2276.42       2156.00       108.40 o
   8  -6   3        536.42        559.96        31.44 o
  -9  -5   3        297.93        204.49        91.42 o
  -8  -5   3       1030.96        932.23        59.86 o
  -7  -5   3        830.89        845.96        90.08 o
  -6  -5   3         38.55         41.74        19.28 o
  -5  -5   3       1292.63       1262.91        45.49 o
  -4  -5   3      15950.63      16192.30       476.77 o
  -3  -5   3       7962.36       7989.67       233.68 o
  -2  -5   3        582.00        606.28        40.66 o
  -1  -5   3       3065.49       3026.57        80.32 o
   0  -5   3      11534.05      11600.29       297.76 o
   1  -5   3        788.70        780.85        28.80 o
   2  -5   3         10.07          7.13         7.91 o
   3  -5   3       3189.29       3223.92        75.66 o
   4  -5   3        349.16        376.85        18.25 o
   5  -5   3        324.78        365.90        20.34 o
   6  -5   3       2003.34       2060.09        67.58 o
   7  -5   3        278.03        247.30        20.30 o
   8  -5   3        208.65        207.05        23.07 o
   9  -5   3         84.31         99.37        49.98 o
  -9  -4   3          2.49         24.45        49.17 o
  -8  -4   3       2709.93       2584.63        89.60 o
  -7  -4   3        242.49        230.27        49.65 o
  -6  -4   3       6967.06       7392.29       240.99 o
  -5  -4   3       1422.10       1461.88        55.01 o
  -4  -4   3      19421.35      20474.14       597.86 o
  -3  -4   3      10204.53      10591.86       302.83 o
  -2  -4   3        405.14        442.86        19.38 o
  -1  -4   3       1918.02       2089.64        69.47 o
   0  -4   3      53157.43      57620.93      1651.78 o
   1  -4   3      28091.80      29184.38       832.74 o
   2  -4   3       1757.36       1667.79        56.02 o
   3  -4   3       2776.17       2682.33        74.40 o
   4  -4   3       8960.18       9026.11       214.78 o
   5  -4   3       1735.05       1720.83        43.12 o
   6  -4   3       1768.76       1782.16        46.28 o
   7  -4   3       6058.35       6158.16       132.99 o
   8  -4   3         66.40         84.55        22.96 o
   9  -4   3       2150.97       2121.82       104.09 o
  -9  -3   3        283.89        298.34        50.67 o
  -8  -3   3        364.79        371.99        38.99 o
  -7  -3   3       1160.16       1118.76        45.08 o
  -6  -3   3       1685.93       1783.27        55.40 o
  -5  -3   3         23.35         27.51        15.87 o
  -4  -3   3        783.39        866.18        32.79 o
  -3  -3   3       2386.29       2626.30        87.89 o
  -2  -3   3        112.02        122.83        14.43 o
  -1  -3   3       1801.34       1983.81        61.60 o
   0  -3   3      30996.12      34459.31      1137.03 o
   1  -3   3      15171.37      14133.83       872.38 o
   2  -3   3       3012.02       3014.36        95.71 o
   3  -3   3       1759.87       1703.93        42.26 o
   4  -3   3       9360.60       9104.93       237.39 o
   5  -3   3       9586.69       9099.38       232.29 o
   6  -3   3         67.72         93.49        15.94 o
   7  -3   3       3968.06       4293.16       130.99 o
   8  -3   3        129.44        181.55        26.62 o
   9  -3   3       1057.09       1069.21        49.57 o
  10  -3   3        191.44        173.23        73.74 o
  -9  -2   3        622.98        616.60        55.88 o
  -8  -2   3       2206.62       2100.66        75.11 o
  -7  -2   3         24.38         78.71        30.18 o
  -6  -2   3       2557.54       2669.72        89.81 o
  -5  -2   3        465.82        437.03        35.20 o
  -4  -2   3       8061.67       8261.68       230.22 o
  -3  -2   3        759.46        750.11        28.38 o
  -2  -2   3       1071.30       1028.45        36.89 o
  -1  -2   3        416.96        421.13        19.43 o
   0  -2   3         49.32         88.44        12.65 o
   1  -2   3       1070.90        977.06        55.70 o
   2  -2   3      22137.12      21872.71       698.72 o
   3  -2   3      19644.06      19010.01       609.86 o
   4  -2   3       2951.25       2772.31       123.21 o
   5  -2   3       4682.50       4556.88       109.95 o
   6  -2   3       7149.33       7485.30       238.43 o
   7  -2   3       2029.48       2208.47       149.76 o
   8  -2   3        561.04        508.04        35.68 o
   9  -2   3        105.32        133.86        56.35 o
  10  -2   3          0.02         31.13        74.08 o
  -9  -1   3         44.45         45.18        32.60 o
  -8  -1   3        208.32        231.98        29.71 o
  -7  -1   3       3047.89       3277.44        95.46 o
  -6  -1   3      11104.98      11799.79       295.02 o
  -5  -1   3         59.72         26.88        21.37 o
  -4  -1   3      16975.70      16744.57       461.69 o
  -3  -1   3       9169.71       9729.69       278.02 o
  -2  -1   3       7197.58       6994.25       165.59 o
  -1  -1   3       8453.67       8906.18       219.61 o
   0  -1   3      61196.20      72002.77      3031.49 o
   2  -1   3      23732.19      23108.01       650.56 o
   3  -1   3      27173.99      26899.40       988.30 o
   4  -1   3       1370.05       1475.86        41.12 o
   5  -1   3       1042.68       1122.12       149.86 o
   6  -1   3      18008.89      18039.45       531.55 o
   7  -1   3      20367.05      21406.34       592.56 o
   8  -1   3        456.57        434.14        32.49 o
   9  -1   3       1009.83        814.52        52.49 o
  10  -1   3        541.47        636.46        56.17 o
  -9   0   3        758.87        731.13        65.16 o
  -8   0   3       1605.06       1694.96        63.93 o
  -7   0   3       2395.99       2543.52        70.91 o
  -6   0   3       8386.01       8601.26       248.04 o
  -5   0   3       5844.16       6088.07       151.86 o
  -4   0   3       2164.13       2205.81        65.79 o
  -3   0   3        508.41        498.20        18.79 o
  -2   0   3      10316.79      10503.52       276.73 o
  -1   0   3       5804.81       5875.05       186.65 o
   0   0   3       2686.75       2855.14       256.58 o
   1   0   3      23478.07      21053.74       602.04 o
   2   0   3       1208.55       1145.32        32.07 o
   3   0   3       8556.67       8455.79       235.88 o
   4   0   3       1721.75       1716.72        55.01 o
   5   0   3       1491.01       1493.08        73.73 o
   6   0   3      11145.70      11422.91       513.26 o
   7   0   3      12130.48      11961.53       675.34 o
   8   0   3       1163.10       1232.72        55.87 o
   9   0   3        442.34        572.22        55.56 o
  10   0   3        690.54        782.49        59.45 o
  11   0   3       3728.99       3652.24       228.13 o
  -9   1   3       1321.99       1257.61       109.98 o
  -8   1   3       5847.25       6000.23       215.45 o
  -7   1   3       2751.32       2764.10       104.20 o
  -6   1   3        361.40        409.30        29.70 o
  -5   1   3       3415.15       3307.58        97.82 o
  -4   1   3      26249.66      26961.59       692.24 o
  -3   1   3      11025.01      10753.39       334.95 o
  -2   1   3        144.34        141.23         9.12 o
  -1   1   3          0.91         30.07         7.84 o
   0   1   3       4549.32       4716.46       164.95 o
   1   1   3        564.40        565.48        18.59 o
   2   1   3       5765.77       5409.27       157.55 o
   3   1   3      10500.50      10536.61       373.04 o
   4   1   3          1.80         55.02        15.47 o
   5   1   3         13.70         36.12        19.89 o
   6   1   3         10.25         50.39        20.48 o
   7   1   3          3.18          9.05        23.66 o
   8   1   3       3783.87       3863.71       141.28 o
   9   1   3       3088.26       3250.72       252.64 o
  10   1   3        654.51        678.75        56.74 o
  11   1   3       1874.23       1758.40       137.20 o
  -9   2   3        208.94        101.36        83.22 o
  -8   2   3       3888.16       3922.15       201.82 o
  -7   2   3        217.39        286.80        51.15 o
  -6   2   3       3010.71       2816.91       149.35 o
  -5   2   3       5225.76       5248.35       160.72 o
  -4   2   3      51346.97      54891.88      1655.75 o
  -3   2   3      14424.68      13877.38       445.66 o
  -2   2   3        108.50        102.89        10.43 o
  -1   2   3         73.77        119.07        13.57 o
   1   2   3      11044.80       9395.92       342.49 o
   2   2   3      17606.84      16658.09       555.22 o
   3   2   3      21530.49      22137.62       758.04 o
   4   2   3       2880.74       2788.84       111.07 o
   5   2   3       6938.65       7251.03       239.38 o
   6   2   3       3866.77       3734.38       126.57 o
   7   2   3       6988.13       7264.61       221.74 o
   8   2   3        488.82        587.47        49.38 o
   9   2   3       6213.95       6288.01       458.75 o
  10   2   3        711.72        682.68        74.00 o
  11   2   3         83.92         94.80        80.17 o
  -9   3   3         63.62        -11.00        70.34 o
  -8   3   3         26.38         -2.34        47.98 o
  -7   3   3          0.28        -32.53        32.53 o
  -6   3   3       1250.25       1254.99        72.87 o
  -5   3   3       1590.44       1558.42        65.58 o
  -4   3   3       6487.23       6464.03       233.09 o
  -3   3   3       3075.54       2948.92        92.21 o
  -2   3   3       7414.48       7223.74       204.16 o
  -1   3   3       1184.44       1279.91        45.48 o
   0   3   3      54127.44      58142.05      3229.08 o
   1   3   3      28447.11      25622.79       899.21 o
   2   3   3        417.81        444.81        22.95 o
   3   3   3        355.67        401.91        25.35 o
   4   3   3       6475.73       6896.67       282.71 o
   5   3   3       3494.91       3871.35       150.70 o
   6   3   3       3371.69       3325.15       128.55 o
   7   3   3       4453.06       4522.86       175.95 o
   8   3   3        200.02        232.76        34.87 o
   9   3   3       3197.83       3376.64       121.19 o
  10   3   3         17.55         34.06        57.87 o
  11   3   3       1056.32        966.36       107.62 o
  -8   4   3       2050.36       2102.05       138.04 o
  -7   4   3        122.49        119.26        36.94 o
  -6   4   3       1334.66       1391.59       113.23 o
  -5   4   3        215.02        247.80        44.13 o
  -4   4   3       4313.89       4205.60       143.28 o
  -3   4   3         75.98        160.50        22.50 o
  -2   4   3      14961.07      14596.99       387.14 o
  -1   4   3       9214.42       9489.51       311.93 o
   0   4   3       2523.77       2323.69        85.03 o
   1   4   3       6393.65       5693.19       209.94 o
   2   4   3       8881.31       7269.96       252.33 o
   3   4   3      43511.15      43827.04      1650.46 o
   4   4   3        615.46        670.36        30.06 o
   5   4   3        569.37        561.86        31.09 o
   6   4   3       1520.35       1605.13        67.54 o
   7   4   3          6.78         33.96        34.76 o
   8   4   3          8.18         41.18        30.89 o
   9   4   3        740.35        690.36        49.21 o
  10   4   3        341.34        456.88        73.40 o
  11   4   3         47.79         55.01        71.27 o
  -8   5   3       1608.42       1546.82       123.12 o
  -7   5   3        293.01        308.98        42.10 o
  -6   5   3       3038.39       2976.20       178.69 o
  -5   5   3        375.47        334.20        44.31 o
  -4   5   3      11682.80      11867.87       353.88 o
  -3   5   3       2795.27       2723.23       185.72 o
  -2   5   3      11571.19      11320.10       287.60 o
  -1   5   3       4540.40       4350.36       144.56 o
   0   5   3       5191.19       5120.17       263.04 o
   1   5   3          2.56         28.95        18.29 o
   2   5   3      43653.07      41175.45      1018.68 o
   3   5   3      41042.65      37560.08      1175.05 o
   4   5   3        148.50        243.29        26.32 o
   5   5   3         89.12         92.68        25.19 o
   6   5   3       4876.18       5001.47       172.47 o
   7   5   3      16039.35      16580.24       548.75 o
   8   5   3         30.02         44.60        35.46 o
   9   5   3       2266.96       2480.87       105.17 o
  10   5   3          5.22        149.22        87.89 o
  11   5   3       1061.51        786.37       107.39 o
  -8   6   3        321.02        168.79        69.76 o
  -7   6   3        695.20        597.10        95.25 o
  -6   6   3        895.31        850.38       157.80 o
  -5   6   3        232.76        345.89        51.15 o
  -4   6   3       1021.83       1102.37        98.57 o
  -3   6   3       1591.32       1859.87        96.45 o
  -2   6   3        844.37        827.42        28.94 o
  -1   6   3         77.10         81.60        14.95 o
   0   6   3       9163.48       8987.20       220.21 o
   1   6   3          1.88         33.32        18.42 o
   2   6   3       2542.00       2293.57        60.38 o
   3   6   3       8474.57       7742.76       276.69 o
   4   6   3        767.58        691.67        42.12 o
   5   6   3       1051.76       1045.38        49.79 o
   6   6   3       8327.91       8696.59       273.12 o
   7   6   3      13847.14      14676.75       468.96 o
   8   6   3        323.10        286.07        37.85 o
   9   6   3        320.91        349.77        66.49 o
  10   6   3        797.74        744.58       109.25 o
  -7   7   3        495.68        557.48        78.32 o
  -6   7   3         16.15         -3.48        55.71 o
  -5   7   3       1422.58       1404.02       146.96 o
  -4   7   3       3461.62       3536.59       110.70 o
  -3   7   3        419.76        458.22        27.74 o
  -2   7   3       2412.43       2586.48        64.03 o
  -1   7   3       3022.87       2960.02        96.46 o
   0   7   3        685.85        728.20        23.38 o
   1   7   3        568.69        563.07        58.96 o
   2   7   3       4816.07       4586.86       143.47 o
   3   7   3         14.59         18.76        21.92 o
   4   7   3        947.81        875.73        48.14 o
   5   7   3       1891.94       1696.53        85.40 o
   6   7   3       3542.92       3659.19       151.93 o
   7   7   3        969.48        988.09        59.44 o
   8   7   3       1055.39        952.79        77.42 o
   9   7   3       4688.89       4349.64       222.40 o
  10   7   3        849.68        598.81        87.94 o
  -6   8   3          4.55         43.41       108.82 o
  -5   8   3       1033.26       1002.64        48.71 o
  -4   8   3      11028.42      11883.87       607.89 o
  -3   8   3       4098.78       4250.32       175.25 o
  -2   8   3       2889.13       2860.85       117.24 o
  -1   8   3         88.48         96.07        17.69 o
   0   8   3       5453.70       5520.08       205.28 o
   1   8   3        188.98        204.36        36.39 o
   2   8   3       3658.30       3680.66       130.36 o
   3   8   3      10063.17      10156.22       371.17 o
   4   8   3       1721.59       1693.18        82.81 o
   5   8   3       8765.50       8867.13       464.19 o
   6   8   3        541.20        387.43        52.39 o
   7   8   3       1225.32       1163.40        69.48 o
   8   8   3       1991.77       2026.08        91.53 o
   9   8   3       5457.73       5897.31       283.49 o
  10   8   3        643.71        625.19        98.46 o
  -6   9   3          0.28        -19.78        76.07 o
  -5   9   3        665.71        746.01        99.15 o
  -4   9   3       5377.07       5980.38       247.41 o
  -3   9   3       2486.83       2616.84       156.19 o
  -2   9   3        540.56        606.15        36.15 o
  -1   9   3        951.49       1039.83        35.52 o
   0   9   3       2641.67       2559.97        75.84 o
   1   9   3       4150.09       4094.19       266.40 o
   2   9   3       1048.01       1008.20        36.77 o
   3   9   3       1883.03       1897.22        75.25 o
   4   9   3        903.72        967.76        45.28 o
   5   9   3         27.88         30.98        42.90 o
   6   9   3       1656.32       1608.83        97.36 o
   7   9   3        497.47        552.37        79.90 o
   8   9   3        429.36        401.93        53.32 o
   9   9   3       1427.32       1167.71       122.76 o
  -5  10   3        527.69        451.07        79.84 o
  -4  10   3         56.45         85.58        43.97 o
  -3  10   3        541.54        527.83        39.42 o
  -2  10   3       5529.76       5752.11       205.73 o
  -1  10   3       3838.02       3918.45       116.83 o
   0  10   3        647.55        553.01        36.72 o
   1  10   3        443.82        450.73        32.00 o
   2  10   3       1837.32       1849.45        68.94 o
   3  10   3       1342.59       1335.11        62.26 o
   4  10   3         35.54         45.87        23.86 o
   5  10   3        896.91        979.68        53.36 o
   6  10   3          0.93         -5.31        45.78 o
   7  10   3        103.99        113.76        41.48 o
   8  10   3        158.03         65.43        73.15 o
   9  10   3          0.67        102.52       107.44 o
  -4  11   3       1471.26       1532.58       124.51 o
  -3  11   3         87.10        168.42        39.32 o
  -2  11   3       3342.12       3622.08       111.92 o
  -1  11   3       3414.11       3398.85       113.31 o
   0  11   3         37.64         36.26        31.73 o
   1  11   3        110.10         78.12        29.63 o
   2  11   3       6170.34       6216.84       271.54 o
   3  11   3       6971.14       7482.35       209.86 o
   4  11   3        154.89        150.70        27.40 o
   5  11   3        437.76        465.78        34.51 o
   6  11   3        568.49        579.24        71.95 o
   7  11   3       1004.08        915.87       110.66 o
   8  11   3          1.39       -100.76       100.76 o
  -2  12   3        142.29        277.62        62.03 o
  -1  12   3       1082.47       1011.74        60.18 o
   0  12   3        221.06        186.80        37.88 o
   1  12   3        303.22        265.28        42.86 o
   2  12   3       2976.60       2922.16       109.81 o
   3  12   3       2395.55       2382.46       100.04 o
   4  12   3        459.12        449.35        38.95 o
   5  12   3        171.94        194.88        54.98 o
   6  12   3        926.66       1014.77       127.99 o
   0  13   3         15.79         69.99        74.43 o
   1  13   3        932.06        749.17       138.29 o
   2  13   3         27.03         49.89        69.77 o
   3  13   3         33.13         54.19        88.01 o
   4  13   3       1068.14       1221.07       131.39 o
  -3 -11   4         73.59         66.48        58.52 o
  -2 -11   4        678.55        578.41        78.03 o
  -1 -11   4        118.28         81.58        80.76 o
   0 -11   4        252.96        256.30        42.99 o
   1 -11   4        451.80        552.89        90.02 o
  -5 -10   4         85.89         50.79        64.78 o
  -4 -10   4        455.32        359.64        39.62 o
  -3 -10   4        706.30        610.14        35.74 o
  -2 -10   4       2483.84       2395.93       117.37 o
  -1 -10   4        135.43        101.21        37.12 o
   0 -10   4       2001.37       2046.35       116.83 o
   1 -10   4       1050.95       1068.28        61.69 o
   2 -10   4         83.24         51.82        56.35 o
   3 -10   4         32.35         -2.89        24.26 o
   4 -10   4       1759.64       1753.49        89.51 o
  -6  -9   4        735.85        651.01        57.72 o
  -5  -9   4         93.99         41.24        31.32 o
  -4  -9   4       3676.23       3538.96       163.86 o
  -3  -9   4          4.00         -1.63        25.77 o
  -2  -9   4       2578.43       2555.84        82.05 o
  -1  -9   4       1493.16       1459.63        89.05 o
   0  -9   4        801.86        806.76        31.12 o
   1  -9   4       1231.37       1243.49        63.62 o
   2  -9   4        492.71        514.65        27.72 o
   3  -9   4        547.12        551.48        33.41 o
   4  -9   4       3117.09       3285.34       106.10 o
   5  -9   4       5154.80       5511.89       293.93 o
   6  -9   4         12.24         31.60        50.91 o
  -7  -8   4        384.02        287.71        50.93 o
  -6  -8   4        778.84        742.77        49.01 o
  -5  -8   4       1665.03       1595.32        67.17 o
  -4  -8   4       1141.96       1077.81        49.95 o
  -3  -8   4         35.17         74.40        21.67 o
  -2  -8   4         33.53          9.65        17.75 o
  -1  -8   4        236.37        196.62        17.49 o
   0  -8   4        145.82        144.82        15.20 o
   1  -8   4         79.78         79.65        13.50 o
   2  -8   4        375.45        391.11        46.79 o
   3  -8   4        841.72        755.57        54.13 o
   4  -8   4        211.16        185.40        20.41 o
   5  -8   4       1076.61       1073.25        41.96 o
   6  -8   4        357.63        366.82        35.30 o
   7  -8   4        154.19         55.20        34.98 o
  -8  -7   4        398.94        245.47        82.29 o
  -7  -7   4        163.04        117.02        35.56 o
  -6  -7   4       9222.06       9078.10       286.62 o
  -5  -7   4       2134.43       2162.56        88.31 o
  -4  -7   4          1.02        -47.81        47.81 o
  -3  -7   4        605.88        688.91        37.93 o
  -2  -7   4       8647.95       8754.83       386.57 o
  -1  -7   4       3267.04       3269.27        97.18 o
   0  -7   4        659.69        651.25        24.88 o
   1  -7   4       1922.85       1916.95        65.34 o
   2  -7   4        652.01        624.17        38.12 o
   3  -7   4       1311.12       1405.03        54.85 o
   4  -7   4        740.26        788.92        59.54 o
   5  -7   4       2121.57       2206.60       112.67 o
   6  -7   4        498.89        469.43        25.81 o
   7  -7   4        762.91        773.04        50.38 o
   8  -7   4         21.80          5.47        38.09 o
  -8  -6   4       2036.29       1931.93       239.47 o
  -7  -6   4        321.51        304.64        39.65 o
  -6  -6   4       7359.83       7603.57       263.30 o
  -5  -6   4        614.10        587.07        46.83 o
  -4  -6   4        119.37         72.00        41.65 o
  -3  -6   4        329.07        386.66        27.45 o
  -2  -6   4      20680.55      21586.21       569.29 o
  -1  -6   4      16692.52      17998.01       548.33 o
   0  -6   4        338.38        350.45        23.40 o
   1  -6   4       1942.12       2116.88        77.57 o
   2  -6   4       8943.94       9401.62       527.99 o
   3  -6   4       2303.90       2237.83        70.30 o
   4  -6   4       4123.64       4142.70       117.95 o
   5  -6   4       3475.54       3604.81        85.76 o
   6  -6   4          1.73        -10.73        20.50 o
   7  -6   4       2783.39       2741.69        80.02 o
   8  -6   4         23.96        -17.81        23.57 o
  -8  -5   4          1.53         56.81        32.45 o
  -7  -5   4         11.01         11.89        28.58 o
  -6  -5   4         27.73          5.23        20.95 o
  -5  -5   4          1.10        -19.65        19.65 o
  -4  -5   4        449.36        427.25        30.18 o
  -3  -5   4       1799.14       1831.82        62.43 o
  -2  -5   4       7470.60       7435.21       186.62 o
  -1  -5   4       7402.27       7741.76       237.85 o
   0  -5   4        217.05        201.20        13.89 o
   1  -5   4       6086.37       6232.68       364.52 o
   2  -5   4       4062.84       3732.17       130.79 o
   3  -5   4       2864.64       2778.63       112.49 o
   4  -5   4       2750.44       2669.53        64.66 o
   5  -5   4       2693.62       2635.31        72.96 o
   6  -5   4         27.80          6.86        15.24 o
   7  -5   4        437.41        393.60        23.12 o
   8  -5   4        129.79        170.93        24.53 o
   9  -5   4        589.62        432.66       113.91 o
  -9  -4   4        194.85        294.72        91.53 o
  -8  -4   4       2893.96       3151.13        97.66 o
  -7  -4   4        154.52         92.19        26.63 o
  -6  -4   4       4508.01       4902.14       159.00 o
  -5  -4   4       1057.56       1088.16        43.45 o
  -4  -4   4       4714.93       4693.74       143.18 o
  -3  -4   4       1982.48       2000.53        62.71 o
  -2  -4   4       5144.98       5492.79       123.92 o
  -1  -4   4         41.19         57.11        12.82 o
   0  -4   4      25047.72      26701.46      1105.65 o
   2  -4   4        746.98        725.70        27.98 o
   3  -4   4       1032.39       1056.78        41.43 o
   4  -4   4       6216.89       6214.10       147.83 o
   5  -4   4       8371.39       8643.22       183.69 o
   6  -4   4        317.97        292.11        18.18 o
   7  -4   4        771.85        725.92        46.69 o
   8  -4   4         92.36        100.98        19.64 o
   9  -4   4        450.27        422.41        56.71 o
  -9  -3   4       2083.29       2044.48        99.01 o
  -8  -3   4       3600.93       3587.38       118.69 o
  -7  -3   4         21.46         29.67        35.46 o
  -6  -3   4       3625.88       3597.00        95.35 o
  -5  -3   4       1736.40       1719.62        56.69 o
  -4  -3   4       4197.08       4322.95       133.28 o
  -3  -3   4        303.50        333.16        15.73 o
  -2  -3   4      18618.03      19227.45       457.10 o
  -1  -3   4       1729.91       1696.84        51.43 o
   0  -3   4      13003.11      13307.93       383.37 o
   1  -3   4      19254.39      19594.53       819.94 o
   2  -3   4        344.39        355.31        14.80 o
   3  -3   4        145.11        142.41        12.45 o
   4  -3   4      17627.62      16586.41       461.39 o
   5  -3   4      34290.95      34372.87      1051.37 o
   6  -3   4        198.99        230.47        19.62 o
   7  -3   4       2157.72       2201.22       106.74 o
   8  -3   4       1042.01       1050.27        59.31 o
   9  -3   4       3021.44       2873.02       243.40 o
  10  -3   4          0.65        -35.76        65.71 o
  -9  -2   4        968.83        970.05        63.83 o
  -8  -2   4        786.69        807.64        54.88 o
  -7  -2   4       1358.50       1430.88        59.37 o
  -6  -2   4        697.80        805.58        45.00 o
  -5  -2   4        172.28        153.18        17.64 o
  -4  -2   4       1186.20       1354.38        56.81 o
  -3  -2   4        459.69        456.46        17.06 o
  -2  -2   4       2384.94       2476.45        66.16 o
  -1  -2   4         60.22         98.84        28.89 o
   0  -2   4        362.15        394.10        13.79 o
   1  -2   4       3941.80       4338.58       173.71 o
   2  -2   4         99.90        163.74         7.56 o
   3  -2   4        248.25        274.79        17.94 o
   4  -2   4       7406.13       7106.67       187.85 o
   5  -2   4      10814.95      10601.33       240.26 o
   6  -2   4       1920.53       1912.45        79.73 o
   7  -2   4       1679.95       1703.70        51.89 o
   8  -2   4       1614.07       1639.29        99.08 o
   9  -2   4       3218.53       3307.45       204.04 o
  10  -2   4       1067.71        973.34       105.98 o
  -9  -1   4        256.78        243.00        83.69 o
  -8  -1   4         35.09         64.11        26.13 o
  -7  -1   4       1588.13       1519.62        63.96 o
  -6  -1   4      16393.96      16950.48       440.30 o
  -5  -1   4       6466.78       6714.12       179.20 o
  -4  -1   4       1953.19       1995.19        65.74 o
  -3  -1   4        131.58        143.95        10.58 o
  -2  -1   4      21593.76      22624.68       548.22 o
  -1  -1   4        300.24        305.40        21.45 o
   0  -1   4       9429.20       9502.73       332.08 o
   1  -1   4      19780.52      19065.33       588.00 o
   2  -1   4        235.01        257.54        10.62 o
   3  -1   4      11606.50      11465.22       301.57 o
   4  -1   4       4443.79       4549.42       118.73 o
   5  -1   4        367.08        352.88        30.33 o
   6  -1   4       4291.15       4382.25       132.86 o
   7  -1   4      10482.10      10966.64       309.45 o
   8  -1   4       1346.43       1417.71        58.47 o
   9  -1   4        847.70        767.42        50.02 o
  10  -1   4       1047.03       1094.79       155.05 o
  11  -1   4       2030.26       1925.02       126.43 o
  -9   0   4        221.21        262.54        64.26 o
  -8   0   4        824.01        829.71        39.94 o
  -7   0   4        936.90        967.90        54.66 o
  -6   0   4      24948.79      25311.25       687.78 o
  -5   0   4       6661.05       7059.00       189.17 o
  -4   0   4         97.57        106.99        12.60 o
  -3   0   4       2710.35       2763.25        70.15 o
  -2   0   4      22707.01      23553.09       668.21 o
  -1   0   4      12645.07      12558.67       387.31 o
   0   0   4      14584.10      15027.91       595.97 o
   1   0   4      17210.47      15313.46      1642.39 o
   2   0   4       2751.92       2489.31        71.43 o
   3   0   4       7071.87       6466.13       178.19 o
   4   0   4      12501.33      12094.29       316.02 o
   5   0   4       9699.35       9720.84       236.39 o
   6   0   4       2056.62       2109.79        93.59 o
   7   0   4      10504.97      10649.21       348.61 o
   8   0   4       2478.44       2538.49        85.57 o
   9   0   4       1291.96       1307.54        65.57 o
  10   0   4       1175.03       1115.37       190.56 o
  11   0   4       6066.84       6489.84       280.49 o
  -9   1   4         39.68         95.38        60.16 o
  -8   1   4         25.38        -52.19        71.33 o
  -7   1   4        916.12        946.11        56.64 o
  -6   1   4        947.69        931.71        44.41 o
  -5   1   4       1263.00       1200.43        69.95 o
  -4   1   4       5762.03       5686.34       215.91 o
  -3   1   4       4812.14       4581.38       122.35 o
  -2   1   4      10632.15      10339.46       289.10 o
  -1   1   4      20575.72      21626.67       702.57 o
   0   1   4       1967.07       2060.38        92.69 o
   1   1   4        237.62        215.33        14.07 o
   2   1   4       3119.72       2928.51        83.70 o
   3   1   4       2982.50       3077.18        85.13 o
   4   1   4       2319.72       2281.31        60.55 o
   5   1   4       2127.39       2005.91       151.36 o
   6   1   4        642.31        657.04        30.85 o
   7   1   4       1062.53       1373.76       204.65 o
   8   1   4         65.87        121.00        30.92 o
   9   1   4       1257.19       1297.54       231.64 o
  10   1   4        581.49        530.43       144.71 o
  11   1   4       2234.57       1894.50       159.50 o
  -9   2   4         56.15        100.30        67.06 o
  -8   2   4       2314.65       2443.30       143.46 o
  -7   2   4        220.68        240.58        58.82 o
  -6   2   4       5971.56       6068.11       411.17 o
  -5   2   4        446.40        528.19        32.10 o
  -4   2   4       9331.07       9206.14       318.48 o
  -3   2   4      11885.88      11653.00       320.63 o
  -2   2   4         11.47         33.10         8.75 o
  -1   2   4       1738.96       1849.55        72.10 o
   0   2   4      40383.85      41907.25      1988.82 o
   1   2   4      54667.18      51923.64      2637.27 o
   2   2   4          7.16         28.08         6.11 o
   3   2   4         90.46        111.08        22.54 o
   4   2   4       5146.17       5147.91       173.09 o
   5   2   4       3786.58       3864.92       129.26 o
   6   2   4        943.48        912.68        61.62 o
   7   2   4       5743.59       6262.34       184.14 o
   8   2   4        456.00        498.28        41.03 o
   9   2   4        487.91        510.17        95.30 o
  10   2   4        120.43         93.80        40.45 o
  11   2   4        491.68        424.60        79.72 o
  -8   3   4       1874.53       1736.12       117.29 o
  -7   3   4        113.68         34.87        49.16 o
  -6   3   4       6526.94       6428.79       237.27 o
  -5   3   4       1126.67       1085.44        53.07 o
  -4   3   4       2829.70       2719.71        89.31 o
  -3   3   4      11303.94      11494.73       378.88 o
  -2   3   4       8119.05       8224.98       266.06 o
  -1   3   4        236.03        265.93        18.70 o
   0   3   4      53441.97      54117.48      1776.11 o
   1   3   4      47718.80      44690.29      1546.32 o
   2   3   4        363.77        271.76        45.96 o
   3   3   4         47.07        100.68        11.48 o
   4   3   4      10108.76       9525.84       306.99 o
   5   3   4      22713.10      23086.08       849.84 o
   6   3   4          9.01         26.62        18.88 o
   7   3   4      12484.68      12788.06       411.69 o
   8   3   4        581.35        561.70        38.54 o
   9   3   4       2418.06       2582.07       103.47 o
  10   3   4        150.87        305.29        77.01 o
  11   3   4       1435.27       1302.30       116.43 o
  -8   4   4         90.21        122.77        69.40 o
  -7   4   4         46.40         43.69        71.45 o
  -6   4   4         17.90         69.18        58.87 o
  -5   4   4         78.10        109.11        28.59 o
  -4   4   4         24.46         44.86        56.70 o
  -3   4   4         33.79         65.82        21.09 o
  -2   4   4       3677.07       3589.79       123.91 o
  -1   4   4        177.93        214.21        59.12 o
   0   4   4       2047.29       1930.78        74.38 o
   1   4   4       4030.92       3601.24       124.29 o
   2   4   4       5632.87       4741.85       200.61 o
   3   4   4       1685.68       1660.92        66.17 o
   4   4   4      14421.91      14173.51       451.04 o
   5   4   4      18852.65      19099.03       590.89 o
   6   4   4       1575.77       1558.85        69.99 o
   7   4   4        386.91        360.66        66.26 o
   8   4   4        557.37        629.11        41.63 o
   9   4   4       1585.74       1792.08        80.74 o
  10   4   4         16.22         25.35        51.61 o
  11   4   4        515.15        279.44       104.07 o
  -8   5   4         38.78        -26.80        72.21 o
  -7   5   4       1183.86       1043.99       155.89 o
  -6   5   4       4260.73       4248.40       148.45 o
  -5   5   4       2117.03       2181.19        91.15 o
  -4   5   4       8328.82       8703.03       443.38 o
  -3   5   4       2619.46       2604.19       113.63 o
  -2   5   4       2894.11       2866.88        81.22 o
  -1   5   4        334.58        360.29        87.11 o
   0   5   4       7523.20       7017.28       244.49 o
   1   5   4       5848.25       5210.08       174.62 o
   2   5   4       7796.09       6940.26       197.93 o
   3   5   4      11880.67      10587.78       325.41 o
   4   5   4       1316.29       1252.81        51.34 o
   5   5   4        268.09        350.50        28.62 o
   6   5   4       8261.92       8430.46       275.41 o
   7   5   4      13477.02      14237.08       471.83 o
   8   5   4       3060.30       3036.07       184.58 o
   9   5   4          4.82        106.71        44.11 o
  10   5   4        211.68        121.96        68.71 o
  11   5   4        429.32        387.48       104.07 o
  -7   6   4        750.05        748.77        99.52 o
  -6   6   4       9830.52       9309.43       551.56 o
  -5   6   4       3294.35       3297.25       232.28 o
  -4   6   4       2469.36       2422.71        81.37 o
  -3   6   4        152.50        192.24        27.38 o
  -2   6   4       6268.89       6178.33       170.33 o
  -1   6   4        380.54        392.28        27.44 o
   0   6   4       7911.14       7868.96       226.90 o
   1   6   4      16225.55      14869.37       474.16 o
   2   6   4       2647.14       2578.61        95.94 o
   3   6   4      10010.62       9079.06       314.17 o
   4   6   4         36.38         17.15        42.43 o
   5   6   4       3034.29       3023.07       105.96 o
   6   6   4       6604.63       6848.48       250.38 o
   7   6   4      15319.55      16595.20       621.17 o
   8   6   4       1098.48       1156.12        70.74 o
   9   6   4          4.28         -1.64        41.54 o
  10   6   4        329.31        299.66        83.11 o
  -7   7   4        738.84        674.40        94.96 o
  -5   7   4       1862.20       1834.55        90.00 o
  -4   7   4       1663.66       1834.84        76.11 o
  -3   7   4       2374.63       2488.99       111.80 o
  -2   7   4       2510.81       2564.73        62.19 o
  -1   7   4        867.36        852.39        49.11 o
   0   7   4        106.40        125.30        14.52 o
   1   7   4       2048.60       1911.69       174.10 o
   2   7   4        395.02        448.51        53.80 o
   3   7   4          5.81         40.07        20.04 o
   4   7   4       3491.49       3457.02       126.55 o
   5   7   4       1508.12       1387.34       164.18 o
   6   7   4        637.59        551.85        69.96 o
   7   7   4       1616.82       1699.88       150.75 o
   8   7   4       1167.99       1287.14        67.54 o
   9   7   4         27.53          7.67        42.29 o
  10   7   4        986.01        950.29       114.29 o
  -6   8   4        602.65        561.95        68.55 o
  -5   8   4        656.83        580.29        41.99 o
  -4   8   4      10401.57      10889.46       617.50 o
  -3   8   4       5953.77       6050.46       178.16 o
  -2   8   4        108.87        118.43        22.87 o
  -1   8   4        400.12        367.66        22.32 o
   0   8   4       6546.64       6550.90       164.74 o
   1   8   4       5663.56       5407.70       175.74 o
   2   8   4        332.48        299.40        64.27 o
   3   8   4       6437.09       6606.04       212.98 o
   4   8   4        237.46        265.66        65.90 o
   5   8   4        898.58        875.35        53.75 o
   6   8   4        594.11        586.50        75.11 o
   7   8   4       2097.85       2037.17       128.99 o
   8   8   4          9.15         10.14        36.75 o
   9   8   4        890.35        984.45       115.46 o
  10   8   4       1373.68       1352.37       129.90 o
  -5   9   4         56.17         48.74       120.84 o
  -4   9   4       4567.47       4710.75       308.15 o
  -3   9   4       3043.14       3292.84       185.71 o
  -2   9   4         39.58         64.76        19.87 o
  -1   9   4         30.66         61.99        17.11 o
   0   9   4      13279.52      13261.59       362.43 o
   1   9   4      15493.82      15226.06       476.37 o
   2   9   4        777.87        741.30       129.58 o
   3   9   4        990.21       1011.41        77.30 o
   4   9   4       2275.35       2489.41        86.94 o
   5   9   4       1192.01       1280.00        70.25 o
   6   9   4         84.21         41.30        40.44 o
   7   9   4       3659.49       3641.85       175.97 o
   8   9   4        102.54        108.36        59.57 o
   9   9   4       2500.87       2420.44       164.45 o
  -5  10   4         17.14        -79.58        79.58 o
  -4  10   4         21.50         48.13        68.87 o
  -3  10   4        331.06        404.07        41.97 o
  -2  10   4         27.50         88.11        25.16 o
  -1  10   4        952.34       1005.11        40.74 o
   0  10   4       3831.01       3896.53       111.54 o
   1  10   4       2074.16       2102.53       132.39 o
   2  10   4       1679.36       1806.70        77.22 o
   3  10   4       1909.09       1791.89        86.73 o
   4  10   4       2634.46       2747.21        85.83 o
   5  10   4       2621.39       2814.94       111.68 o
   6  10   4        163.98        111.12        44.65 o
   7  10   4       1208.27       1119.38        78.66 o
   8  10   4         83.55         84.74        75.72 o
   9  10   4        289.88        270.62        94.58 o
  -3  11   4        670.58        744.76        62.19 o
  -2  11   4        961.63        926.06        41.95 o
  -1  11   4       1008.81        961.12        50.22 o
   0  11   4        184.49        188.65        34.98 o
   1  11   4          6.76        -19.60        28.08 o
   2  11   4       4294.47       4090.49       178.12 o
   3  11   4       5161.64       5672.95       203.26 o
   4  11   4       1539.20       1644.83        59.44 o
   5  11   4         43.79         86.35        24.53 o
   6  11   4        459.42        460.53        48.67 o
   7  11   4       2881.82       2945.11       190.52 o
   8  11   4        345.67        222.87        88.26 o
  -2  12   4       1251.25       1053.26       124.97 o
  -1  12   4        126.66         51.19        70.17 o
   0  12   4       1228.82       1150.52        88.47 o
   1  12   4        472.90        465.22        49.88 o
   2  12   4       1213.22       1063.58        59.32 o
   3  12   4       3732.98       3649.93       122.80 o
   4  12   4        317.68        314.06        85.83 o
   5  12   4        222.03        380.19        69.64 o
   6  12   4       2172.41       2286.20       189.61 o
   7  12   4       4460.09       4405.44       317.29 o
   0  13   4         12.26        -90.82        90.82 o
   1  13   4        256.69        191.61        88.02 o
   2  13   4         38.76         16.00       105.27 o
   3  13   4        102.58        124.43        61.33 o
   4  13   4         94.80        295.41        78.30 o
   5  13   4         17.76          2.69        95.62 o
  -4 -10   5        465.90        303.20        70.36 o
  -3 -10   5         12.66        -34.67        43.94 o
  -2 -10   5          8.90         -8.27        24.76 o
  -1 -10   5         27.18         29.61        24.78 o
   0 -10   5        129.37        125.40        22.58 o
   1 -10   5        109.13        131.94        42.54 o
   2 -10   5          3.00        -21.10        86.78 o
   3 -10   5         45.83         20.01        41.66 o
  -5  -9   5        322.12        174.96        67.72 o
  -4  -9   5       3320.08       2968.64       141.88 o
  -3  -9   5       1828.84       1695.17        69.36 o
  -2  -9   5        384.45        417.38        40.43 o
  -1  -9   5       1480.19       1483.90        51.18 o
   0  -9   5       1014.91       1026.25        41.68 o
   1  -9   5       1489.16       1360.37        66.41 o
   2  -9   5       1174.56       1231.79        38.48 o
   3  -9   5       1315.93       1149.77        56.69 o
   4  -9   5        511.77        482.14        35.08 o
   5  -9   5        794.31        773.78        44.93 o
  -6  -8   5         23.30        -10.67        36.13 o
  -5  -8   5        644.96        658.33        44.37 o
  -4  -8   5       5684.69       5494.23       242.39 o
  -3  -8   5       4972.92       4889.99       199.17 o
  -2  -8   5        113.23        126.69        19.03 o
  -1  -8   5         40.14         51.91        14.08 o
   0  -8   5       3556.73       3557.39       104.02 o
   1  -8   5       1720.06       1618.33        85.80 o
   2  -8   5       1153.74       1070.34       106.29 o
   4  -8   5         55.48         62.93        17.83 o
   5  -8   5       1163.11       1142.73        47.16 o
   6  -8   5         47.92         18.30        30.86 o
   7  -8   5       1067.20       1060.28        73.07 o
  -7  -7   5         43.20         12.57        36.71 o
  -6  -7   5        700.85        680.32        43.88 o
  -5  -7   5       1641.74       1450.75        76.48 o
  -4  -7   5       1014.53       1043.02        46.21 o
  -3  -7   5        690.13        715.64        35.52 o
  -2  -7   5       2812.27       2859.46        86.69 o
  -1  -7   5       3923.71       3899.16       106.36 o
   0  -7   5       1153.54       1158.93        29.14 o
   1  -7   5        410.53        419.47        19.80 o
   2  -7   5       1086.77       1078.01        59.35 o
   3  -7   5         51.88         62.54        12.25 o
   4  -7   5          0.17          6.61        15.06 o
   5  -7   5          3.94        -12.02        20.77 o
   6  -7   5         81.11         73.98        21.93 o
   7  -7   5        144.75        121.31        25.95 o
  -7  -6   5          9.57         68.96        50.76 o
  -6  -6   5       1347.90       1322.47        57.13 o
  -5  -6   5       1394.79       1424.19        77.74 o
  -4  -6   5       2187.54       2268.49        89.38 o
  -3  -6   5        452.43        437.93        26.92 o
  -2  -6   5      13885.20      14171.11       404.68 o
  -1  -6   5      11565.12      12204.09       415.40 o
   0  -6   5          0.15          9.71         9.56 o
   1  -6   5        138.41        140.44         7.88 o
   2  -6   5       7558.03       7434.78       486.99 o
   3  -6   5       8061.99       7899.10       583.68 o
   4  -6   5        222.91        230.24        18.72 o
   5  -6   5       2538.33       2561.75       101.68 o
   6  -6   5        532.46        527.17        50.64 o
   7  -6   5       1785.12       1837.85       128.34 o
   8  -6   5        290.21        280.59        30.62 o
  -8  -5   5        546.57        597.35       119.29 o
  -7  -5   5         39.56         41.33        30.87 o
  -6  -5   5        646.02        600.43        65.85 o
  -5  -5   5         61.21         51.96        40.36 o
  -4  -5   5       5873.62       5961.30       201.44 o
  -3  -5   5        629.96        702.50        34.28 o
  -2  -5   5       6853.02       7124.76       163.92 o
  -1  -5   5       4892.45       4988.69       137.47 o
   0  -5   5         25.23         59.94        14.09 o
   1  -5   5        184.02        211.61        34.30 o
   2  -5   5       9469.34       9596.84       710.35 o
   3  -5   5      27937.71      27840.83       682.55 o
   4  -5   5        866.74        841.56        27.49 o
   5  -5   5        942.32        904.62        34.49 o
   6  -5   5        553.57        499.75        25.03 o
   7  -5   5       4360.69       4302.87       144.84 o
   8  -5   5          0.51        -10.46        24.16 o
   9  -5   5       1255.20       1225.98       103.71 o
  -8  -4   5        443.59        436.59        54.29 o
  -7  -4   5        911.58        934.87        48.48 o
  -6  -4   5        248.69        255.40        29.76 o
  -5  -4   5        736.27        767.55        61.62 o
  -4  -4   5        357.72        328.04        30.95 o
  -3  -4   5         46.21         29.19        15.32 o
  -2  -4   5        621.20        641.82        21.70 o
  -1  -4   5          0.90         12.73        16.58 o
   0  -4   5        744.13        807.70        65.24 o
   1  -4   5       1466.98       1539.54        74.67 o
   2  -4   5       1158.86       1635.50        90.71 o
   3  -4   5       4755.78       4790.20       152.09 o
   4  -4   5       1679.60       1675.09        59.09 o
   5  -4   5       5222.92       5242.43       167.26 o
   6  -4   5       2626.64       2527.05       112.07 o
   7  -4   5       2016.41       2011.02       118.10 o
   8  -4   5       1018.94       1035.26        55.51 o
   9  -4   5         33.85         35.17        32.16 o
  -8  -3   5       6798.31       6492.61       255.90 o
  -7  -3   5       3431.57       3454.67       120.03 o
  -6  -3   5       1868.42       1914.81        69.83 o
  -5  -3   5          5.47         40.00        61.63 o
  -4  -3   5      10211.28      10665.89       306.57 o
  -3  -3   5        922.67        991.72        31.16 o
  -2  -3   5       6191.70       6217.73       150.23 o
  -1  -3   5       9947.85      10308.97       270.36 o
   0  -3   5        191.35        205.47         8.53 o
   1  -3   5      11122.72      11250.94       423.57 o
   2  -3   5       3531.13       3790.87       144.55 o
   3  -3   5       5147.65       4908.91       171.78 o
   4  -3   5       7970.95       7530.53       221.85 o
   5  -3   5      18370.95      17856.67       505.21 o
   6  -3   5        331.64        320.96        29.99 o
   7  -3   5         53.68         35.72        20.02 o
   8  -3   5       2070.72       1947.12        63.17 o
   9  -3   5       4903.06       4737.92       244.26 o
  10  -3   5       1236.55       1000.32       203.90 o
  -8  -2   5       6022.03       5788.79       542.57 o
  -7  -2   5       2536.26       2527.46        93.52 o
  -6  -2   5         51.24         73.53        21.61 o
  -5  -2   5       1744.49       1823.44        55.81 o
  -4  -2   5      13627.26      14253.04       454.24 o
  -3  -2   5       4383.42       4366.86        99.29 o
  -2  -2   5       3928.06       3981.26        95.60 o
  -1  -2   5       7468.79       7630.84       208.06 o
   0  -2   5       1625.64       1640.99        51.37 o
   2  -2   5      15818.01      14648.92      1699.77 o
   3  -2   5      10646.06      10134.25       265.62 o
   4  -2   5       1486.02       1518.35        46.84 o
   5  -2   5       9093.03       9055.50       241.65 o
   6  -2   5       2435.40       2392.60        70.95 o
   7  -2   5        261.57        261.38        21.84 o
   8  -2   5        762.57        702.95        33.68 o
   9  -2   5      10670.88      10615.90       563.26 o
  10  -2   5       1718.59       1681.17       186.63 o
  -9  -1   5        682.25        533.30        92.61 o
  -8  -1   5          8.55         71.58        68.93 o
  -7  -1   5        792.30        802.71        38.79 o
  -6  -1   5       4575.61       4795.29       138.84 o
  -5  -1   5       6018.69       6268.01       209.40 o
  -4  -1   5       1462.41       1419.54        50.05 o
  -3  -1   5       3538.69       3518.56        87.27 o
  -2  -1   5       7719.44       7884.69       204.82 o
  -1  -1   5       2397.57       2399.07       113.48 o
   0  -1   5        917.10        929.13        40.54 o
   1  -1   5       1000.62        970.00       105.20 o
   2  -1   5        705.45        883.66        37.52 o
   3  -1   5        177.23        204.96        11.46 o
   4  -1   5       1176.27       1549.61       178.31 o
   5  -1   5         21.10         40.47        12.85 o
   6  -1   5         14.78         -5.42        15.20 o
   7  -1   5        312.82        321.17        30.69 o
   8  -1   5        986.29        921.73        40.77 o
   9  -1   5       1174.69       1117.42        48.45 o
  10  -1   5       1423.45       1376.66       114.32 o
  -9   0   5         10.45         41.43        71.16 o
  -8   0   5       4603.76       4656.59       250.12 o
  -7   0   5         30.57        108.99        37.20 o
  -6   0   5       9025.55       9413.30       303.11 o
  -5   0   5       4434.11       4457.21       181.79 o
  -4   0   5        109.64        108.14        21.13 o
  -3   0   5        417.92        430.73        37.03 o
  -2   0   5      28810.41      28626.80       870.38 o
  -1   0   5      50007.38      53603.11      1954.73 o
   0   0   5        217.87        246.92        32.72 o
   1   0   5        719.97        667.09        27.55 o
   2   0   5      17416.42      15864.63       831.10 o
   3   0   5       4320.24       3932.07        93.69 o
   4   0   5        737.11        684.70        25.49 o
   5   0   5      13286.37      13250.20       334.10 o
   6   0   5        831.81        882.64        30.29 o
   7   0   5       4970.68       5026.44       129.21 o
   8   0   5         44.79         82.00        25.22 o
   9   0   5       2944.19       2949.46       110.39 o
  10   0   5        382.37        361.10        51.02 o
  11   0   5       1794.99       1764.63       127.82 o
  -8   1   5       1848.20       1844.24       136.15 o
  -7   1   5         72.13         25.69        32.25 o
  -6   1   5        480.52        458.87        36.17 o
  -5   1   5       1880.20       1714.93       168.62 o
  -4   1   5       1688.28       1693.33        66.33 o
  -3   1   5         38.33         40.36        11.29 o
  -2   1   5      34753.45      36954.44      1048.53 o
  -1   1   5      32761.22      33586.11       935.61 o
   0   1   5       2207.91       2177.71        93.89 o
   1   1   5         11.03         23.72        11.09 o
   2   1   5      23617.85      21577.01       893.55 o
   3   1   5      30508.52      29535.78       683.82 o
   4   1   5        157.22        162.19        14.23 o
   5   1   5      12468.05      12522.84       315.39 o
   6   1   5         38.48         46.02        14.60 o
   7   1   5       5880.68       5956.12       181.45 o
   8   1   5        728.89        701.48        53.46 o
   9   1   5       3712.99       3654.67       129.06 o
  10   1   5         14.41          1.34        40.95 o
  11   1   5       1047.96        964.49       106.68 o
  -8   2   5        298.37        258.69        67.54 o
  -7   2   5         38.03         43.48        55.01 o
  -6   2   5        704.80        759.82        47.78 o
  -5   2   5        219.87        241.11        29.25 o
  -4   2   5         18.40         49.02        19.25 o
  -3   2   5        650.66        656.46        26.83 o
  -2   2   5         32.13         53.10         9.34 o
  -1   2   5        156.28       2684.59       522.56 o
   0   2   5      10983.75      10981.10       389.30 o
   1   2   5       8563.70       7795.64       391.92 o
   3   2   5       9408.40       8423.42       233.36 o
   4   2   5       5013.69       5000.39       136.16 o
   5   2   5       5961.45       6022.86       160.21 o
   6   2   5       1175.34       1189.39        57.51 o
   7   2   5        673.47        689.63        42.55 o
   8   2   5         54.19         61.22        25.50 o
   9   2   5        207.12        238.77        33.62 o
  10   2   5        307.68        241.75        44.93 o
  11   2   5          1.66         91.64        80.52 o
  -8   3   5       4447.76       4948.84       267.91 o
  -7   3   5        553.75        511.27        68.49 o
  -6   3   5       2395.89       2417.36        98.45 o
  -5   3   5       6120.09       6033.13       466.90 o
  -4   3   5       6613.16       6830.43       335.28 o
  -3   3   5       1141.29       1068.42        35.52 o
  -2   3   5      19252.81      20335.20       566.25 o
  -1   3   5       3755.21       3755.22       140.01 o
   0   3   5       6608.25       6712.22       243.99 o
   1   3   5      17073.20      14746.04       491.24 o
   2   3   5        890.08        826.69        34.53 o
   3   3   5        245.10        260.44        17.13 o
   4   3   5      15847.05      15320.49       425.58 o
   5   3   5      44380.99      44851.41      2769.80 o
   6   3   5       1818.96       1904.23       108.39 o
   7   3   5         10.64         44.35        34.31 o
   8   3   5        984.87       1074.47        51.79 o
   9   3   5       2544.27       2731.27       115.84 o
  10   3   5        292.63        289.58        59.58 o
  11   3   5       1194.99       1083.81       106.81 o
  -8   4   5       4113.94       3783.62       219.51 o
  -7   4   5       2106.15       2082.26       134.54 o
  -6   4   5        572.63        689.13        45.99 o
  -5   4   5         23.54         24.51        64.37 o
  -4   4   5       5106.76       5000.55       177.30 o
  -3   4   5         89.26         92.26        20.29 o
  -2   4   5       5820.15       5636.54       181.47 o
  -1   4   5      11613.52      11751.92       382.77 o
   0   4   5        632.48        749.88        32.68 o
   1   4   5      11254.23      10027.40       322.29 o
   2   4   5        333.46        263.91        47.83 o
   3   4   5       7037.05       6508.90       179.08 o
   4   4   5      13791.33      13300.96       378.24 o
   5   4   5      28923.58      30218.24       958.17 o
   6   4   5       3040.55       3053.85       108.17 o
   7   4   5          9.50         20.68        22.29 o
   8   4   5       1234.86       1465.60       120.66 o
   9   4   5       7972.08       8738.33       272.16 o
  10   4   5       2126.47       2287.89       167.18 o
  11   4   5       1269.96       1490.62       132.47 o
  -7   5   5        266.90        278.35        66.37 o
  -6   5   5       6940.07       6997.38       525.71 o
  -5   5   5       1135.23       1083.22        58.38 o
  -4   5   5        227.04        210.21        29.30 o
  -3   5   5        966.79        973.15        46.85 o
  -2   5   5        670.46        685.78        36.31 o
  -1   5   5        159.81        226.06        29.38 o
   0   5   5        430.91        388.80        26.69 o
   1   5   5       1416.25       1718.04       138.34 o
   2   5   5       1480.32       1283.85        58.70 o
   3   5   5          4.49        -24.11        24.11 o
   4   5   5          6.19        111.05        22.80 o
   5   5   5        217.96        184.84        37.52 o
   6   5   5       2342.06       2349.96        94.01 o
   7   5   5        683.52        671.22        97.13 o
   8   5   5       3610.54       3838.15       142.76 o
   9   5   5       3749.77       3847.19       140.13 o
  10   5   5       1241.77       1168.54       156.42 o
  11   5   5        314.82        284.68        87.67 o
  -7   6   5        243.08        197.11        74.91 o
  -6   6   5      10670.80      10135.36      1155.07 o
  -5   6   5       4735.03       4633.01       437.28 o
  -4   6   5        101.08         94.81        37.98 o
  -3   6   5        320.36        325.54        33.46 o
  -2   6   5      10362.89      10572.27       355.32 o
  -1   6   5      13699.68      13197.72       393.23 o
   0   6   5       2220.49       2256.69        87.60 o
   1   6   5      10820.70       9879.28       285.06 o
   2   6   5       1860.30       1717.36        83.38 o
   3   6   5       1829.08       1672.95       112.34 o
   4   6   5       1924.09       1803.26        71.27 o
   5   6   5       9121.04       9281.26       407.04 o
   6   6   5          2.28        -10.51        25.41 o
   7   6   5       4533.70       4618.24       184.40 o
   8   6   5       2193.23       2257.37       136.33 o
   9   6   5        159.58        159.37        55.13 o
  10   6   5        804.73        778.08        96.13 o
  11   6   5       4236.79       3954.97       218.70 o
  -6   7   5       2388.48       2555.12       171.12 o
  -5   7   5       2265.72       2146.04       208.58 o
  -4   7   5        110.90        111.02        37.06 o
  -3   7   5        773.91        825.52        50.18 o
  -2   7   5      12615.46      13203.87       342.84 o
  -1   7   5      17275.60      17708.36       527.46 o
   0   7   5         91.95        125.26        14.39 o
   1   7   5       1280.08       1227.53        53.23 o
   2   7   5       5294.75       4990.55       203.22 o
   3   7   5       2426.44       2346.12        89.06 o
   4   7   5       1200.67       1169.59        69.48 o
   5   7   5       8916.02       8553.15       406.30 o
   6   7   5         80.89         82.39        30.01 o
   7   7   5       3766.51       3862.17       127.72 o
   8   7   5        116.92        130.47        75.08 o
   9   7   5       1844.09       1788.75        97.41 o
  10   7   5        150.37        249.77        79.82 o
  -6   8   5        139.28         63.44        87.66 o
  -5   8   5         32.69         32.95       188.02 o
  -4   8   5        817.04        809.77       157.79 o
  -3   8   5       1551.75       1678.52        59.64 o
  -2   8   5       1367.33       1420.11        76.49 o
  -1   8   5       1691.85       1715.29        59.86 o
   0   8   5       4271.80       4380.38       124.78 o
   1   8   5       8781.44       8623.53       290.96 o
   2   8   5       1493.86       1468.40        63.98 o
   3   8   5       2817.36       2521.40       116.56 o
   4   8   5        720.29        728.25        27.76 o
   5   8   5          3.01         16.19        41.96 o
   6   8   5         25.48         22.70        41.20 o
   7   8   5         88.24         62.97        48.81 o
   8   8   5        566.15        580.03        57.12 o
   9   8   5        232.14        236.21        81.23 o
  10   8   5          0.33        118.32        93.27 o
  -5   9   5        925.72       1008.46        76.69 o
  -4   9   5        882.97        930.98        54.46 o
  -3   9   5       2188.99       2311.41       113.05 o
  -2   9   5       1431.69       1487.54        47.97 o
  -1   9   5         90.81        112.08        21.89 o
   0   9   5      10488.96      10957.72       272.51 o
   1   9   5       9605.68       9814.11       341.13 o
   2   9   5       2311.97       2324.24       101.41 o
   3   9   5          3.78         27.95        28.72 o
   4   9   5       2541.57       2628.86        93.13 o
   5   9   5       9592.33       9893.45       396.76 o
   6   9   5        423.33        397.29        61.05 o
   7   9   5       1399.26       1413.08        81.97 o
   8   9   5        153.98        196.98        55.41 o
   9   9   5        686.92        604.38       105.02 o
  -4  10   5        596.03        348.28        55.33 o
  -3  10   5         47.38        -33.55        33.55 o
  -2  10   5       1329.84       1391.98        77.94 o
  -1  10   5        733.58        785.67        41.49 o
   0  10   5       1583.58       1603.45        95.53 o
   1  10   5       5579.07       5574.64       336.62 o
   2  10   5        128.24        158.25        39.68 o
   3  10   5         93.68        118.53        40.01 o
   4  10   5       3118.81       3278.61       129.08 o
   5  10   5      12730.31      14065.17       405.58 o
   6  10   5        404.76        356.60        65.73 o
   7  10   5        635.81        628.67        62.21 o
   8  10   5        520.61        336.69       101.15 o
   9  10   5       1282.97       1221.35       135.28 o
  -3  11   5        174.87        165.93        81.87 o
  -2  11   5          1.56         50.93        29.65 o
  -1  11   5         17.39          5.55        33.54 o
   0  11   5        170.66        189.48        32.19 o
   1  11   5          2.09         19.14        29.17 o
   2  11   5          0.05         13.03        35.80 o
   3  11   5        233.07        261.63        39.89 o
   4  11   5       1502.44       1510.24        78.39 o
   5  11   5        999.80       1080.27        69.44 o
   6  11   5        744.12        827.38        46.61 o
   7  11   5       2084.11       1784.13       150.58 o
   8  11   5       1273.27       1323.12       137.03 o
  -2  12   5        885.14        891.55       107.49 o
  -1  12   5        282.14        253.53        48.92 o
   0  12   5        464.98        492.97        56.31 o
   1  12   5       2849.35       2846.73       141.39 o
   2  12   5          0.16         56.04        44.02 o
   3  12   5       2434.71       2508.94        98.40 o
   4  12   5         47.93         70.39        45.84 o
   5  12   5        504.21        643.13        66.18 o
   6  12   5       1201.01       1368.76       106.53 o
   7  12   5       1571.37       1921.59       178.99 o
   0  13   5        245.12        283.38        85.09 o
   1  13   5        718.37        929.28       121.41 o
   2  13   5        198.59         73.86        53.96 o
   3  13   5        428.88        526.88        70.28 o
   4  13   5        625.42        701.87       102.68 o
   5  13   5        433.12        484.29        96.11 o
  -2 -10   6       1595.97       1703.52       146.90 o
  -1 -10   6        232.98        153.22        83.57 o
   0 -10   6        267.82        267.23        74.56 o
   1 -10   6        286.18        298.27        51.21 o
   2 -10   6          3.61         10.12        48.26 o
  -4  -9   6       1036.55        887.07        85.72 o
  -2  -9   6         69.88         81.16        21.77 o
  -1  -9   6          0.56         -6.76        14.29 o
   0  -9   6       1516.35       1511.04        70.19 o
   1  -9   6        389.30        442.99        60.46 o
   2  -9   6         60.68         51.83        36.27 o
   3  -9   6         57.77         39.46        37.82 o
   4  -9   6         47.22         75.60        51.50 o
  -5  -8   6        274.79        280.82        37.34 o
  -4  -8   6       5734.56       5351.94       167.86 o
  -3  -8   6       4171.49       4055.33       173.60 o
  -2  -8   6        101.02         97.60        17.18 o
  -1  -8   6         54.30         61.86        12.73 o
   0  -8   6       3401.46       3562.44       209.46 o
   2  -8   6          0.78         44.30        28.10 o
   3  -8   6       1504.47       1574.43        46.19 o
   4  -8   6        123.42        132.23        19.72 o
   5  -8   6       2789.39       2886.41        93.46 o
   6  -8   6        119.21        191.95        54.54 o
  -6  -7   6        890.98        747.80        48.43 o
  -5  -7   6          1.01         17.10        27.28 o
  -4  -7   6        904.93        835.58        71.66 o
  -3  -7   6        582.92        506.56        32.81 o
  -2  -7   6        258.17        211.03        19.07 o
  -1  -7   6        198.78        207.31        21.28 o
   0  -7   6       3637.66       3673.34       109.24 o
   1  -7   6      10225.20      11215.55       461.94 o
   2  -7   6        409.08        482.07        60.17 o
   3  -7   6         50.43         61.29        12.15 o
   4  -7   6        626.98        691.77        28.31 o
   5  -7   6       1684.59       1710.76        57.32 o
   6  -7   6         83.59         90.67        46.37 o
   7  -7   6       1045.10        925.11        92.78 o
  -7  -6   6        715.53        583.85        56.39 o
  -6  -6   6        542.58        600.51        77.16 o
  -5  -6   6        651.20        691.70        40.39 o
  -4  -6   6       2200.12       2260.18       102.98 o
  -3  -6   6          4.55         43.59        19.19 o
  -2  -6   6        446.45        453.17        22.16 o
  -1  -6   6       2544.17       2600.79        78.80 o
   0  -6   6        249.25        313.50        30.18 o
   1  -6   6        680.92        727.49        40.75 o
   2  -6   6       2034.18       2104.53        97.88 o
   3  -6   6       7097.19       6601.71       474.91 o
   4  -6   6        641.19        636.01        27.92 o
   5  -6   6        449.79        416.63        23.58 o
   6  -6   6       2158.37       2135.45        69.26 o
   7  -6   6        208.48        239.69        23.70 o
   8  -6   6         25.83        105.16        24.92 o
  -7  -5   6         33.27         64.90        36.73 o
  -6  -5   6       4687.27       4843.13       156.43 o
  -5  -5   6        831.10        780.63        42.94 o
  -4  -5   6       3397.03       3595.20       117.60 o
  -3  -5   6       3689.32       3759.46        94.40 o
  -2  -5   6        976.97       1427.49        73.99 o
  -1  -5   6       4889.18       4973.02       176.11 o
   1  -5   6       5094.86       5257.71       221.50 o
   2  -5   6       5105.63       5580.08       223.60 o
   3  -5   6      17173.57      17977.86       700.90 o
   4  -5   6        584.98        593.77        21.84 o
   5  -5   6        139.31        126.85        16.20 o
   6  -5   6       1428.58       1414.07        44.98 o
   7  -5   6       6405.95       6381.18       199.75 o
   8  -5   6       1689.79       1517.65       106.92 o
   9  -5   6        669.21        507.38        46.82 o
  -8  -4   6        427.66        397.54        72.34 o
  -7  -4   6       1464.23       1454.26        63.62 o
  -6  -4   6       2237.82       2342.68        88.08 o
  -5  -4   6       2204.94       2186.17        80.66 o
  -4  -4   6        569.16        559.66        72.30 o
  -3  -4   6        632.99        632.81        23.68 o
  -2  -4   6        808.06        828.90        28.27 o
  -1  -4   6        420.42        427.82        17.39 o
   0  -4   6       2980.06       2948.77       127.58 o
   1  -4   6       4770.92       5060.43       191.66 o
   2  -4   6        431.24        479.26        30.46 o
   3  -4   6       4246.66       4122.76       130.99 o
   4  -4   6       1716.83       1671.90        53.64 o
   5  -4   6        138.91        123.00        29.26 o
   6  -4   6       2556.30       2462.28        63.36 o
   7  -4   6       7445.67       7318.78       186.73 o
   8  -4   6       2838.71       2772.47        92.54 o
   9  -4   6         48.06         17.47        26.51 o
  -8  -3   6       4443.11       4524.56       328.21 o
  -7  -3   6       2376.61       2376.02        81.75 o
  -6  -3   6         58.33         34.39        22.85 o
  -5  -3   6        793.99        839.79        82.82 o
  -4  -3   6       3885.17       4111.36       100.26 o
  -3  -3   6       5891.16       6235.45       147.47 o
  -2  -3   6          5.20         11.87        10.71 o
  -1  -3   6       2704.84       2895.78       150.64 o
   0  -3   6        941.87        995.69        28.99 o
   1  -3   6        301.59        303.61        24.05 o
   2  -3   6        579.38        553.32        36.65 o
   3  -3   6       2001.25       1876.54        55.13 o
   4  -3   6        555.91        555.90        21.50 o
   5  -3   6        193.40        171.69        24.86 o
   6  -3   6        274.82        274.12        21.56 o
   7  -3   6        280.57        261.69        24.97 o
   8  -3   6       2018.88       2050.02       101.30 o
   9  -3   6       2400.60       2326.59       165.06 o
  10  -3   6        711.61        541.64        55.96 o
  -8  -2   6       3069.10       2893.89       132.22 o
  -7  -2   6       1640.98       1696.62       108.79 o
  -6  -2   6        707.95        713.32        36.48 o
  -5  -2   6        352.13        374.33        32.24 o
  -4  -2   6      15829.48      16690.69       378.77 o
  -3  -2   6      20873.90      21922.89       534.40 o
  -2  -2   6         12.20         25.35        15.74 o
  -1  -2   6       6141.07       6331.07       190.08 o
   0  -2   6      21688.43      23178.77       615.37 o
   1  -2   6       7187.03       6710.86       284.83 o
   2  -2   6       2435.39       2298.54       112.56 o
   3  -2   6      14012.82      12896.03       488.71 o
   4  -2   6        593.99        597.32        20.99 o
   5  -2   6       6272.96       6103.89       232.13 o
   6  -2   6        345.73        291.55        25.20 o
   7  -2   6       5784.61       5629.65       179.89 o
   8  -2   6         30.25         18.34        22.42 o
   9  -2   6       4793.43       4550.30       159.94 o
  10  -2   6       1253.15       1161.65       160.05 o
  -8  -1   6         69.99         97.26        72.80 o
  -7  -1   6        125.66        162.30        85.26 o
  -6  -1   6        120.10         89.74        34.18 o
  -5  -1   6        304.17        269.00        47.58 o
  -4  -1   6       9503.20       9548.54       245.09 o
  -3  -1   6      10642.80      10913.43       321.05 o
  -2  -1   6       1463.87       1536.69        71.56 o
  -1  -1   6       4467.56       4468.28       139.50 o
   0  -1   6       8199.50       8228.33       245.22 o
   1  -1   6      18153.43      14753.09       737.15 o
   2  -1   6       1381.51       1389.87        42.39 o
   3  -1   6       8904.46       8442.04       287.48 o
   4  -1   6         47.29         66.43        18.50 o
   5  -1   6       2862.13       2668.63        77.50 o
   6  -1   6        800.76        742.06        28.72 o
   7  -1   6       6139.18       6032.69       154.59 o
   8  -1   6         79.62        114.14        24.46 o
   9  -1   6       1454.59       1341.34        80.46 o
  10  -1   6       1542.88       1425.69       120.33 o
  -8   0   6        928.09        807.04        96.49 o
  -7   0   6        357.49        389.82        93.76 o
  -6   0   6        607.72        587.51        60.18 o
  -5   0   6       2172.50       2286.99       102.01 o
  -4   0   6        964.42        973.22        35.65 o
  -3   0   6         77.42        118.55        28.64 o
  -2   0   6      13508.67      13875.07       414.74 o
  -1   0   6       9408.65       9461.71       300.54 o
   0   0   6       8018.24       8315.57       318.84 o
   1   0   6       2410.15       2021.95        95.47 o
   2   0   6       4662.86       5239.93       328.97 o
   3   0   6      13369.32      13001.94       854.78 o
   4   0   6       2265.67       2135.01        94.05 o
   5   0   6        381.68        382.67        39.17 o
   6   0   6        130.23        126.44        16.91 o
   7   0   6        627.98        659.62        59.90 o
   8   0   6       1411.66       1350.10        51.81 o
   9   0   6        201.38        232.11        26.30 o
  10   0   6         21.31         24.18        32.74 o
  11   0   6          4.92         -4.45        56.99 o
  -8   1   6       1173.49       1056.97       105.87 o
  -7   1   6        920.14        820.79       103.17 o
  -6   1   6       2749.52       2654.39       201.81 o
  -5   1   6        705.81        900.44       405.80 o
  -4   1   6       9588.64       9835.38       265.89 o
  -3   1   6       5412.81       5597.01       173.99 o
  -2   1   6       8466.19       8662.67       268.58 o
  -1   1   6      22026.76      23081.77       681.78 o
   0   1   6        407.19        508.71        29.51 o
   1   1   6        802.10        768.59        27.03 o
   2   1   6      22358.75      20354.69       717.04 o
   3   1   6      66995.41      67997.02      5257.34 o
   4   1   6       3811.29       3746.22       129.86 o
   5   1   6       3369.59       3416.73        92.86 o
   6   1   6       3081.52       3156.64        80.28 o
   7   1   6       7415.40       7556.92       197.79 o
   8   1   6        426.84        418.50        28.57 o
   9   1   6       1845.17       1881.51        66.86 o
  10   1   6       1918.06       1885.25        89.66 o
  11   1   6        900.61        918.85       102.46 o
  -8   2   6         49.92         38.39        63.55 o
  -7   2   6         27.96         13.95        41.74 o
  -6   2   6       1746.87       1767.45        83.31 o
  -5   2   6          8.24         27.79        48.33 o
  -4   2   6       2420.45       2311.12       109.95 o
  -3   2   6       2987.05       3075.00        87.03 o
  -2   2   6         54.40         41.04        11.34 o
  -1   2   6       2403.09       2300.21        92.10 o
   0   2   6        459.08        425.31        63.24 o
   1   2   6        383.92        336.62        19.69 o
   2   2   6      11128.02      10078.51       486.41 o
   3   2   6      22622.17      20535.13       630.91 o
   4   2   6       7918.37       7768.50       246.10 o
   5   2   6        519.47        487.85        22.94 o
   6   2   6       5081.00       5304.31       139.88 o
   7   2   6      13752.58      14283.11       331.67 o
   8   2   6       2897.88       3223.43       107.65 o
   9   2   6       1084.23       1116.99       145.35 o
  10   2   6        552.12        484.57        56.15 o
  11   2   6       1534.81       1454.19       126.98 o
  -8   3   6       3486.41       3241.25       230.33 o
  -7   3   6       3098.87       3178.44       197.24 o
  -6   3   6        346.41        388.57        46.41 o
  -5   3   6          0.23         31.39        27.35 o
  -4   3   6       4290.20       4382.04       177.19 o
  -3   3   6        219.02        251.06        18.79 o
  -2   3   6       1077.22       1038.82        32.82 o
  -1   3   6       5169.61       5149.14       156.38 o
   0   3   6         47.58         30.72        35.40 o
   1   3   6        763.30        668.30        26.67 o
   2   3   6          8.12         52.67        11.44 o
   3   3   6       2917.20       2802.02        95.41 o
   4   3   6       9155.19       8828.36       260.84 o
   5   3   6       4607.13       4450.19       125.27 o
   6   3   6       3719.84       3809.54       107.44 o
   7   3   6       5668.83       5686.27       189.02 o
   8   3   6        771.81        819.36        58.79 o
   9   3   6       5005.45       5071.45       192.76 o
  10   3   6       1289.84       1276.94        87.85 o
  11   3   6        129.63         30.55        78.30 o
  -7   4   6       2858.09       2653.06       171.52 o
  -6   4   6          5.35         18.71        35.91 o
  -5   4   6        659.20        618.75        96.77 o
  -4   4   6      10624.06      10964.72       350.39 o
  -3   4   6       9138.72       9104.26       240.07 o
  -2   4   6       1405.10       1456.23        69.38 o
  -1   4   6      12360.80      12192.71       382.79 o
   0   4   6       1790.27       1665.73        62.72 o
   1   4   6       8237.90       7843.33       265.91 o
   2   4   6       9939.30       8780.89       280.83 o
   3   4   6      17554.87      15627.29       541.43 o
   4   4   6        103.80        100.63        18.68 o
   5   4   6      10222.20      10062.85       300.88 o
   6   4   6       4410.19       4485.52       149.84 o
   7   4   6       2381.42       2537.10       152.45 o
   8   4   6       1303.55       1269.84        61.54 o
   9   4   6      13904.25      15050.77       573.27 o
  10   4   6       2726.67       2774.39       126.95 o
  11   4   6         19.54          9.01        70.81 o
  -7   5   6       1263.16       1091.35       109.51 o
  -6   5   6        547.28        462.47        76.80 o
  -5   5   6        617.10        566.80        42.96 o
  -4   5   6       8577.23       8892.52       275.96 o
  -3   5   6      10817.13      11186.86       432.26 o
  -2   5   6        940.95        998.99        44.06 o
  -1   5   6        158.30        178.87        29.79 o
   0   5   6       3688.76       3654.19       138.65 o
   1   5   6        942.65        917.42        42.18 o
   2   5   6        959.86        812.18        43.33 o
   3   5   6      11032.60      10349.88       382.08 o
   4   5   6        272.88        224.30        16.66 o
   5   5   6       2332.89       2379.73        73.49 o
   6   5   6        326.78        327.56        30.59 o
   7   5   6       1075.14       1196.11        62.99 o
   8   5   6         42.63        140.23        37.28 o
   9   5   6       6431.76       7002.34       233.61 o
  10   5   6       1782.50       1497.94       354.31 o
  11   5   6         80.65        145.13        85.20 o
  -7   6   6         75.17        102.41        72.33 o
  -6   6   6       1144.87       1274.94       103.18 o
  -5   6   6       2466.62       2764.07       209.08 o
  -4   6   6        840.85        894.30        53.53 o
  -3   6   6         29.60         41.35        27.43 o
  -2   6   6       8938.03       8958.81       563.07 o
  -1   6   6      15211.86      17348.40       533.90 o
   0   6   6        827.12        787.69        56.57 o
   1   6   6       1060.93        927.08        45.62 o
   2   6   6       2464.64       2269.66       102.70 o
   3   6   6       1633.20       1672.64        77.95 o
   4   6   6        188.30        201.13        35.65 o
   5   6   6       1176.40       1071.50        61.63 o
   6   6   6       1552.26       1604.09        92.79 o
   7   6   6         76.77         57.76        30.82 o
   8   6   6         58.57         19.17        31.24 o
   9   6   6        213.83        184.44        39.84 o
  10   6   6        190.93        227.30        94.11 o
  11   6   6        268.96        169.37        96.68 o
  -6   7   6        847.25        859.46        96.84 o
  -5   7   6       1340.12       1086.23       245.10 o
  -4   7   6       1627.19       1669.55       128.18 o
  -3   7   6        605.73        594.67        55.21 o
  -2   7   6      14681.99      15009.53       412.18 o
  -1   7   6      16236.60      16798.94       550.64 o
   0   7   6        562.77        603.96        34.42 o
   1   7   6        705.46        702.45        38.56 o
   2   7   6       3318.63       3154.37       129.26 o
   3   7   6      26622.32      25900.54      1116.04 o
   4   7   6        625.18        616.54        79.16 o
   5   7   6       5500.67       5349.38       182.87 o
   6   7   6         31.96        -27.72        27.72 o
   7   7   6       2921.34       3160.52       105.52 o
   8   7   6        173.63        160.65        62.56 o
   9   7   6       2404.29       2409.65       108.19 o
  10   7   6        650.88        501.92        79.03 o
  -5   8   6         15.81        128.97        59.92 o
  -4   8   6        740.86        649.24       124.17 o
  -3   8   6        271.67        267.73        43.65 o
  -2   8   6        470.44        459.07        37.41 o
  -1   8   6       4258.30       4411.24       175.28 o
   0   8   6       1387.23       1385.92        67.87 o
   1   8   6        105.99         84.26        58.70 o
   2   8   6       8467.10       8093.66       314.77 o
   3   8   6      17004.67      17384.09       601.11 o
   4   8   6       1376.83       1455.58        61.84 o
   5   8   6         54.91         47.09        21.58 o
   6   8   6        374.72        435.15        43.24 o
   7   8   6       2999.07       2887.18       123.38 o
   8   8   6        101.24         68.29        44.05 o
   9   8   6       1231.44       1350.22       138.21 o
  10   8   6        526.50        287.76        87.57 o
  -5   9   6        534.79        570.71       101.03 o
  -4   9   6        499.02        483.64        55.55 o
  -3   9   6         12.70         30.28        35.00 o
  -2   9   6        705.24        805.63        60.40 o
  -1   9   6        393.21        448.71        25.00 o
   0   9   6          3.67        -11.61        17.39 o
   1   9   6       3131.81       3296.75       133.84 o
   2   9   6        838.32        799.36        65.93 o
   3   9   6        565.76        570.54        48.10 o
   4   9   6       2404.71       2516.78       112.77 o
   5   9   6       6457.41       6598.05       296.35 o
   6   9   6       3291.14       3334.49       124.70 o
   7   9   6       1008.07        919.87       124.73 o
   8   9   6        805.10        741.47       110.65 o
   9   9   6         64.21        -62.26        62.26 o
  -4  10   6       1450.73       1484.09       151.22 o
  -3  10   6        542.62        570.46        54.52 o
  -2  10   6       1708.61       1825.98        69.22 o
  -1  10   6       4724.25       4804.98       147.33 o
   0  10   6        112.92         95.38        32.05 o
   1  10   6       2852.81       2696.41       276.18 o
   2  10   6         79.37         44.45        57.70 o
   3  10   6       3168.43       3330.31       144.12 o
   4  10   6       2200.57       2392.85       106.41 o
   5  10   6       8068.06       8627.75       266.76 o
   6  10   6       1906.62       2074.72       158.36 o
   7  10   6         48.40        -58.23        82.63 o
   8  10   6        344.12        420.00        83.23 o
   9  10   6       3602.97       3023.96       235.16 o
  -3  11   6       1025.93        916.22       127.99 o
  -2  11   6         49.29         65.30        43.69 o
  -1  11   6        602.67        600.01        56.09 o
   0  11   6        206.43        216.93        87.46 o
   1  11   6         35.32         12.11        30.63 o
   2  11   6        900.57       1005.27        55.42 o
   3  11   6       1189.70       1163.19       149.04 o
   4  11   6         51.82         63.57        47.25 o
   5  11   6       1547.09       1570.36       167.64 o
   6  11   6        850.24        674.72       208.96 o
   7  11   6         53.57        126.16       101.59 o
   8  11   6        643.69        776.22       124.10 o
  -1  12   6       1731.17       1865.10       157.34 o
   0  12   6         30.27         45.55        58.99 o
   1  12   6        517.96        553.84        58.27 o
   2  12   6         52.56        -56.07        82.35 o
   3  12   6         19.20         20.36        53.87 o
   4  12   6        118.70        198.34        52.74 o
   5  12   6         88.76        -24.81        77.48 o
   6  12   6        426.25        421.89        84.87 o
   7  12   6         24.77         54.30        71.51 o
   1  13   6        124.57        135.30       100.07 o
   2  13   6        550.59        572.36       100.33 o
   3  13   6        926.02        771.44       118.74 o
   4  13   6          0.12       -101.47       101.47 o
   5  13   6       1672.76       2014.48       167.64 o
  -3  -9   7        537.90        376.03        92.95 o
  -2  -9   7       1188.56       1053.47       138.78 o
  -1  -9   7       2086.44       1992.54       109.70 o
   0  -9   7        398.51        320.00        88.73 o
   1  -9   7         94.00        186.07        43.82 o
   2  -9   7        759.31        679.18       108.31 o
   3  -9   7        439.37        395.71        56.98 o
  -5  -8   7        278.84        195.59        67.30 o
  -4  -8   7       1505.28       1160.97        99.22 o
  -3  -8   7       1473.80       1356.83        71.67 o
  -2  -8   7         32.64         65.70        42.20 o
  -1  -8   7         61.99         50.76         9.16 o
   0  -8   7       1970.91       2040.88       101.19 o
   1  -8   7       5384.27       5913.18       253.93 o
   2  -8   7       1130.59       1337.25       114.13 o
   3  -8   7         44.30         89.53        62.67 o
   4  -8   7        841.40        870.61        63.05 o
   5  -8   7       1281.29       1304.18        83.04 o
  -5  -7   7        304.44        303.41        40.33 o
  -4  -7   7        212.46        222.22        33.92 o
  -3  -7   7       1426.85       1340.84        55.57 o
  -2  -7   7        422.52        372.44        23.24 o
  -1  -7   7       2132.72       2061.55        52.49 o
   0  -7   7       3492.15       3903.02       193.23 o
   1  -7   7       8290.91       9267.38       396.15 o
   2  -7   7        537.05        576.85        49.17 o
   3  -7   7        247.96        283.04        56.65 o
   5  -7   7       5812.92       6033.23       291.51 o
   6  -7   7       1408.31       1332.66        54.85 o
  -6  -6   7        207.13        258.99        63.09 o
  -5  -6   7         99.16        161.01        30.41 o
  -4  -6   7        341.67        313.13        34.74 o
  -3  -6   7         18.89          3.01        17.44 o
  -2  -6   7        696.26        665.00        28.15 o
  -1  -6   7        750.64        746.44        35.08 o
   0  -6   7        789.63        870.70        50.58 o
   1  -6   7          3.52         -8.04        27.61 o
   2  -6   7       1292.96       1345.99        63.56 o
   3  -6   7        182.11        196.02        32.77 o
   4  -6   7        382.50        387.29        66.73 o
   5  -6   7       8733.46       7727.14       316.71 o
   6  -6   7        923.25        890.74        59.55 o
   7  -6   7        229.49        184.62        25.56 o
   8  -6   7        262.65        272.61        47.87 o
  -7  -5   7        146.76        132.73        47.14 o
  -6  -5   7       3134.36       3007.25       116.97 o
  -5  -5   7       2313.97       2473.56        97.44 o
  -4  -5   7         52.89         51.82        42.64 o
  -3  -5   7       3322.81       3521.05        90.82 o
  -2  -5   7       1483.94       1539.93        54.03 o
  -1  -5   7       2199.60       2336.04       153.58 o
   0  -5   7       2382.72       2500.75       108.35 o
   1  -5   7       4080.62       4451.66       208.20 o
   2  -5   7        340.91        338.71        58.30 o
   3  -5   7       1723.68       1950.35        97.04 o
   4  -5   7        666.91        667.15        23.13 o
   5  -5   7        348.35        339.89        20.16 o
   6  -5   7        684.64        684.32        61.64 o
   7  -5   7       5938.99       5957.20       212.33 o
   8  -5   7       1177.09       1136.94       117.19 o
  -7  -4   7          3.24         27.20        32.15 o
  -6  -4   7       6972.47       6945.20       229.75 o
  -5  -4   7       5923.08       6155.85       196.81 o
  -4  -4   7          1.94         25.34        19.39 o
  -3  -4   7        207.15        209.39        19.11 o
  -2  -4   7       6166.13       6512.98       179.95 o
  -1  -4   7       3574.16       3647.62       102.39 o
   0  -4   7        756.65        827.74        56.21 o
   1  -4   7      10099.93      11079.83       466.13 o
   2  -4   7         64.03        141.75        74.26 o
   3  -4   7       5387.02       5798.47       226.69 o
   4  -4   7        265.02        303.90        25.19 o
   5  -4   7       3945.84       3951.66        93.90 o
   6  -4   7         17.94         11.79        22.43 o
   7  -4   7       6175.01       6270.94       143.97 o
   8  -4   7       1739.17       1690.94        96.61 o
   9  -4   7        129.88        108.43        28.24 o
  -7  -3   7        274.31        249.45        36.52 o
  -6  -3   7       2817.38       2674.92       184.63 o
  -5  -3   7       1333.58       1273.46        51.83 o
  -4  -3   7       2134.44       2043.28        57.55 o
  -3  -3   7       4093.87       4212.03       124.86 o
  -2  -3   7       3101.84       3092.25        94.53 o
  -1  -3   7       5704.38       5728.32       167.56 o
   0  -3   7       2198.47       2278.24        74.09 o
   1  -3   7        437.65        522.90        51.05 o
   2  -3   7          4.14         18.52        36.57 o
   3  -3   7        550.23        533.25        97.01 o
   4  -3   7       1026.61       1016.00        35.76 o
   6  -3   7        808.74        785.49        56.16 o
   7  -3   7        455.85        444.65        29.12 o
   8  -3   7       1024.82       1059.58       102.73 o
   9  -3   7          7.25         44.21        90.23 o
  10  -3   7         16.34         -5.06        54.07 o
  -7  -2   7        717.03        621.89        51.26 o
  -6  -2   7        484.66        547.91        63.51 o
  -5  -2   7        466.15        539.55        40.10 o
  -4  -2   7       7859.74       8139.95       228.71 o
  -3  -2   7      13041.74      13406.28       372.02 o
  -2  -2   7        142.28        149.48        14.96 o
  -1  -2   7       2229.92       2398.53       272.12 o
   0  -2   7       6168.00       6171.23       243.62 o
   1  -2   7      19026.50      15878.92      2012.63 o
   2  -2   7       1340.47       1233.51        64.11 o
   4  -2   7        425.65        484.56        19.28 o
   5  -2   7       3055.37       2801.26       278.83 o
   6  -2   7        357.21        327.62        22.74 o
   7  -2   7       3253.69       3300.97        92.62 o
   8  -2   7        260.30        326.46        29.46 o
   9  -2   7        164.24        219.02        48.53 o
  10  -2   7        279.15        167.59        41.61 o
  -7  -1   7        109.33        132.05        39.03 o
  -6  -1   7       3257.39       3353.27       131.20 o
  -5  -1   7       1887.11       1854.52        95.22 o
  -4  -1   7       2301.80       2453.25        71.73 o
  -3  -1   7       9132.21       9392.49       283.08 o
  -2  -1   7         17.55        327.65       284.81 o
  -1  -1   7        836.46        820.71        30.77 o
   0  -1   7      15416.15      15522.74       453.90 o
   2  -1   7       4548.10       4543.98       120.46 o
   3  -1   7        424.92        355.49        16.83 o
   4  -1   7       1724.54       1557.23        86.20 o
   5  -1   7      14507.04      13970.94       406.93 o
   6  -1   7         89.76         84.30        27.68 o
   7  -1   7       3231.98       3110.25        85.97 o
   8  -1   7       1368.35       1369.17        62.25 o
   9  -1   7       2385.68       2277.85       111.97 o
  10  -1   7        152.35        127.20        42.92 o
  -7   0   7        309.54        184.01        72.81 o
  -6   0   7         94.49        123.55        36.00 o
  -5   0   7        434.08        393.14        35.43 o
  -4   0   7        312.24        301.76        34.62 o
  -3   0   7        237.05        285.37        32.84 o
  -2   0   7        669.60        659.88        48.45 o
  -1   0   7          7.33         -3.53        11.20 o
   0   0   7       3279.21       3374.87       104.44 o
   1   0   7      11852.76      10057.23       512.72 o
   2   0   7       6319.93       5921.94       306.94 o
   3   0   7       4628.00       4483.98       146.50 o
   4   0   7       5663.12       5545.24       498.89 o
   5   0   7      11823.33      11401.94       295.42 o
   6   0   7       7036.97       6926.95       178.28 o
   7   0   7         33.81         68.35        24.08 o
   8   0   7        202.43        238.36        35.39 o
   9   0   7        556.71        631.11        37.97 o
  10   0   7         27.38        -24.27        40.12 o
  11   0   7        166.20        206.11        84.15 o
  -7   1   7         88.87         81.81        78.06 o
  -6   1   7       3824.04       3752.65       238.02 o
  -5   1   7       1002.04       1005.68        55.49 o
  -4   1   7       2150.77       2119.91        69.19 o
  -3   1   7       6594.59       6439.79       201.54 o
  -2   1   7         24.01         47.96        12.24 o
  -1   1   7       3421.73       3467.23       100.61 o
   0   1   7       1136.08       1167.14        47.02 o
   1   1   7       6179.06       5445.76       203.78 o
   2   1   7       4194.43       3851.30       145.27 o
   3   1   7      19805.21      20060.55       940.55 o
   4   1   7       1784.63       1541.19        71.28 o
   5   1   7       1872.93       1857.26        53.44 o
   6   1   7       3848.27       3855.10       100.23 o
   7   1   7       8113.33       8358.27       196.36 o
   8   1   7       4615.02       4689.97       115.74 o
   9   1   7          6.38         65.30        36.71 o
  10   1   7          6.06         42.82        30.64 o
  11   1   7        785.25        675.01       105.14 o
  -7   2   7        331.41        466.24        73.51 o
  -6   2   7       6898.25       6723.42       400.76 o
  -5   2   7       5888.96       5933.14       254.39 o
  -4   2   7        779.12        763.62        31.41 o
  -3   2   7       6336.47       6474.79       182.09 o
  -2   2   7       2060.08       2103.88        82.48 o
  -1   2   7       4651.61       4717.24       160.63 o
   0   2   7       5758.00       5561.31       257.03 o
   1   2   7      18871.44      17338.76       927.81 o
   2   2   7        218.48        267.34        18.37 o
   3   2   7      12090.02      12867.74       565.74 o
   4   2   7       3172.12       3020.06       112.10 o
   5   2   7       1969.38       1866.68        64.22 o
   6   2   7        652.48        636.20        27.69 o
   7   2   7      22244.94      22859.11       562.55 o
   8   2   7       5723.13       5761.76       161.24 o
   9   2   7        217.64        205.88        33.54 o
  10   2   7        345.17        340.73        45.13 o
  11   2   7       2242.22       2321.20       164.18 o
  -7   3   7       1468.56       1568.24       129.20 o
  -6   3   7       2237.83       2068.60        89.33 o
  -5   3   7       4249.90       4425.69       150.20 o
  -4   3   7       1457.02       1388.50        59.80 o
  -3   3   7       1619.40       1681.15        53.16 o
  -2   3   7       2733.16       2868.17        75.43 o
  -1   3   7        535.21        577.92        35.04 o
   0   3   7        818.32        959.59        46.03 o
   1   3   7       3088.51       3142.87       133.82 o
   2   3   7       3645.48       3326.34       122.57 o
   3   3   7       2721.73       2558.82        81.86 o
   4   3   7        863.99        849.11        35.27 o
   5   3   7       5216.95       5106.89       142.21 o
   6   3   7       1507.73       1525.69        81.85 o
   7   3   7       1730.61       1710.38        52.85 o
   8   3   7       5947.65       6204.84       166.84 o
   9   3   7        666.98        736.59        59.72 o
  10   3   7        323.94        380.14        61.46 o
  11   3   7       2054.92       2009.08       110.24 o
  -7   4   7       1427.61       1356.17       116.55 o
  -6   4   7         16.78         43.19        72.09 o
  -5   4   7         49.63        111.29        37.86 o
  -4   4   7       8364.53       8583.43       254.19 o
  -3   4   7      18532.63      18923.71       472.91 o
  -2   4   7        296.49        255.88        29.57 o
  -1   4   7         67.40        107.40        36.28 o
   0   4   7       5351.60       5269.93       223.40 o
   1   4   7      11798.68      11675.64       361.44 o
   2   4   7        274.41        421.90        41.54 o
   3   4   7       7236.06       6468.48       265.34 o
   4   4   7       2378.69       2322.12       121.39 o
   5   4   7       2007.23       1946.42        59.57 o
   6   4   7          7.28          9.21        16.60 o
   7   4   7       2947.98       3068.37        82.53 o
   8   4   7         97.81         93.38        25.91 o
   9   4   7       1269.96       1426.07        57.55 o
  10   4   7       1137.91       1247.14        79.93 o
  11   4   7        606.71        563.60        91.79 o
  -7   5   7        822.01        622.09       104.21 o
  -6   5   7       1758.25       1516.55       126.42 o
  -5   5   7        101.32         98.25        42.88 o
  -4   5   7       7322.34       7448.12       294.42 o
  -3   5   7      14826.47      15124.76       393.19 o
  -2   5   7        374.42        490.17        40.07 o
  -1   5   7        125.53        144.89        25.40 o
   0   5   7       9737.70       9805.40       319.65 o
   1   5   7      31269.75      29389.62       847.05 o
   2   5   7        725.09        618.64        48.90 o
   3   5   7       5764.48       5233.56       219.77 o
   4   5   7          6.94         35.37        19.44 o
   5   5   7       5289.40       5300.26       175.12 o
   6   5   7         19.25         32.71        18.99 o
   7   5   7       8738.69       9170.17       239.94 o
   8   5   7        716.30        669.89        50.17 o
   9   5   7        870.62        978.26        67.14 o
  10   5   7       2118.27       1924.64       152.82 o
  11   5   7        199.81         27.74        76.08 o
  -6   6   7        281.10        328.57        92.12 o
  -5   6   7         52.53          9.34        41.39 o
  -4   6   7          5.55          0.77        30.94 o
  -3   6   7        471.84        550.28        42.24 o
  -2   6   7       1689.54       1744.15        74.22 o
  -1   6   7       1940.94       1925.47       106.91 o
   0   6   7       6773.17       6644.84       260.22 o
   1   6   7      15838.97      15355.47       491.56 o
   2   6   7       3065.07       2677.51       140.92 o
   3   6   7       1174.99       1012.88        54.82 o
   4   6   7       3538.30       3263.19       118.57 o
   5   6   7       1986.23       2042.35        68.41 o
   6   6   7        952.52        888.03        39.14 o
   7   6   7       2070.88       2146.39        70.22 o
   8   6   7       1181.61       1193.38        63.97 o
   9   6   7        712.61        678.83        61.01 o
  10   6   7         13.00        -12.99        82.63 o
  11   6   7        557.65        657.12       101.62 o
  -6   7   7        558.80        425.90        88.15 o
  -5   7   7        386.72        422.71        84.52 o
  -4   7   7       2950.79       2845.89       199.76 o
  -3   7   7        971.94       1072.80        60.54 o
  -2   7   7       1136.45       1075.35        65.66 o
  -1   7   7       2654.81       2678.01       115.38 o
   0   7   7        957.43        961.12        54.54 o
   1   7   7        571.32        615.39        29.80 o
   2   7   7       5282.90       4847.76       170.23 o
   3   7   7      21062.04      20941.22       703.19 o
   4   7   7       4985.73       4850.11       145.73 o
   5   7   7         43.40         30.70        24.28 o
   6   7   7       1132.22       1185.10        47.89 o
   7   7   7       2077.82       1999.23        91.81 o
   8   7   7       1266.42       1317.28        73.86 o
   9   7   7        180.84        200.90        67.59 o
  10   7   7       1026.24       1130.90       118.75 o
  -5   8   7        662.53        651.90       100.22 o
  -4   8   7       1097.27       1246.92       110.44 o
  -3   8   7       4084.74       4012.10       247.51 o
  -2   8   7          9.76         37.58        19.79 o
  -1   8   7       2720.86       2711.23       119.04 o
   0   8   7        264.56        303.69        20.63 o
   1   8   7       5566.68       5284.07       198.96 o
   2   8   7       4508.82       4367.52       154.70 o
   3   8   7      10606.06      11095.27       395.85 o
   4   8   7       3466.23       3418.22       137.28 o
   5   8   7         64.33         30.03        62.73 o
   6   8   7       1438.49       1478.80        53.67 o
   7   8   7      10313.92      10579.77       390.77 o
   8   8   7       3333.44       3258.85       144.54 o
   9   8   7        733.78        830.27        96.71 o
  10   8   7         66.26        282.76        97.73 o
  -4   9   7        112.89        186.21        76.66 o
  -3   9   7        269.57        364.79        69.40 o
  -2   9   7        385.62        394.00        26.89 o
  -1   9   7        348.07        337.15        23.71 o
   0   9   7        789.96        902.08        41.22 o
   1   9   7        534.89        593.88        62.75 o
   2   9   7         13.27         40.35        53.54 o
   3   9   7        503.27        561.90        75.92 o
   4   9   7       1437.40       1395.93        73.88 o
   5   9   7          5.42         -1.12        36.29 o
   6   9   7       2007.80       2091.19       253.39 o
   7   9   7       5556.43       5875.98       224.50 o
   8   9   7       1172.31       1059.25       105.18 o
   9   9   7        254.93        255.64        80.53 o
  -3  10   7       3067.64       3498.18       158.90 o
  -2  10   7         13.80         20.51        26.76 o
  -1  10   7       1440.30       1617.30        56.43 o
   0  10   7        682.68        688.44        61.55 o
   1  10   7        399.52        342.99        51.40 o
   2  10   7        363.38        323.93        54.55 o
   3  10   7       2066.31       2078.09       102.93 o
   4  10   7        145.83        231.00        75.43 o
   5  10   7        834.70        844.04        65.98 o
   6  10   7       1194.68       1329.90        77.84 o
   7  10   7         31.82        -27.86        71.25 o
   8  10   7        233.38         73.16        75.03 o
   9  10   7       2385.75       2201.12       204.40 o
  -2  11   7        128.52         35.93        73.97 o
  -1  11   7         65.13         50.65        33.47 o
   0  11   7        727.68        741.21       128.09 o
   1  11   7       1952.94       1952.43        95.56 o
   2  11   7          0.60        129.42        47.18 o
   3  11   7       3364.14       3448.60       146.75 o
   4  11   7        292.57        377.09        70.47 o
   5  11   7       1544.69       1817.30        90.95 o
   6  11   7         13.91         35.15       102.11 o
   7  11   7       1066.69        833.00       121.91 o
   8  11   7          5.48        -82.86        82.86 o
  -1  12   7        833.85        759.10       105.85 o
   0  12   7        810.64        709.36        58.68 o
   1  12   7       2462.26       2523.64       120.14 o
   2  12   7        156.42        151.35        84.39 o
   3  12   7        205.11        249.78        78.66 o
   4  12   7         87.66         99.72        75.49 o
   5  12   7         57.72        123.24        95.74 o
   6  12   7        221.22        347.28       104.17 o
   7  12   7        215.18        199.21        62.94 o
   2  13   7        565.52        679.25       130.53 o
   3  13   7       2207.95       2128.92       172.73 o
   4  13   7        905.66       1000.58       135.01 o
   5  13   7        209.95        244.39        87.55 o
   0  -9   8        280.71        246.72        74.65 o
   1  -9   8          3.01         58.14        52.31 o
  -2  -8   8          1.02         32.90        48.69 o
  -1  -8   8         11.44        -14.35        38.59 o
   0  -8   8        152.89        255.53       118.10 o
   1  -8   8        612.61        473.23        78.44 o
   2  -8   8        235.45        307.77        74.44 o
   3  -8   8       1273.94       1158.40        83.92 o
   4  -8   8       1060.31       1095.19        69.75 o
  -4  -7   8        330.65        237.51        55.13 o
  -3  -7   8       1839.40       1732.74       168.49 o
  -2  -7   8        581.06        499.17        56.08 o
  -1  -7   8       2538.76       2832.52       147.24 o
   0  -7   8         45.19         49.02        36.79 o
   1  -7   8       1678.31       1912.26        93.50 o
   2  -7   8         70.54        119.70        38.39 o
   3  -7   8        429.57        459.59        44.40 o
   4  -7   8        249.33        267.48        39.19 o
   5  -7   8       5496.73       6129.62       268.34 o
   6  -7   8        765.69        839.63        70.02 o
  -5  -6   8          1.46         13.73        30.78 o
  -4  -6   8       3331.81       3070.83       131.86 o
  -3  -6   8       2102.81       2016.27       102.00 o
  -2  -6   8        721.01        734.34        38.17 o
  -1  -6   8       1906.53       1978.28       107.93 o
   0  -6   8        156.22        117.50        33.70 o
   1  -6   8       2443.38       2782.86       186.65 o
   2  -6   8         75.03        126.58        36.98 o
   4  -6   8        173.09        197.00        56.01 o
   5  -6   8       2554.01       2664.08       155.33 o
   6  -6   8       1703.65       1464.17       132.51 o
   7  -6   8         10.04         79.93        52.43 o
  -6  -5   8        596.14        524.18        51.93 o
  -5  -5   8       4236.75       3805.18       256.63 o
  -4  -5   8        576.20        529.35        38.07 o
  -3  -5   8        527.37        507.90        27.20 o
  -2  -5   8       1551.39       1565.62        55.40 o
  -1  -5   8        818.44        889.25        37.77 o
   0  -5   8         21.59         42.35        34.88 o
   1  -5   8         92.83        100.52        34.64 o
   2  -5   8        146.30        210.01        31.00 o
   3  -5   8        454.29        509.23        59.24 o
   4  -5   8         19.83        -13.25        39.73 o
   5  -5   8         70.37         92.38        11.01 o
   6  -5   8        492.02        489.77        24.04 o
   7  -5   8        161.56        126.03        34.08 o
   8  -5   8          7.98          6.05        63.78 o
  -6  -4   8       3373.73       3061.02       211.97 o
  -5  -4   8       5303.67       5185.33       419.47 o
  -4  -4   8          3.95         29.40        20.67 o
  -3  -4   8        106.74         93.55        32.02 o
  -2  -4   8       3610.58       3771.54       112.51 o
  -1  -4   8      13473.73      14340.31       414.69 o
   0  -4   8       1615.97       1796.72       100.43 o
   1  -4   8       3021.24       3374.90       165.55 o
   2  -4   8        291.00        341.99        64.18 o
   3  -4   8       4593.55       4817.98       198.64 o
   4  -4   8          1.05        -23.22        23.22 o
   5  -4   8       3827.98       3795.12       109.19 o
   6  -4   8        402.13        462.29        28.73 o
   7  -4   8        787.19        720.97        32.06 o
   8  -4   8        265.58        263.52        27.57 o
   9  -4   8         80.89        121.83        61.21 o
  -7  -3   8          6.45        100.41        74.78 o
  -6  -3   8        462.54        534.91        48.51 o
  -5  -3   8       1288.99       1404.11        79.48 o
  -4  -3   8          0.73          4.88        29.52 o
  -3  -3   8        234.68        225.94        21.17 o
  -2  -3   8       5848.11       5930.08       161.51 o
  -1  -3   8      23624.51      25461.11       799.21 o
   0  -3   8        873.14        912.09        35.96 o
   1  -3   8        697.31        694.25        41.70 o
   4  -3   8       1343.10       1508.83        57.91 o
   5  -3   8       3368.42       3247.76        85.14 o
   6  -3   8       2345.37       2219.87        71.89 o
   7  -3   8       3023.05       2765.46        82.29 o
   8  -3   8        686.01        659.76        36.12 o
   9  -3   8       1187.51        997.00        91.70 o
  -7  -2   8         72.58        161.39        69.99 o
  -6  -2   8        496.66        518.19        92.43 o
  -5  -2   8        294.60        211.62        45.12 o
  -4  -2   8         78.82         75.92        18.81 o
  -3  -2   8        333.42        336.27        23.30 o
  -2  -2   8        892.63        968.43        34.35 o
  -1  -2   8        496.14        526.55        22.79 o
   0  -2   8       1340.03       1372.51        64.68 o
   1  -2   8       9420.88       8838.15       625.11 o
   2  -2   8       3522.50       3524.74       139.38 o
   3  -2   8       4154.15       4240.49       188.92 o
   4  -2   8       4293.02       4378.03       284.36 o
   5  -2   8        538.39        543.64        23.87 o
   6  -2   8         27.87         20.05        20.04 o
   7  -2   8        588.74        538.89        28.13 o
   8  -2   8        109.69         99.29        26.67 o
   9  -2   8          6.58          3.22        37.59 o
  10  -2   8        331.88        338.16        76.03 o
  -7  -1   8       1173.38        975.45       108.33 o
  -6  -1   8       1255.87       1254.91       112.62 o
  -5  -1   8       3308.92       3481.46       144.81 o
  -4  -1   8        491.00        542.37        41.68 o
  -3  -1   8       2916.29       2871.38        93.63 o
  -2  -1   8       1249.41       1254.93        42.17 o
  -1  -1   8       8235.58       8615.90       247.52 o
   0  -1   8       4482.11       4476.47       120.48 o
   2  -1   8       2389.58       2378.96        67.45 o
   3  -1   8         76.74         88.50        14.57 o
   4  -1   8       2136.22       2195.72       222.93 o
   5  -1   8      17118.53      16512.50       667.79 o
   6  -1   8       5579.82       5615.74       151.22 o
   7  -1   8        510.81        475.53        36.78 o
   8  -1   8          0.26          8.15        23.41 o
   9  -1   8       1267.84       1321.97        53.02 o
  10  -1   8        106.95        166.87        44.34 o
  -7   0   8       1821.88       1584.84       135.20 o
  -6   0   8          0.81        -25.32        37.76 o
  -5   0   8       1516.18       1444.35        71.22 o
  -4   0   8       2124.68       2094.14        67.70 o
  -3   0   8       1213.62       1332.71        49.48 o
  -2   0   8       3580.15       3795.77       116.77 o
  -1   0   8       4264.36       4298.43       120.27 o
   0   0   8         36.39         25.55        20.37 o
   1   0   8       8745.26       7561.32       342.15 o
   2   0   8       1726.67       1666.96       152.95 o
   3   0   8       3206.20       3037.69       134.92 o
   4   0   8       2137.78       2305.15        97.05 o
   5   0   8      22806.67      21167.62       620.21 o
   6   0   8       7119.32       6964.90       182.38 o
   7   0   8        401.74        408.73        26.79 o
   8   0   8         19.93          3.75        24.21 o
   9   0   8       3218.13       3248.78        92.79 o
  10   0   8       2821.24       2864.33        91.60 o
  -7   1   8       1124.96       1047.33       111.02 o
  -6   1   8       1808.30       1780.66        97.07 o
  -5   1   8       2206.79       2275.26       100.72 o
  -4   1   8        614.49        590.98        29.14 o
  -3   1   8         57.87         78.82        21.42 o
  -2   1   8        552.59        649.07        29.55 o
  -1   1   8         25.52         49.41        21.51 o
   0   1   8       1301.43       1428.96        65.53 o
   1   1   8        628.86        637.32        28.98 o
   2   1   8         26.60         42.99        14.18 o
   3   1   8        235.21        230.85        17.08 o
   4   1   8        724.80        729.90        28.96 o
   5   1   8        715.24        695.58        41.34 o
   6   1   8       2321.35       2318.79        64.36 o
   7   1   8       2742.36       2709.38        79.60 o
   8   1   8       2723.70       2818.22       100.51 o
   9   1   8       1966.54       1980.44        80.26 o
  10   1   8       2456.23       2379.26       157.36 o
  11   1   8         46.54        153.78        80.40 o
  -7   2   8          2.88         90.93        88.94 o
  -6   2   8       4489.83       4034.22       219.66 o
  -5   2   8      11027.47      11260.51       529.65 o
  -4   2   8        107.21         99.99        22.10 o
  -3   2   8        247.35        261.19        20.38 o
  -2   2   8       5740.09       5988.65       164.58 o
  -1   2   8       8293.59      10054.67       375.07 o
   0   2   8         42.93         73.20        19.80 o
   1   2   8      12788.75      11802.21       489.21 o
   2   2   8        196.13        165.85        16.85 o
   3   2   8       4335.07       3674.17       131.95 o
   4   2   8         73.29         97.94        21.57 o
   5   2   8       7930.18       7354.09       320.67 o
   6   2   8         16.17         15.46        17.69 o
   7   2   8       6714.73       6767.57       164.86 o
   8   2   8       3646.96       3690.29       166.27 o
   9   2   8          1.74         24.60        35.44 o
  10   2   8        404.03        386.57        42.57 o
  11   2   8       2580.62       2215.69       172.54 o
  -7   3   8        129.54        -76.43        84.04 o
  -6   3   8       3898.73       3772.47       232.06 o
  -5   3   8       4551.99       4414.76       177.24 o
  -4   3   8        629.20        621.83        33.24 o
  -3   3   8        334.58        343.80        23.53 o
  -2   3   8       4479.92       4412.54       119.40 o
  -1   3   8      18806.19      20061.58       858.42 o
   0   3   8       1549.61       1502.06        59.31 o
   1   3   8       6169.09       5653.56       182.69 o
   2   3   8        179.67        228.00        49.93 o
   3   3   8       6613.98       5820.82       209.69 o
   4   3   8        506.21        509.23        32.13 o
   5   3   8       6949.09       6714.86       202.62 o
   6   3   8       1351.62       1354.77        65.57 o
   7   3   8       2705.43       2789.06       100.11 o
   8   3   8       3022.57       3158.79        98.73 o
   9   3   8        490.58        526.44        37.79 o
  10   3   8         96.52        111.44        35.38 o
  11   3   8       2576.61       2665.42       113.06 o
  -6   4   8        177.84        215.36        74.67 o
  -5   4   8         12.85         28.05        42.32 o
  -4   4   8       1691.80       1700.95        69.38 o
  -3   4   8       1860.42       1907.81        85.99 o
  -2   4   8       4120.68       4331.95       130.35 o
  -1   4   8       3871.49       4130.80       171.57 o
   0   4   8       7720.78       7948.56       229.23 o
   1   4   8       3794.74       3626.57       133.06 o
   2   4   8       3990.93       3355.97       119.07 o
   3   4   8        134.75        152.93        29.26 o
   4   4   8        459.98        472.93        41.80 o
   5   4   8        315.30        355.05        41.03 o
   6   4   8       3029.68       3053.55       119.69 o
   7   4   8          7.06         47.50        20.51 o
   8   4   8         66.63        130.69        60.21 o
   9   4   8        726.04        751.49        43.16 o
  10   4   8         75.37         55.98        37.90 o
  11   4   8        425.11        361.02        85.46 o
  -6   5   8       1167.25       1281.48       123.91 o
  -5   5   8       2490.24       2038.34       395.92 o
  -4   5   8       1165.41       1130.94        68.89 o
  -3   5   8       5465.95       5927.85       161.42 o
  -2   5   8        310.42        317.69        33.88 o
  -1   5   8       1011.74        949.82        45.31 o
   0   5   8       6857.49       6880.26       524.96 o
   1   5   8      23839.48      23017.96       895.28 o
   2   5   8       5299.89       5541.97       366.22 o
   3   5   8         79.53         99.18        38.97 o
   4   5   8        592.00        620.44        38.61 o
   5   5   8       7609.44       7523.07       225.52 o
   6   5   8        681.41        685.94        31.46 o
   7   5   8       1767.55       1831.95        65.58 o
   8   5   8       1844.57       1894.96        65.64 o
   9   5   8        568.82        618.57        43.16 o
  10   5   8        260.15        297.37        55.77 o
  11   5   8       1039.86       1071.28       120.27 o
  -6   6   8        275.47        404.76        92.35 o
  -5   6   8       2019.64       2190.47       152.69 o
  -4   6   8         97.25        112.82        41.55 o
  -3   6   8       1424.15       1559.89        78.09 o
  -2   6   8        159.67        158.42        38.66 o
  -1   6   8       3701.92       3875.57       132.14 o
   0   6   8       3255.79       3054.96       108.32 o
   1   6   8      14695.47      14342.58       417.09 o
   2   6   8       4726.54       4478.96       164.85 o
   3   6   8          9.48         31.14        27.94 o
   4   6   8        851.76        892.88        84.62 o
   5   6   8      19635.38      19662.75       688.41 o
   6   6   8       5437.78       5663.54       306.31 o
   7   6   8       1228.57       1304.25        51.70 o
   8   6   8        143.74        176.57        29.45 o
   9   6   8       1223.04       1297.28        64.44 o
  10   6   8        242.89        294.53        53.56 o
  11   6   8        418.56        217.38        83.58 o
  -5   7   8         46.65        -68.82        68.82 o
  -4   7   8          0.67         30.78        73.03 o
  -3   7   8        262.99        194.77        73.22 o
  -2   7   8        751.21        740.37        49.38 o
  -1   7   8         34.55         80.19        36.89 o
   0   7   8          6.40        117.27        54.54 o
   1   7   8        220.06        201.00        34.43 o
   2   7   8       2039.94       1870.90        78.32 o
   3   7   8       1308.24       1354.82        62.17 o
   4   7   8       2600.16       2571.01       114.45 o
   5   7   8       7408.77       7210.35       240.67 o
   6   7   8       2680.53       2932.98        86.39 o
   7   7   8       2303.31       2250.08        77.52 o
   8   7   8       2096.07       2063.83       177.27 o
   9   7   8        288.66        402.00        46.48 o
  10   7   8        602.23        793.97       123.10 o
  -4   8   8         32.04        148.28        89.06 o
  -3   8   8       2992.65       2712.76       144.57 o
  -2   8   8        329.10        285.51        46.18 o
  -1   8   8       3189.50       2837.56       232.32 o
   0   8   8       1415.56       1392.79        75.42 o
   1   8   8       3908.14       3924.76       138.93 o
   2   8   8        757.42        637.52        53.90 o
   3   8   8       4058.08       4181.47       198.67 o
   4   8   8       2064.49       2051.24        97.02 o
   5   8   8        277.01        247.74        33.14 o
   6   8   8        857.94        682.62        54.76 o
   7   8   8       6536.51       7215.19       266.21 o
   8   8   8       4125.73       4101.75       178.60 o
   9   8   8        255.15        264.93        41.07 o
  10   8   8        287.01        262.89        48.60 o
  -4   9   8          3.93        -33.71        82.27 o
  -3   9   8        126.61        176.73        65.19 o
  -2   9   8        982.65       1067.63        83.24 o
  -1   9   8       1854.98       1932.73       102.54 o
   0   9   8         62.03         79.61        21.10 o
   1   9   8       5429.46       5297.35       186.95 o
   2   9   8        212.24        143.11        54.96 o
   3   9   8       2176.29       2226.15       116.16 o
   4   9   8         27.58         22.61        40.03 o
   5   9   8       3025.70       3312.78       205.67 o
   6   9   8         36.59        117.46        47.46 o
   7   9   8       3543.07       3933.18       205.26 o
   9   9   8        177.91        132.05        40.38 o
  -3  10   8       2656.63       2776.55       184.97 o
  -2  10   8        452.28        477.14        48.12 o
  -1  10   8       1245.18       1396.38        62.86 o
   0  10   8        609.09        652.34        56.90 o
   1  10   8        183.34         69.56        83.57 o
   2  10   8          0.45         61.94        53.37 o
   3  10   8          4.83        -45.31        68.29 o
   4  10   8       1462.51       1515.35        84.35 o
   5  10   8        277.92        297.63        75.79 o
   6  10   8         38.68         51.85        44.22 o
   7  10   8          5.08        130.84        83.91 o
   8  10   8        196.09        269.67       107.21 o
   9  10   8          7.76         85.78        83.44 o
  -2  11   8        375.54        370.25        82.88 o
  -1  11   8         62.68        168.65        80.29 o
   0  11   8        622.87        653.18       110.76 o
   1  11   8       6755.58       6563.33       607.17 o
   2  11   8       1045.28       1096.15        76.72 o
   3  11   8       1294.59       1445.74       166.15 o
   4  11   8         41.82        263.11        63.41 o
   5  11   8       1084.82       1040.53        95.79 o
   6  11   8          5.57        143.13        97.37 o
   7  11   8        709.46        688.33        99.64 o
   8  11   8       1057.56       1137.57       143.22 o
   0  12   8       2299.24       2107.96       165.13 o
   1  12   8       5409.71       5592.45       220.04 o
   2  12   8        466.05        585.45        86.39 o
   3  12   8          8.52         14.63        77.12 o
   4  12   8        434.79        639.40       101.96 o
   5  12   8       1502.09       1693.26       145.61 o
   6  12   8        635.60        797.53       124.10 o
   7  12   8        979.83        960.10       142.51 o
   3  13   8       2062.97       2300.14       187.71 o
   4  13   8        800.93        804.62       108.54 o
  -1  -8   9        449.24        203.11        97.16 o
   0  -8   9          7.54         -4.88        94.39 o
   1  -8   9        690.60        755.80       145.42 o
   2  -8   9        257.52        222.63        55.47 o
   3  -8   9       1582.76       1576.56       186.73 o
  -3  -7   9        818.91        722.68       133.95 o
  -2  -7   9        113.86        165.26        66.13 o
  -1  -7   9        371.21        346.67        71.00 o
   0  -7   9          2.29         66.14        43.36 o
   1  -7   9        324.12        380.83        43.05 o
   2  -7   9          3.47         32.80        37.79 o
   3  -7   9        397.74        414.81        49.24 o
   4  -7   9        139.22        112.13        49.27 o
   5  -7   9        617.40        683.26        75.87 o
  -4  -6   9       1694.92       1507.98       111.76 o
  -3  -6   9       5085.92       4782.08       249.70 o
  -2  -6   9         93.74         94.42        39.79 o
  -1  -6   9       1069.45       1073.71        83.97 o
   0  -6   9        147.65        240.99        66.54 o
   1  -6   9       4379.86       4850.27       233.94 o
   2  -6   9         69.43        105.13        54.13 o
   3  -6   9       3003.06       3564.99       166.17 o
   4  -6   9        283.80        314.33        43.66 o
   5  -6   9        803.81        924.77       111.71 o
   6  -6   9       1191.19       1359.28        87.60 o
  -5  -5   9         13.96         30.99        67.41 o
  -4  -5   9       1429.79       1337.61        62.03 o
  -3  -5   9       4123.41       4011.12       142.43 o
  -2  -5   9       1331.09       1298.83        53.22 o
  -1  -5   9          7.38          6.91        11.06 o
   0  -5   9        856.69       1067.98        56.97 o
   1  -5   9       2730.86       2854.69       131.81 o
   2  -5   9         28.39         41.59        31.20 o
   3  -5   9        473.31        605.61        58.77 o
   4  -5   9        923.06       1039.64        60.61 o
   5  -5   9        844.32        857.94        78.10 o
   6  -5   9        388.83        501.96        55.02 o
   7  -5   9       1445.79       1560.97        97.46 o
  -5  -4   9        782.68        774.38       107.72 o
  -4  -4   9        265.62        281.61        29.36 o
  -3  -4   9         10.17         31.85        20.29 o
  -2  -4   9        820.01        832.91        35.13 o
  -1  -4   9       5610.43       6133.43       353.90 o
   0  -4   9       1184.58       1172.66        73.09 o
   1  -4   9        755.60        818.57        79.39 o
   2  -4   9       1847.39       1803.34        91.42 o
   4  -4   9        161.16        179.21        34.59 o
   5  -4   9        272.96        238.26        35.25 o
   6  -4   9          0.20         36.88        16.81 o
   7  -4   9         29.77          7.17        19.84 o
   8  -4   9          0.75        -23.04        23.04 o
  -6  -3   9        230.66        193.78        45.83 o
  -5  -3   9       1761.26       1640.13       216.16 o
  -4  -3   9        293.05        253.68        32.51 o
  -3  -3   9       3800.89       3918.18       116.31 o
  -2  -3   9       1495.40       1503.45        87.01 o
  -1  -3   9      14485.33      15100.86       399.65 o
   0  -3   9        587.55        610.98        28.75 o
   1  -3   9          2.22         16.66        25.78 o
   2  -3   9       1714.74       1751.55        95.05 o
   3  -3   9      13340.70      14661.90       535.02 o
   4  -3   9       6482.99       6596.49       246.07 o
   5  -3   9       1487.97       1570.88        64.91 o
   6  -3   9          0.66         13.64        21.48 o
   7  -3   9       2191.58       2042.79        64.76 o
   8  -3   9        259.21        268.07        32.20 o
   9  -3   9       1050.45        948.77        61.48 o
  -6  -2   9        322.05        203.91        47.36 o
  -5  -2   9        607.19        597.02        49.16 o
  -4  -2   9       1145.72       1101.50        45.34 o
  -3  -2   9       1737.47       1796.23        62.24 o
  -2  -2   9        467.55        428.29        24.75 o
  -1  -2   9        525.57        564.67        24.93 o
   0  -2   9       3186.54       3342.25       110.95 o
   1  -2   9         31.62         58.39        15.91 o
   2  -2   9        487.02        535.73        82.47 o
   3  -2   9      15448.86      16721.63       641.23 o
   4  -2   9       7023.45       6827.93       362.00 o
   5  -2   9          6.98          9.14        13.96 o
   6  -2   9        808.19        747.00        31.01 o
   7  -2   9       1671.78       1571.92        52.82 o
   8  -2   9       2028.23       1923.26       103.04 o
   9  -2   9         13.45        -40.26        40.26 o
  -6  -1   9         95.75        161.23        47.00 o
  -5  -1   9        920.81        923.29       127.76 o
  -4  -1   9        308.36        263.55        24.39 o
  -3  -1   9       1164.46       1114.01        73.79 o
  -2  -1   9        820.48        823.57        34.79 o
  -1  -1   9        435.54        463.94        22.17 o
   0  -1   9        211.00        216.37        31.66 o
   1  -1   9         45.49         40.66        11.88 o
   2  -1   9       1061.36       1049.60        45.12 o
   3  -1   9         61.43        112.47        21.63 o
   4  -1   9       2837.11       3169.71       268.96 o
   5  -1   9       5050.66       5031.65       444.06 o
   6  -1   9       3507.97       3154.58       106.80 o
   7  -1   9        789.13        741.82        32.84 o
   8  -1   9       3622.94       3465.23       102.71 o
   9  -1   9       1050.51        975.98        73.39 o
  10  -1   9        247.99        253.64        44.60 o
  -6   0   9         38.59         38.07        67.24 o
  -5   0   9         87.31         58.71        52.49 o
  -4   0   9       3394.04       3472.66       106.64 o
  -3   0   9       5012.42       5474.94       151.46 o
  -2   0   9         33.38         56.90        28.21 o
  -1   0   9      14858.06      15426.86       421.32 o
   0   0   9        927.79        994.53        41.42 o
   1   0   9       6124.81       5325.40       249.53 o
   2   0   9         40.17         51.99        28.86 o
   3   0   9      10783.96      10656.47       274.20 o
   4   0   9         38.77         49.14        16.21 o
   5   0   9       7727.58       7732.43       475.42 o
   6   0   9       5518.76       5393.11       162.57 o
   7   0   9        133.25        176.43        29.67 o
   8   0   9         48.07         68.60        26.87 o
   9   0   9       5653.40       5663.08       161.65 o
  10   0   9       4627.28       4538.38       179.11 o
  -6   1   9        207.48        230.93        63.09 o
  -5   1   9       1053.77       1175.21        73.12 o
  -4   1   9       2775.36       2865.54       100.43 o
  -3   1   9       6139.78       6474.76       199.27 o
  -2   1   9       1028.97       1047.19        40.15 o
  -1   1   9       2578.10       2714.62        96.55 o
   0   1   9        171.70        224.24        42.14 o
   1   1   9       2605.26       2343.44       135.16 o
   2   1   9        614.50        612.85        47.71 o
   3   1   9       6445.95       6371.36       293.08 o
   4   1   9       2046.50       2289.92       140.82 o
   5   1   9       1407.19       1476.00        89.94 o
   6   1   9       3177.94       2960.90       125.71 o
   7   1   9        176.37        231.24        23.20 o
   8   1   9        132.63         61.00        39.68 o
   9   1   9       3580.84       3621.08       109.73 o
  10   1   9       3317.63       3303.02       141.23 o
  -6   2   9       1824.34       1449.19       137.67 o
  -5   2   9       3805.58       3549.85       317.89 o
  -4   2   9       1077.76       1039.89        62.67 o
  -3   2   9        671.06        719.76        35.49 o
  -2   2   9       2933.95       3061.92        89.33 o
  -1   2   9      11929.20      12376.23       355.62 o
   0   2   9       3469.66       3538.00       133.22 o
   1   2   9         15.65         44.06        16.21 o
   2   2   9         38.95         81.69        22.29 o
   3   2   9       1406.92       1250.63        50.75 o
   4   2   9        729.01        747.69        29.13 o
   5   2   9       1235.22       1065.27        82.01 o
   6   2   9        892.42        937.04        38.47 o
   7   2   9        333.75        326.98        27.31 o
   8   2   9          3.69         41.66        35.64 o
   9   2   9          6.85         57.00        28.36 o
  10   2   9        425.32        464.97        66.91 o
  11   2   9       1209.38       1115.06       111.73 o
  -6   3   9        586.36        467.71        78.09 o
  -5   3   9       3076.66       2807.41       249.25 o
  -4   3   9         51.87         38.56        20.94 o
  -3   3   9       1158.11       1173.77        51.19 o
  -2   3   9       7936.89       8257.14       240.89 o
  -1   3   9      30045.92      32213.40      1182.50 o
   0   3   9       4351.01       4610.63       193.73 o
   1   3   9        511.90        528.25        27.83 o
   2   3   9       2708.90       2598.92        90.01 o
   3   3   9      12223.11      11125.33       393.84 o
   4   3   9       3147.68       3118.87       145.43 o
   5   3   9       4943.99       4613.73       200.63 o
   6   3   9       7455.80       7804.80       346.31 o
   7   3   9       2770.28       2795.56       108.00 o
   8   3   9        148.15        147.68        28.26 o
   9   3   9       1483.40       1716.02        64.30 o
  10   3   9       1199.71       1186.83        62.85 o
  11   3   9        259.85        211.63        82.17 o
  -6   4   9         21.75        -68.11        68.11 o
  -5   4   9        293.00        230.01        73.04 o
  -4   4   9        149.41        148.07        29.05 o
  -3   4   9        276.16        321.39        26.13 o
  -2   4   9       1656.64       1853.10        61.26 o
  -1   4   9       8072.41       8265.15       284.85 o
   0   4   9       2962.49       3148.88       110.16 o
   1   4   9       1565.05       1508.30        65.88 o
   2   4   9       2993.97       2930.12       144.81 o
   3   4   9      19211.14      17953.24       704.90 o
   4   4   9       7677.43       7197.90       279.89 o
   5   4   9        890.57        848.87        50.36 o
   6   4   9         28.56         49.77        35.19 o
   7   4   9       2120.71       2091.90        63.54 o
   8   4   9        528.93        637.73        36.78 o
   9   4   9       1163.51       1289.28        85.14 o
  10   4   9       1572.25       1597.38        81.22 o
  11   4   9         81.37        120.78        92.69 o
  -5   5   9       1060.95       1070.50       112.66 o
  -4   5   9         38.36         21.48        48.57 o
  -3   5   9        479.14        486.31        47.77 o
  -2   5   9        625.55        689.47        73.29 o
  -1   5   9       1546.18       1538.12       136.81 o
   0   5   9        832.56        898.52        47.16 o
   1   5   9       4173.03       4014.45       128.16 o
   2   5   9       6105.75       5936.96       336.12 o
   3   5   9       1344.31       1280.86       122.45 o
   4   5   9       5114.40       5040.22       176.70 o
   5   5   9       8124.45       7778.59       262.21 o
   6   5   9       6234.95       6235.68       176.38 o
   7   5   9       1911.57       2025.18        87.57 o
   8   5   9         17.34         87.87        29.48 o
   9   5   9        614.43        705.31        42.49 o
  10   5   9         82.58        -39.30        39.30 o
  11   5   9        110.32        -76.31        76.31 o
  -5   6   9       1431.56       1635.66       117.02 o
  -4   6   9        278.63        468.10        84.75 o
  -3   6   9       1713.56       1702.54        64.53 o
  -2   6   9       2061.90       1936.99       115.16 o
  -1   6   9       6441.19       6740.61       239.54 o
   0   6   9        196.33        151.25        34.84 o
   1   6   9       3970.80       3807.90       128.81 o
   2   6   9       2558.17       2470.85        89.64 o
   3   6   9       3590.69       3503.27       116.17 o
   4   6   9       1175.57       1057.78        74.04 o
   5   6   9      21224.09      21321.76       622.46 o
   6   6   9       7652.80       8012.40       359.17 o
   7   6   9         82.97         95.72        22.63 o
   8   6   9        149.75        266.06        39.26 o
   9   6   9       3021.37       3077.40        97.98 o
  10   6   9       2595.78       2720.15       199.33 o
  -4   7   9        711.53        658.83        95.77 o
  -3   7   9        885.31        865.40       107.91 o
  -2   7   9          6.55         50.76        41.21 o
  -1   7   9       1781.49       1914.98       168.10 o
   0   7   9       1254.36       1310.51        86.98 o
   1   7   9        905.10        893.76        50.63 o
   2   7   9        120.57        181.71        37.86 o
   3   7   9       2863.73       2864.22       104.96 o
   4   7   9         72.30        117.27        33.29 o
   5   7   9       2675.48       2773.82        98.26 o
   6   7   9       2504.73       2616.05       111.28 o
   7   7   9        757.41        847.12        41.71 o
   8   7   9         85.13         63.54        28.35 o
   9   7   9       4234.88       4542.45       152.48 o
  10   7   9       4486.38       4556.16       243.10 o
  -4   8   9        501.77        559.35       109.11 o
  -3   8   9        432.87        358.57        82.30 o
  -2   8   9       1335.31       1301.09       160.59 o
  -1   8   9       1628.77       1674.87        96.60 o
   0   8   9         89.60         79.55        29.23 o
   1   8   9       1598.13       1463.78       101.53 o
   2   8   9        503.05        442.08        48.63 o
   3   8   9         41.77        121.40        82.16 o
   4   8   9        503.05        487.23        49.01 o
   5   8   9        568.18        558.02        52.03 o
   6   8   9        144.86         93.86        58.00 o
   7   8   9        656.13        758.86        36.77 o
   8   8   9        464.70        484.12        59.78 o
   9   8   9       1834.55       2094.25        94.52 o
  10   8   9        389.33        223.82       105.94 o
  -3   9   9         19.36         26.57        79.47 o
  -2   9   9       1545.93       1497.91        74.39 o
  -1   9   9       8566.64       8450.19       759.43 o
   0   9   9        973.81        837.03        67.84 o
   1   9   9        863.55        862.08        63.59 o
   2   9   9        133.56        134.94        39.80 o
   3   9   9       3039.69       3132.19       136.74 o
   4   9   9         46.72        -15.89        65.89 o
   5   9   9       3056.08       3052.30       138.11 o
   6   9   9       2178.10       2366.38       119.69 o
   7   9   9        569.73        699.26        62.70 o
   8   9   9       1530.73       1708.12       137.65 o
   9   9   9        440.57        392.28       103.48 o
  -2  10   9       1404.83       1339.17       142.32 o
  -1  10   9       6372.09       6925.25       721.63 o
   0  10   9       1515.05       1547.04       100.17 o
   1  10   9        139.01        242.59       115.70 o
   2  10   9        955.05        996.20       173.44 o
   3  10   9       2073.13       2203.51       107.77 o
   4  10   9        743.73        741.34        63.61 o
   5  10   9        306.82        408.29        58.03 o
   6  10   9       1044.24       1046.35       130.11 o
   7  10   9        470.75        423.43       103.25 o
   8  10   9          3.81         70.10        77.83 o
  -1  11   9          1.27        -74.32        74.32 o
   0  11   9        726.81        910.45       104.21 o
   1  11   9       4217.96       4266.50       291.13 o
   2  11   9       2089.04       1943.58       144.14 o
   3  11   9       1423.98       1903.75       136.94 o
   4  11   9       1236.30       1472.03       148.28 o
   5  11   9        434.04        340.77        90.37 o
   6  11   9        616.36        472.52        99.52 o
   7  11   9         14.19         -1.50        78.18 o
   1  12   9       2392.81       2699.58       181.78 o
   2  12   9       1562.95       1775.66       153.22 o
   4  12   9        143.12        -29.14        76.90 o
   5  12   9       4049.72       4597.28       305.03 o
   6  12   9       2802.19       3062.58       222.26 o
   0  -7  10         46.58          7.59        46.31 o
   1  -7  10         97.09        166.52        43.86 o
   2  -7  10        285.60        328.46        99.90 o
   3  -7  10         37.10         50.66       149.80 o
  -2  -6  10        740.58        774.64        77.86 o
  -1  -6  10         32.13         -0.20        46.42 o
   0  -6  10       1122.12       1028.28        61.65 o
   1  -6  10       1947.80       2343.60       128.43 o
   2  -6  10        957.44       1078.67        67.21 o
   3  -6  10         81.96        156.26        47.12 o
   4  -6  10        648.96        960.52        73.99 o
   5  -6  10        630.79        647.75        58.66 o
  -4  -5  10        821.09        761.32        67.79 o
  -3  -5  10       3737.35       3431.73       146.15 o
  -2  -5  10        668.18        556.47        30.91 o
  -1  -5  10        122.23         49.63        44.48 o
   0  -5  10       1170.67       1257.98        74.14 o
   2  -5  10       4377.75       4711.97       202.95 o
   3  -5  10        781.70        907.40        58.18 o
   4  -5  10          5.20         -2.10        45.58 o
   5  -5  10       2768.13       2950.74       169.88 o
   6  -5  10        458.56        462.18        61.58 o
   7  -5  10        779.28       1035.75        75.29 o
  -4  -4  10         46.59         16.13        25.30 o
  -3  -4  10          0.42        -10.77        23.33 o
  -2  -4  10        215.01        210.33        32.47 o
  -1  -4  10         14.19         26.63        19.57 o
   1  -4  10       4122.91       4707.13       217.62 o
   2  -4  10       3057.31       3387.34       151.54 o
   3  -4  10        633.39        704.09        51.38 o
   4  -4  10        366.17        433.43        64.97 o
   5  -4  10       2366.43       2957.35       225.30 o
   6  -4  10       1322.90       1376.43        84.10 o
   7  -4  10         57.80         71.27        28.57 o
  -5  -3  10       1028.60        856.61       164.12 o
  -4  -3  10        291.70        246.41        27.79 o
  -3  -3  10       3053.08       3068.82       112.02 o
  -2  -3  10        226.75        189.86        21.03 o
  -1  -3  10        636.52        644.47        29.72 o
   0  -3  10        519.67        471.91        47.71 o
   1  -3  10       1725.17       1863.92        74.48 o
   2  -3  10         82.67         44.26        28.07 o
   3  -3  10       9329.26      10558.88       429.34 o
   4  -3  10       2573.68       2877.89       103.95 o
   5  -3  10        587.29        548.25        45.90 o
   6  -3  10        637.74        579.12        25.73 o
   7  -3  10       2232.69       2100.91        66.42 o
   8  -3  10       1203.99       1029.31       119.29 o
  -5  -2  10       1997.08       1858.89       163.63 o
  -4  -2  10         11.58         10.68        23.83 o
  -3  -2  10       2736.35       2541.85       158.10 o
  -2  -2  10        353.17        380.13        35.85 o
  -1  -2  10       1699.85       1860.49       248.95 o
   0  -2  10         12.58         18.86        15.97 o
   2  -2  10        267.24        263.88        46.65 o
   3  -2  10       7755.41       7921.79       320.39 o
   4  -2  10       2475.42       3120.42       158.06 o
   5  -2  10         26.54          7.61        14.90 o
   6  -2  10         11.93         28.39        18.08 o
   7  -2  10       5659.28       5389.94       175.99 o
   8  -2  10       8242.13       7813.58       210.92 o
   9  -2  10         44.27         78.97        34.15 o
  -5  -1  10       1371.25       1343.54        71.04 o
  -4  -1  10       1169.18       1103.57        57.71 o
  -3  -1  10          5.89        -15.51        23.31 o
  -2  -1  10        148.46        156.01        22.19 o
  -1  -1  10        241.43        246.29        19.45 o
   0  -1  10        274.87        291.29        26.76 o
   2  -1  10        956.89        967.13       137.39 o
   3  -1  10        362.57        393.98        24.13 o
   4  -1  10        140.46        182.76        15.30 o
   5  -1  10         88.23        135.33        15.49 o
   6  -1  10         70.86         62.95        16.34 o
   7  -1  10       3055.37       2877.44        97.83 o
   8  -1  10       2797.75       2637.17        81.32 o
   9  -1  10        346.61        346.98        37.31 o
  10  -1  10        205.31        168.74        45.12 o
  -5   0  10        207.97         86.30        41.27 o
  -4   0  10       1624.20       1592.02        62.40 o
  -3   0  10       8991.75       9426.08       279.58 o
  -2   0  10       1955.52       2137.30        89.20 o
  -1   0  10        510.36        529.01        27.77 o
   0   0  10        435.01        422.32        21.45 o
   2   0  10        275.85        263.02        18.69 o
   3   0  10       3301.65       3384.72       145.03 o
   4   0  10       1467.81       1657.33        61.90 o
   5   0  10        203.13        233.56        21.59 o
   6   0  10        349.12        330.83        36.12 o
   7   0  10        724.78        682.20        32.20 o
   8   0  10         41.54         21.75        47.19 o
   9   0  10       1876.96       1833.45        60.72 o
  10   0  10       1513.26       1294.16        74.02 o
  -6   1  10         18.35         31.72        62.03 o
  -5   1  10        461.97        487.09        47.81 o
  -4   1  10       1742.88       1633.08        97.71 o
  -3   1  10      17674.94      17955.32       525.62 o
  -2   1  10       2580.74       2593.47        78.65 o
  -1   1  10          8.92         53.67        58.05 o
   0   1  10       3008.77       3076.03       130.74 o
   1   1  10      10038.21       9221.12       461.33 o
   2   1  10       1688.49       1761.80       204.64 o
   3   1  10       1539.29       1519.64        49.33 o
   4   1  10       4667.44       4879.63       228.20 o
   5   1  10       2619.76       2805.94       149.60 o
   6   1  10        815.47        807.55        35.08 o
   7   1  10       4831.15       4541.81       254.04 o
   8   1  10       1385.60       1464.73        55.72 o
   9   1  10       1053.40       1021.35        53.28 o
  10   1  10       1421.65       1286.50        57.67 o
  -5   2  10         14.11         28.50        39.47 o
  -4   2  10        582.16        526.29        36.42 o
  -3   2  10       1784.82       1820.39        71.28 o
  -2   2  10       1715.25       1893.76        79.57 o
  -1   2  10       2449.51       2649.55        83.79 o
   0   2  10       1878.15       1940.57        78.64 o
   1   2  10       8872.98       7897.06       418.32 o
   2   2  10       9078.35       8741.38       642.66 o
   3   2  10         15.77         91.76        22.36 o
   4   2  10          3.32         52.42        17.76 o
   5   2  10       1751.27       1965.84        89.66 o
   6   2  10         14.94         27.53        20.27 o
   7   2  10         21.11         13.49        21.86 o
   8   2  10       1456.41       1495.18        69.21 o
   9   2  10          0.07         25.89        29.87 o
  10   2  10        701.01        686.69        49.30 o
  -5   3  10       1149.15       1076.17       114.66 o
  -4   3  10        445.89        414.13        34.53 o
  -3   3  10       2625.21       2699.70       125.94 o
  -2   3  10        324.17        283.03        40.09 o
  -1   3  10       3873.47       4008.73       114.88 o
   0   3  10       2309.26       2469.41       135.84 o
   1   3  10        510.78        461.58        35.00 o
   2   3  10       1109.27       1019.46        77.16 o
   3   3  10      15675.14      15855.37       975.14 o
   4   3  10       9333.56       8613.26       256.07 o
   5   3  10          0.56         67.36        23.31 o
   6   3  10       1174.43       1160.08        48.06 o
   7   3  10       1570.56       1584.45        52.54 o
   8   3  10        280.90        341.98        32.26 o
   9   3  10        353.68        401.24        38.33 o
  10   3  10        795.34        891.13        51.88 o
  -5   4  10       1325.19       1217.06       126.85 o
  -4   4  10        894.73        801.90        41.19 o
  -3   4  10       5099.45       5104.03       165.50 o
  -2   4  10        671.85        663.59        34.54 o
  -1   4  10       3317.55       3570.07       133.99 o
   0   4  10       1619.17       1682.53       150.99 o
   1   4  10       2795.97       2976.84       170.22 o
   2   4  10        198.86        189.02        27.48 o
   3   4  10      19605.32      19111.11       634.91 o
   4   4  10      10303.03       9741.79       324.62 o
   5   4  10        100.23         67.06        26.93 o
   6   4  10        263.45        234.46        32.83 o
   7   4  10       5070.74       5386.78       158.48 o
   8   4  10       3867.15       4290.73       125.45 o
   9   4  10         11.66         39.69        42.92 o
  10   4  10       1038.28        949.77        49.95 o
  -5   5  10        150.65        -14.63        69.29 o
  -4   5  10          2.37        118.79        70.69 o
  -3   5  10        264.50        210.99        29.68 o
  -2   5  10        178.38        212.78        50.21 o
  -1   5  10        251.71        253.46        37.04 o
   0   5  10        396.17        389.32        38.19 o
   1   5  10       1177.88       1186.40       132.67 o
   2   5  10          1.69         20.15        18.12 o
   3   5  10       2018.10       1990.70        86.23 o
   4   5  10       3635.64       3373.84       112.70 o
   5   5  10        679.63        673.84        54.13 o
   6   5  10        703.47        666.98        68.09 o
   7   5  10       2854.57       3049.18        89.22 o
   8   5  10       6521.99       7089.16       205.69 o
   9   5  10        178.93        218.46        37.14 o
  10   5  10          0.05         86.72        68.35 o
  -4   6  10       1570.93       1430.82       137.18 o
  -3   6  10       3777.23       3655.35       143.55 o
  -2   6  10        281.76        298.71        46.54 o
  -1   6  10       1823.99       1819.05        79.69 o
   0   6  10       1567.00       1410.48       101.65 o
   1   6  10       2018.63       2057.79        92.77 o
   2   6  10        204.88        225.73        21.47 o
   3   6  10       3237.34       3098.23       144.91 o
   4   6  10        147.78        131.98        38.42 o
   5   6  10        377.65        450.85        92.60 o
   6   6  10       2721.29       2689.43        99.19 o
   7   6  10        474.28        513.80        35.25 o
   8   6  10        560.94        634.99        39.78 o
   9   6  10       2387.03       2478.46        84.78 o
  10   6  10       3048.81       3364.49       374.91 o
  -4   7  10       1674.74       1800.01       145.97 o
  -3   7  10       7793.82       8158.21       560.87 o
  -2   7  10       1144.59       1150.41        72.21 o
  -1   7  10       1385.01       1486.23        85.87 o
   0   7  10          5.96          3.94        54.83 o
   1   7  10       4891.23       5032.02       173.43 o
   2   7  10          4.62         -2.65        14.56 o
   3   7  10       4757.68       4613.36       160.33 o
   4   7  10       3117.59       3209.45       127.41 o
   5   7  10        557.01        659.46        50.70 o
   6   7  10       3985.18       4205.84       156.24 o
   7   7  10        571.90        571.10       126.33 o
   8   7  10        417.15        530.58        43.91 o
   9   7  10       2819.89       2856.41       157.67 o
  10   7  10       2839.73       2224.25       234.58 o
  -3   8  10       2359.50       2300.06       179.67 o
  -2   8  10        919.11       1107.07       108.90 o
  -1   8  10       1322.64       1302.08        97.11 o
   0   8  10       1412.81       1479.06        65.04 o
   1   8  10       1702.05       1589.16        80.59 o
   2   8  10        645.89        719.82        54.59 o
   3   8  10        591.97        615.86        53.75 o
   4   8  10        207.90        229.94        44.88 o
   5   8  10        182.60        201.27        47.29 o
   6   8  10        160.26        204.21        62.47 o
   7   8  10       1586.42       1751.02       169.41 o
   8   8  10        145.67        145.90        62.58 o
   9   8  10        342.47        354.15        73.75 o
  10   8  10        820.64        675.13       106.79 o
  -2   9  10       1281.64       1243.98       122.39 o
  -1   9  10       5875.40       6188.59       290.74 o
   0   9  10       2254.77       2244.26       217.42 o
   1   9  10        355.97        276.22        46.46 o
   2   9  10        892.68        913.74        63.72 o
   3   9  10       3038.58       3136.79       140.27 o
   4   9  10       2936.90       3140.97       151.45 o
   5   9  10        607.48        566.41        61.44 o
   6   9  10        920.09        925.38        65.93 o
   7   9  10         65.20         64.72        51.15 o
   8   9  10         10.56         91.29        77.48 o
   9   9  10        225.19        384.50       110.38 o
  -1  10  10       2804.74       2903.50       204.69 o
   0  10  10       1757.60       1946.17       145.05 o
   1  10  10         22.49         60.51        68.35 o
   2  10  10        866.72        700.64        67.47 o
   3  10  10       6450.21       6760.41       332.99 o
   4  10  10       4721.76       5032.72       249.87 o
   5  10  10        461.88        519.53        63.02 o
   6  10  10         38.87         53.02        74.32 o
   7  10  10        829.31        917.37        84.12 o
   8  10  10        351.41        325.89        96.69 o
   0  11  10        372.46        315.71       103.60 o
   1  11  10          6.43         39.09        75.49 o
   2  11  10        821.51        968.94       119.55 o
   3  11  10       2224.45       2231.18       173.33 o
   4  11  10       1493.72       1691.42       170.79 o
   5  11  10        343.28        389.21       107.11 o
   6  11  10        645.12        823.41       130.43 o
   7  11  10       1169.57       1291.30       142.88 o
   2  12  10        273.11        219.35        89.90 o
   3  12  10         86.81        192.06       113.53 o
   4  12  10         85.38        199.32        92.69 o
   5  12  10       2661.95       2866.09       254.83 o
   0  -6  11        525.05        326.27        60.89 o
   1  -6  11       1184.58       1613.10        85.49 o
   2  -6  11        824.06        867.30        67.99 o
   3  -6  11        217.09        195.57        48.79 o
   4  -6  11        448.60        460.06        65.91 o
  -2  -5  11        268.80        354.43        70.82 o
  -1  -5  11        666.16        675.79        64.28 o
   0  -5  11          9.51         -4.47        45.39 o
   1  -5  11       4858.70       5656.04       276.94 o
   2  -5  11       1391.02       1650.39        81.22 o
   3  -5  11          2.71         74.92        48.45 o
   4  -5  11        455.50        499.34        55.61 o
   5  -5  11       2365.79       2449.40       115.28 o
   6  -5  11       1008.10        991.98        92.75 o
  -3  -4  11       1456.15       1386.72        74.27 o
  -2  -4  11         24.30         40.89        21.04 o
  -1  -4  11       2237.73       2114.68        84.16 o
   0  -4  11         57.38         54.66        44.47 o
   1  -4  11       2272.74       2373.77       146.40 o
   2  -4  11       1975.69       2190.14       124.22 o
   3  -4  11          1.33         74.30        34.14 o
   4  -4  11          5.40        -13.30        53.78 o
   5  -4  11       3037.01       3266.59       124.18 o
   6  -4  11       5284.96       6303.00       282.28 o
   7  -4  11         33.78        -57.11        62.38 o
  -4  -3  11        186.08        229.51        39.65 o
  -3  -3  11         47.61         64.74        29.10 o
  -2  -3  11        213.42        186.91        44.05 o
  -1  -3  11         13.69         31.64        18.17 o
   0  -3  11        168.34        158.12        14.10 o
   1  -3  11        137.86        170.60        35.92 o
   2  -3  11        577.05        619.21        89.16 o
   3  -3  11          5.77         46.23        36.40 o
   4  -3  11        186.77        226.92        37.75 o
   5  -3  11       1053.25       1219.20        67.46 o
   6  -3  11       1467.97       1827.10       111.99 o
   7  -3  11        823.67        886.74        80.79 o
  -4  -2  11        532.66        500.06        39.67 o
  -3  -2  11        419.18        420.32        34.47 o
  -2  -2  11          0.53         -9.05        21.91 o
  -1  -2  11       5433.03       5594.00       169.44 o
   0  -2  11        340.35        349.60        38.64 o
   1  -2  11       2576.85       2443.94       378.84 o
   2  -2  11        823.66        937.62        49.56 o
   3  -2  11        359.20        397.28        38.38 o
   4  -2  11       1147.70       1372.82        61.37 o
   5  -2  11        705.19        715.19        70.61 o
   6  -2  11        358.77        343.87        36.54 o
   8  -2  11       1621.21       1340.50        59.99 o
  -4  -1  11        457.47        411.33        37.91 o
  -3  -1  11          0.66         16.71        25.48 o
  -2  -1  11       1615.48       1690.03       104.41 o
  -1  -1  11       6217.93       7137.67       505.76 o
   0  -1  11       1753.85       1710.86       169.27 o
   2  -1  11       1155.90       1141.17        98.57 o
   3  -1  11       1495.72       1519.38        66.88 o
   4  -1  11       1229.37       1271.38       109.12 o
   5  -1  11       2206.32       2235.66       101.65 o
   6  -1  11       2478.78       2275.47        88.12 o
   7  -1  11        761.87        719.90        37.83 o
   8  -1  11       2056.83       1806.85        68.88 o
   9  -1  11        334.14        249.11        41.67 o
  -5   0  11         10.66         46.84       101.76 o
  -4   0  11        430.75        348.05        37.89 o
  -3   0  11       3164.50       3202.41       159.15 o
  -2   0  11       1416.81       1480.99        55.39 o
  -1   0  11       1638.96       1771.54        62.19 o
   0   0  11       2638.81       2872.32       180.47 o
   2   0  11        690.84        578.40        57.79 o
   3   0  11         93.73         72.51        14.72 o
   4   0  11          4.24         41.19        24.06 o
   5   0  11         20.14         98.90        53.98 o
   6   0  11        733.71        691.35        32.99 o
   7   0  11         36.08         38.77        22.98 o
   8   0  11        242.65        236.84        30.90 o
   9   0  11         48.69        106.50        33.14 o
  10   0  11         78.64        240.51        71.04 o
  -5   1  11       2218.78       2091.20       151.41 o
  -4   1  11        486.24        508.59        39.94 o
  -3   1  11       4725.68       4959.65       194.73 o
  -2   1  11        929.43        911.23        41.67 o
  -1   1  11        184.52        151.31        23.93 o
   0   1  11        813.27        802.36        33.76 o
   1   1  11      10017.32       8896.74       458.74 o
   2   1  11      10490.38      10505.06      1258.90 o
   3   1  11        109.33        114.80        24.34 o
   4   1  11         52.45         58.32        17.25 o
   5   1  11       4403.01       4659.02       151.72 o
   6   1  11        722.05        735.22        64.17 o
   7   1  11        579.02        530.14        49.34 o
   8   1  11       1628.27       1541.38        74.63 o
   9   1  11         13.56         33.82        38.56 o
  10   1  11        587.39        500.11       101.27 o
  -5   2  11       1107.43        953.85       110.67 o
  -4   2  11          2.29         32.30        32.54 o
  -3   2  11        583.52        619.00        40.63 o
  -2   2  11        612.54        597.53        33.84 o
  -1   2  11       1251.04       1223.86        44.42 o
   0   2  11        456.76        410.93        27.91 o
   1   2  11      14782.37      14188.62       739.91 o
   2   2  11       9557.75       9593.40      1059.09 o
   3   2  11        126.12        151.94        36.23 o
   4   2  11        521.02        530.37        27.65 o
   5   2  11       6323.48       6948.95       318.02 o
   6   2  11       6248.71       6410.67       296.12 o
   7   2  11         99.75         81.05        23.92 o
   8   2  11       2215.40       2128.05        75.65 o
   9   2  11         78.99         86.08        34.96 o
  10   2  11       1019.61        955.20        62.88 o
  -5   3  11         10.67          3.04        83.09 o
  -4   3  11        144.46        175.88        31.57 o
  -3   3  11         50.28         64.32        27.70 o
  -2   3  11        108.18          4.58        28.41 o
  -1   3  11          2.46        -18.26        18.26 o
   0   3  11        353.33        350.53        35.39 o
   1   3  11         56.62         69.40        36.98 o
   2   3  11        787.07        822.75        38.16 o
   3   3  11       4816.77       4902.77       271.91 o
   4   3  11       2853.68       2559.34        97.61 o
   5   3  11       2442.62       2449.57       245.83 o
   6   3  11       5264.03       5453.54       275.94 o
   7   3  11        368.51        393.14        45.29 o
   8   3  11        406.59        429.67        51.86 o
   9   3  11        313.12        364.19        37.33 o
  10   3  11         97.11        137.24        42.36 o
  -4   4  11        204.48        257.39        82.05 o
  -3   4  11       2236.52       2190.37       102.69 o
  -2   4  11        332.61        374.58        30.44 o
  -1   4  11       2409.13       2600.17        95.86 o
   0   4  11         14.82         78.88        31.43 o
   1   4  11       6879.47       6212.03       355.22 o
   2   4  11         24.85         25.86        27.95 o
   3   4  11       2493.94       2687.43       277.81 o
   4   4  11       3152.56       3109.84       107.79 o
   5   4  11        174.57        229.54        60.34 o
   6   4  11         44.27         61.34        61.09 o
   7   4  11       5522.69       5651.17       157.03 o
   8   4  11       8594.69       8940.89       260.58 o
   9   4  11        213.73        217.20        38.72 o
  10   4  11          1.76         -9.36        35.02 o
  -4   5  11        944.02        867.12       100.71 o
  -3   5  11        357.30        367.20        48.06 o
  -2   5  11         53.72         52.31        35.61 o
  -1   5  11       1712.60       1695.43       157.83 o
   0   5  11         20.19         45.60        28.93 o
   1   5  11       3671.43       3773.84       139.19 o
   2   5  11       2955.28       3095.18       213.46 o
   3   5  11        788.84       1077.36       163.07 o
   4   5  11       2463.03       2333.96        90.39 o
   5   5  11        855.39        856.67        52.54 o
   6   5  11        312.31        367.24        36.40 o
   7   5  11       5018.45       4956.90       338.42 o
   8   5  11       5895.78       6383.48       203.10 o
   9   5  11        558.82        637.83        68.98 o
  10   5  11          4.66         11.52        48.53 o
  -4   6  11       1117.48        919.19        98.37 o
  -3   6  11       1397.63       1693.29       130.49 o
  -2   6  11       1323.88       1356.76        87.08 o
  -1   6  11         75.93        115.34        39.62 o
   0   6  11        785.00        833.33        61.33 o
   1   6  11         95.48         91.46        37.08 o
   2   6  11        765.03        818.42        58.96 o
   3   6  11          6.37          3.08        18.29 o
   4   6  11        607.89        576.76        49.95 o
   5   6  11        259.88        260.84        41.00 o
   6   6  11          1.67         15.59        34.14 o
   7   6  11         32.38         64.43        35.10 o
   8   6  11        405.59        421.65        61.64 o
   9   6  11       1060.69       1034.63        59.05 o
  10   6  11        205.05        245.60        56.83 o
  -3   7  11       5745.49       5605.15       325.31 o
  -2   7  11       2529.20       2734.49       110.94 o
  -1   7  11          0.20         13.10        41.73 o
   0   7  11       1539.35       1555.94        69.59 o
   1   7  11       3359.80       3416.10       135.49 o
   2   7  11       3281.48       3180.81       119.08 o
   3   7  11        621.89        725.73       118.67 o
   4   7  11       2745.27       2695.77       127.16 o
   5   7  11       1183.22       1091.10       100.09 o
   6   7  11          2.62         27.24        45.27 o
   7   7  11       1689.31       1921.17       115.47 o
   8   7  11        959.61        927.32        89.46 o
   9   7  11        111.51         71.45        92.81 o
  10   7  11        647.40        590.54       111.22 o
  -2   8  11       2108.20       1947.71       152.10 o
  -1   8  11         30.58         25.98        82.51 o
   0   8  11        521.57        520.55        59.15 o
   1   8  11      10448.60      10290.75       326.21 o
   2   8  11       3772.57       3623.44       139.26 o
   3   8  11          7.33         20.83        59.92 o
   4   8  11        217.26        132.90        44.13 o
   5   8  11       1325.76       1290.52        90.62 o
   6   8  11        477.70        505.10        59.46 o
   7   8  11        816.26        865.37        64.03 o
   8   8  11       1700.05       1580.93       168.47 o
   9   8  11         31.57         19.08        75.72 o
  -2   9  11        207.08        161.17        85.56 o
  -1   9  11        125.57        138.58        87.31 o
   0   9  11       1374.40       1256.50       120.77 o
   1   9  11       1568.59       1524.91        91.21 o
   2   9  11       1860.07       1696.71       203.24 o
   3   9  11       2583.74       2554.42       121.53 o
   4   9  11       1229.81       1305.97        81.63 o
   5   9  11       1172.97       1360.59       169.42 o
   6   9  11       1009.92       1392.39        85.95 o
   7   9  11         88.52        162.57        92.69 o
   8   9  11        115.71        155.31        82.98 o
   9   9  11          4.12         81.92       103.11 o
  -1  10  11        543.11        252.05        97.17 o
   0  10  11        475.97        333.87       104.07 o
   1  10  11        255.67        104.99        79.36 o
   2  10  11         15.37        -66.94        66.94 o
   3  10  11       5338.48       5727.42       293.23 o
   4  10  11       3322.30       3881.09       227.17 o
   5  10  11        968.19        977.24       108.09 o
   6  10  11        622.79        627.89        89.92 o
   7  10  11        894.83       1065.93       121.19 o
   8  10  11       2413.66       2443.76       152.01 o
   1  11  11        994.02       1128.27       160.43 o
   2  11  11        204.09         36.87        97.27 o
   3  11  11       1529.36       1565.01       129.32 o
   4  11  11       1900.37       2068.03       178.92 o
   5  11  11        254.36        336.75        93.17 o
   6  11  11          1.89        -81.45        81.45 o
   0  -5  12         30.78          3.98       114.81 o
   1  -5  12        300.17         -9.13       115.65 o
   2  -5  12        245.41        298.11        64.96 o
   3  -5  12        348.29        273.74       151.47 o
   4  -5  12        309.09        243.12        54.78 o
  -1  -4  12       1852.17       1901.24       120.21 o
   0  -4  12        403.05        304.81        51.08 o
   1  -4  12        790.41        742.02        60.59 o
   2  -4  12       1060.13       1157.22       152.42 o
   3  -4  12        884.88       1048.72        62.19 o
   4  -4  12        569.05        505.86        83.83 o
   5  -4  12       2456.40       2652.42       104.38 o
   6  -4  12       3070.47       3329.75       219.96 o
  -2  -3  12        278.50        322.14        39.45 o
  -1  -3  12         13.29         43.80        28.01 o
   0  -3  12        954.25       1061.20        69.60 o
   1  -3  12        722.53        653.73        67.15 o
   2  -3  12        144.72        151.30        39.34 o
   3  -3  12       1391.07       1320.95        72.02 o
   4  -3  12        343.92        409.28        60.11 o
   5  -3  12        276.27        397.19        70.29 o
   6  -3  12        990.01       1083.31        65.04 o
   7  -3  12        175.87        191.25        66.48 o
  -3  -2  12         85.11         62.46        28.19 o
  -2  -2  12       1653.67       1578.96        64.30 o
  -1  -2  12       1210.72       1244.01        75.84 o
   0  -2  12        906.70        832.87        78.11 o
   1  -2  12          1.43        -11.51        22.08 o
   2  -2  12        460.82        554.31        47.08 o
   3  -2  12        383.47        447.39        43.79 o
   4  -2  12         36.23         16.01        31.69 o
   5  -2  12       1116.81       1370.88        98.85 o
   6  -2  12          5.08         19.06        25.13 o
   7  -2  12        175.30        113.65        36.75 o
  -3  -1  12          6.04         -4.84        28.88 o
  -2  -1  12         85.68        144.75        27.49 o
  -1  -1  12       9948.56      10112.44       607.17 o
   1  -1  12        134.05        126.39        17.90 o
   2  -1  12          3.74          6.06        12.78 o
   3  -1  12       2920.44       2936.18       121.89 o
   4  -1  12       1945.49       1840.04        75.38 o
   5  -1  12       1488.33       1453.74        97.47 o
   6  -1  12       1810.62       1804.41       144.32 o
   7  -1  12          1.90         14.57        25.36 o
   8  -1  12       1182.39       1011.99        48.50 o
  -4   0  12        317.44        182.07        49.57 o
  -3   0  12        299.44        285.06        33.32 o
  -2   0  12        272.93        217.87        30.86 o
  -1   0  12       5455.16       5760.84       218.18 o
   0   0  12       4161.62       4558.15       421.31 o
   1   0  12        850.08        848.09        65.70 o
   2   0  12        465.37        465.77        43.64 o
   3   0  12       2726.12       2919.15       161.85 o
   4   0  12       5658.64       5997.06       166.27 o
   5   0  12          2.26         16.59        18.29 o
   6   0  12        784.31        844.18        35.58 o
   7   0  12        186.63        190.06        26.49 o
   8   0  12        495.80        471.90        37.22 o
   9   0  12        260.82        227.16        46.94 o
  -4   1  12        111.93        111.29        46.70 o
  -3   1  12         75.19        161.24        68.57 o
  -2   1  12        277.32        256.06        41.04 o
  -1   1  12         34.41        -23.46        23.46 o
   0   1  12        178.47        208.27        25.71 o
   2   1  12       4135.62       4524.61       619.48 o
   3   1  12       1074.90       1068.68        81.09 o
   4   1  12       4261.32       4493.32       198.89 o
   5   1  12       2146.83       2230.51       183.49 o
   6   1  12       1566.04       1484.62        63.83 o
   7   1  12        120.73        130.24        27.69 o
   8   1  12          9.82         31.46        31.73 o
   9   1  12        245.39        206.43        37.70 o
  -4   2  12        307.57        303.82       140.82 o
  -3   2  12       1785.97       1612.91       173.06 o
  -2   2  12         12.14          3.49        67.61 o
  -1   2  12       3801.13       3924.28       111.48 o
   0   2  12       1046.51       1031.67        44.76 o
   1   2  12       4303.51       3864.19       181.74 o
   2   2  12       3124.14       3150.38       290.92 o
   3   2  12         25.71         18.14        22.89 o
   4   2  12         29.29         26.75        31.55 o
   5   2  12       5365.75       5679.92       348.83 o
   6   2  12      11632.45      12223.25       491.92 o
   7   2  12        226.92        215.58        35.21 o
   8   2  12          1.63          4.56        31.42 o
   9   2  12       1099.59       1009.97        89.57 o
  10   2  12        834.59        818.63        84.19 o
  -4   3  12        242.73        251.42        83.46 o
  -3   3  12        811.09        679.16        45.48 o
  -2   3  12         15.95         17.00        27.35 o
  -1   3  12       2048.93       2061.20        75.51 o
   0   3  12       1493.57       1559.30        77.62 o
   1   3  12         19.40         57.60        32.72 o
   2   3  12       1423.99       1555.38        96.13 o
   3   3  12        412.73        391.18        45.63 o
   4   3  12        521.09        508.29        50.35 o
   5   3  12       3775.07       3600.22       160.84 o
   6   3  12       4205.71       4075.60       444.88 o
   7   3  12       1906.95       1804.13        79.28 o
   8   3  12         26.44         48.85        35.71 o
   9   3  12       1245.94       1143.03        65.23 o
  10   3  12       3188.39       2982.17       150.44 o
  -3   4  12          7.46        -10.58        61.44 o
  -2   4  12         61.26         90.58        36.02 o
  -1   4  12       1325.62       1373.71        83.00 o
   0   4  12         60.47        128.76        73.32 o
   1   4  12        289.65        325.40        41.82 o
   2   4  12       1362.09       1371.16       114.27 o
   3   4  12        244.70        241.37        28.31 o
   4   4  12         22.09         -6.03        24.60 o
   5   4  12          5.29         51.70        23.24 o
   6   4  12         39.58         35.73        32.48 o
   7   4  12       1358.34       1507.71       104.49 o
   8   4  12       1204.92       1225.26        55.87 o
   9   4  12        681.98        681.10        49.15 o
  10   4  12       1344.69       1218.30        83.11 o
  -3   5  12          5.23        -31.01        90.35 o
  -2   5  12        903.48        873.60        45.99 o
  -1   5  12       5650.70       5813.28       291.30 o
   1   5  12        843.80        805.58        60.83 o
   2   5  12       3315.11       3321.18       123.74 o
   3   5  12       1616.98       1552.70       100.46 o
   4   5  12       1052.94       1029.58        60.41 o
   5   5  12       2732.66       2586.12       114.74 o
   6   5  12       3785.20       3746.44       144.19 o
   7   5  12        327.58        248.01        84.63 o
   8   5  12       1162.40       1203.11        79.11 o
   9   5  12        364.13        346.69        43.54 o
  10   5  12         53.16        132.72        64.02 o
  -3   6  12        371.79        481.81        90.49 o
  -2   6  12        774.59        870.05        58.17 o
  -1   6  12       5984.50       5923.80       326.32 o
   0   6  12       5296.97       5236.49       178.94 o
   1   6  12         16.76         85.59        54.08 o
   2   6  12        175.86        252.97        36.33 o
   3   6  12       2055.01       2019.61        88.26 o
   4   6  12        183.47        235.76        42.71 o
   5   6  12        289.01        331.04        80.89 o
   6   6  12       2591.18       2720.38       117.12 o
   7   6  12         85.25        164.56        49.98 o
   8   6  12        950.60        930.74       160.67 o
   9   6  12        100.02        147.26        38.34 o
  -2   7  12        885.29        891.91       106.44 o
  -1   7  12        588.48        738.75        90.85 o
   0   7  12        467.32        482.76        49.09 o
   1   7  12       5157.85       5281.89       289.02 o
   2   7  12       4766.18       4699.77       303.52 o
   3   7  12        449.45        541.77       112.03 o
   4   7  12        918.67        896.55        63.62 o
   5   7  12        595.12        596.22        59.75 o
   6   7  12          3.55         40.39        52.99 o
   7   7  12         13.20          8.92        52.90 o
   8   7  12        131.75        250.86        56.03 o
   9   7  12        503.44        430.46        88.03 o
  -2   8  12        180.74        140.34        84.04 o
  -1   8  12       1153.62       1230.41       112.43 o
   0   8  12        123.23        123.83        84.39 o
   1   8  12       4729.35       4437.33       229.09 o
   2   8  12       5790.16       5727.83       236.26 o
   3   8  12         98.06         66.24        43.78 o
   4   8  12        267.24        302.95        56.59 o
   5   8  12       3579.27       3844.00       190.51 o
   6   8  12       5022.33       5326.88       203.05 o
   7   8  12        195.17        319.87        67.36 o
   8   8  12       1223.52       1486.37       137.73 o
   9   8  12         84.82         67.88       113.88 o
  -1   9  12        734.70        610.59       120.71 o
   0   9  12         58.59        227.99        87.78 o
   1   9  12        361.15        180.74        77.14 o
   2   9  12       1541.24       1562.63       119.49 o
   3   9  12        316.75        339.90       133.79 o
   4   9  12        111.89        188.15        56.53 o
   5   9  12       4058.73       3923.14       330.42 o
   6   9  12       4856.28       5643.94       396.67 o
   7   9  12        193.22        252.82        90.13 o
   8   9  12         58.37        124.92        74.65 o
   1  10  12        734.66        501.24       106.43 o
   2  10  12          4.36         25.75        80.28 o
   3  10  12         19.49        -49.27        72.21 o
   4  10  12        478.16        520.95       122.92 o
   5  10  12       1060.96       1368.18       161.73 o
   6  10  12         92.14        127.57        79.94 o
   7  10  12       1723.09       1766.08       168.58 o
   3  11  12         84.38         64.25       101.94 o
   4  11  12        485.50        525.98       105.01 o
   5  11  12        362.27        394.60       118.46 o
   2  -4  13        254.32        -31.95        84.16 o
   3  -4  13        898.89        677.63       107.96 o
   0  -3  13          4.16          7.77        75.54 o
   1  -3  13       2151.73       2060.53       152.93 o
   2  -3  13        839.67        797.99        82.61 o
   3  -3  13        254.09        237.88        63.79 o
   4  -3  13       1613.25       1657.35        87.60 o
   5  -3  13         13.29         92.79        40.62 o
  -1  -2  13        309.84        316.11        58.94 o
   0  -2  13       1022.17       1045.75       170.63 o
   1  -2  13       1222.67       1375.12        75.19 o
   3  -2  13        206.68        238.48        42.31 o
   4  -2  13        379.24        453.63        99.79 o
   5  -2  13         73.74         27.57       103.23 o
   6  -2  13        697.89        747.23        62.62 o
  -2  -1  13          1.26         17.33        26.79 o
  -1  -1  13       2639.15       2565.22       183.16 o
   1  -1  13        160.83        168.05        33.97 o
   2  -1  13        575.08        599.42        41.23 o
   3  -1  13       3550.00       3635.44       177.45 o
   4  -1  13       2538.56       2975.50       193.31 o
   5  -1  13        360.46        324.44        61.76 o
   6  -1  13        323.90        294.85        20.85 o
  -3   0  13       2580.97       1888.09       184.43 o
  -2   0  13         43.29         55.38        31.99 o
  -1   0  13       1412.90       1301.31        85.39 o
   1   0  13          7.45         35.98        19.83 o
   2   0  13        249.19        234.37        21.25 o
   3   0  13       5840.51       6113.33       367.84 o
   4   0  13       8206.79       8719.31       372.51 o
   5   0  13        146.24        187.78        36.01 o
   6   0  13         84.43        138.26        40.76 o
   7   0  13       1151.11       1144.88        53.25 o
   8   0  13       1687.62       1489.35       109.54 o
  -3   1  13         44.36         77.39        43.50 o
  -2   1  13        171.44        204.55        35.82 o
  -1   1  13         22.68         10.73        27.24 o
   0   1  13        106.27        144.24        22.51 o
   1   1  13          4.25          9.17        21.62 o
   2   1  13        274.69        297.32        28.37 o
   3   1  13       3037.09       3001.12       458.56 o
   4   1  13       1630.12       1708.67       123.02 o
   5   1  13        963.38       1088.82        54.61 o
   6   1  13        661.83        686.20        91.92 o
   7   1  13        385.39        366.20        39.72 o
   8   1  13       3367.77       3284.83       135.49 o
   9   1  13        983.71        865.14       102.46 o
  -3   2  13       1523.73       1105.54       159.01 o
  -2   2  13         85.76         85.87        30.20 o
  -1   2  13        718.91        625.11        42.09 o
   0   2  13       1345.82       1322.96        57.60 o
   1   2  13        228.29        245.53        34.87 o
   2   2  13         70.14        124.51        27.34 o
   3   2  13        669.92        694.11        71.83 o
   4   2  13        554.86        543.82        51.22 o
   5   2  13       2698.07       2959.91       485.47 o
   6   2  13       2057.89       1871.62       129.03 o
   7   2  13       1026.44       1002.37        56.04 o
   8   2  13        541.20        572.54        69.83 o
   9   2  13        837.31        867.31        47.79 o
  -3   3  13       2867.96       2811.08       211.60 o
  -2   3  13       1934.98       1969.36       177.54 o
  -1   3  13        524.00        496.62        38.90 o
   0   3  13       1632.07       1585.93        68.30 o
   1   3  13       1683.96       1535.59       124.31 o
   2   3  13        332.14        338.88        33.29 o
   3   3  13       1298.94       1344.61        77.30 o
   4   3  13       2687.01       3046.07       436.53 o
   5   3  13        111.05         96.93        27.06 o
   6   3  13       3287.35       3350.82       148.67 o
   7   3  13         21.32         19.82        38.06 o
   8   3  13        171.17        220.99        49.51 o
   9   3  13        858.80        799.02        55.66 o
  -2   4  13       2239.40       2251.93       181.93 o
  -1   4  13        374.72        400.53        67.72 o
   0   4  13        301.50        291.43        50.50 o
   1   4  13       1009.76       1031.13        65.06 o
   2   4  13        218.09        229.78        29.56 o
   3   4  13        125.34        174.10        30.99 o
   4   4  13        959.16        979.59       228.83 o
   5   4  13         82.27         74.70        26.17 o
   6   4  13        261.70        249.70        42.07 o
   7   4  13          6.35         12.76        50.32 o
   8   4  13        652.69        726.72        56.78 o
   9   4  13        150.69        116.62        60.02 o
  -2   5  13        342.27        291.61        43.28 o
  -1   5  13       3915.05       4152.06       290.13 o
   0   5  13       4948.48       5080.70       210.08 o
   1   5  13        130.12         98.93        45.40 o
   2   5  13        274.71        311.98        33.55 o
   3   5  13       2201.72       2259.45       117.41 o
   4   5  13        739.69        651.72        54.45 o
   5   5  13        573.34        514.40        57.84 o
   6   5  13       1007.67        922.20       125.37 o
   7   5  13        193.53        197.30        48.46 o
   8   5  13        141.26        131.34        47.24 o
   9   5  13        108.68        110.37        48.90 o
  -2   6  13          1.39        -99.95        99.95 o
  -1   6  13       4579.45       4868.76       221.46 o
   0   6  13       4224.72       3841.22       129.88 o
   1   6  13        119.94         72.53        47.52 o
   2   6  13        271.50        267.23        57.11 o
   3   6  13       2620.87       2550.70       116.91 o
   4   6  13       5870.92       6026.85       231.02 o
   5   6  13         67.80         83.00        46.11 o
   6   6  13        975.53        836.11        64.28 o
   7   6  13         84.40        151.17        48.30 o
   8   6  13        930.98        858.43        70.42 o
   9   6  13        309.68        339.92        88.73 o
  -1   7  13        102.26        265.33        75.02 o
   0   7  13        463.19        481.61        74.34 o
   1   7  13        682.75        763.26       221.76 o
   2   7  13        283.00        235.71        32.20 o
   3   7  13       2493.71       2489.38       116.11 o
   4   7  13       6104.67       6394.24       221.09 o
   5   7  13        578.18        703.09       163.38 o
   6   7  13        117.50        119.83        49.17 o
   7   7  13        824.45        815.65       139.22 o
   8   7  13        625.05        598.74       159.91 o
   9   7  13         85.26        -32.30        83.33 o
   0   8  13        249.50         71.87        82.75 o
   1   8  13        193.87        293.79        81.70 o
   2   8  13       1030.41       1132.59        92.59 o
   3   8  13        331.13        309.94        52.18 o
   4   8  13        159.10        105.95        63.79 o
   5   8  13       2166.31       2065.49       111.27 o
   6   8  13       5262.57       5800.92       223.58 o
   7   8  13        654.07        458.25       100.10 o
   8   8  13        285.00        255.76        88.61 o
   1   9  13        247.34        287.71       104.99 o
   2   9  13       1067.34       1033.60       116.29 o
   3   9  13        548.76        465.24        96.12 o
   4   9  13        422.44        179.81       104.30 o
   5   9  13       1394.27       1364.72       146.88 o
   6   9  13       2702.14       3073.66       201.39 o
   7   9  13        726.89        655.90       126.10 o
   2  10  13         11.75        127.21        89.53 o
   3  10  13        888.68       1025.98       124.47 o
   4  10  13        100.17         47.40       100.89 o
   5  10  13         18.39         74.43        84.62 o
   6  10  13        516.34        516.50       112.27 o
   1  -2  14       2500.81       2660.97       116.50 o
   2  -2  14       5263.48       5779.08       339.43 o
   3  -2  14         84.18         11.85        46.59 o
   4  -2  14         62.95        -40.14        81.22 o
   5  -2  14        876.97        868.02       120.96 o
   0  -1  14         61.49         -3.63        59.92 o
   1  -1  14        365.00        450.33        51.86 o
   2  -1  14        640.61        692.16        59.95 o
   3  -1  14        890.39        975.01        68.74 o
   4  -1  14       1275.73       1192.06       221.78 o
   5  -1  14        269.86        340.27        87.79 o
   6  -1  14       1276.45       1366.00       124.15 o
  -1   0  14        134.78        161.87        43.77 o
   0   0  14        585.81        555.91       102.63 o
   1   0  14        885.30        792.39        49.45 o
   2   0  14        627.11        611.86        45.32 o
   3   0  14       1423.11       1517.83        79.91 o
   4   0  14       2532.19       2575.17       142.61 o
   5   0  14        302.34        293.54        38.19 o
   6   0  14        335.40        322.23        62.10 o
  -1   1  14        466.77        398.01        58.91 o
   0   1  14        683.46        594.24        57.50 o
   1   1  14       1962.14       1909.60       157.94 o
   2   1  14       1100.70       1138.82        65.59 o
   3   1  14        126.08        137.41        25.86 o
   4   1  14       1684.31       1805.90       108.03 o
   5   1  14        492.11        444.42        32.37 o
   6   1  14        478.94        456.97        31.67 o
   7   1  14        692.78        600.95        55.85 o
   8   1  14       4655.31       3701.41       210.42 o
  -1   2  14         90.11         94.39        34.35 o
   0   2  14         74.93         91.72        30.99 o
   1   2  14          4.26         10.77        26.63 o
   2   2  14         12.24         38.09        28.47 o
   3   2  14        472.18        453.50        51.80 o
   4   2  14         26.95         29.08        34.06 o
   5   2  14          3.38          7.81        25.36 o
   6   2  14        189.72        226.86        29.33 o
   7   2  14        161.41        140.03        36.70 o
   8   2  14        331.94        341.67        41.42 o
  -1   3  14          9.24         40.74        36.44 o
   0   3  14        178.79        232.72        73.67 o
   1   3  14       1887.66       1571.46        86.24 o
   2   3  14       1507.11       1509.14        99.03 o
   3   3  14        104.05        131.03        48.37 o
   4   3  14       2355.02       2513.35       119.61 o
   5   3  14        127.63        105.28        30.06 o
   6   3  14        444.97        418.47        39.74 o
   7   3  14        306.49        392.36       102.95 o
   8   3  14        802.57        717.04       134.30 o
  -1   4  14         65.52         86.99        51.54 o
   0   4  14        566.56        479.69        90.24 o
   1   4  14       1818.08       1603.21        88.82 o
   3   4  14          3.23         22.10        31.76 o
   4   4  14       1376.58       1463.89        61.02 o
   5   4  14        317.87        368.68        44.76 o
   6   4  14        894.73       1026.76        61.34 o
   7   4  14        174.69        228.71        38.97 o
   8   4  14       1203.29       1211.01        75.93 o
  -1   5  14        681.13        593.36       103.03 o
   0   5  14        857.09        648.27        63.17 o
   1   5  14       1167.24       1162.98        70.16 o
   2   5  14       2665.48       2769.21       186.08 o
   3   5  14       1393.00       1266.01        73.54 o
   4   5  14       1084.97       1056.44       104.47 o
   5   5  14        459.86        620.33        74.67 o
   6   5  14        413.52        385.58        50.79 o
   7   5  14        159.04        231.34        47.92 o
   8   5  14         52.20         45.90        99.07 o
   0   6  14        992.52        313.13        97.43 o
   1   6  14         75.00         50.56        55.53 o
   2   6  14         20.94         47.21        37.19 o
   3   6  14       3355.42       3710.06       492.83 o
   4   6  14       6929.16       6649.06       276.49 o
   5   6  14       1126.33       1129.49        78.50 o
   6   6  14        199.78        154.89        58.99 o
   7   6  14        737.61        772.62       149.58 o
   8   6  14        906.29        837.10        78.76 o
   0   7  14        740.82        600.29        94.37 o
   1   7  14        538.60        621.18        59.39 o
   2   7  14        293.60        318.05        64.89 o
   3   7  14       1696.58       1460.56        89.71 o
   4   7  14       3531.19       3437.94       158.78 o
   5   7  14        711.24        646.65        82.08 o
   6   7  14          2.20          9.80        44.66 o
   7   7  14       1176.53       1098.10        81.03 o
   8   7  14       3141.90       3289.80       228.29 o
   1   8  14         60.33        123.59        92.69 o
   2   8  14        217.25        278.92        98.20 o
   3   8  14          8.99         80.87        92.57 o
   4   8  14          2.06         -0.12        80.99 o
   5   8  14        417.72        328.83       103.13 o
   6   8  14        299.25        278.47        83.22 o
   7   8  14        675.21        585.04       118.84 o
   2   9  14        140.48        156.84       119.27 o
   3   9  14        844.00        651.61       120.60 o
   4   9  14       1207.30       1222.58       138.08 o
   5   9  14          0.66         27.74        86.25 o
   6   9  14        236.42        193.60        92.00 o
   2   0  15         78.63        138.21        60.27 o
   3   0  15         18.81         23.89        49.63 o
   4   0  15          3.30         65.42        73.73 o
   0   1  15       1480.26       1069.20        92.89 o
   1   1  15        160.45        239.82        35.83 o
   2   1  15       1255.33       1216.62        62.07 o
   3   1  15         62.81         96.99        31.41 o
   4   1  15       1089.03       1117.01       101.42 o
   5   1  15         99.62          9.11        31.35 o
   0   2  15       1655.53       1072.25       108.60 o
   1   2  15        273.06        259.21        35.44 o
   2   2  15        457.54        490.07        40.52 o
   3   2  15         61.43         73.18        30.69 o
   4   2  15        840.99        922.33        64.61 o
   5   2  15        351.17        344.56        39.97 o
   6   2  15        540.85        577.76        54.63 o
   7   2  15        241.76        267.69        58.41 o
   0   3  15        816.37        626.25        91.91 o
   1   3  15        895.49        826.57        61.15 o
   2   3  15       2334.84       2255.10       370.59 o
   3   3  15        255.50        235.31        59.12 o
   4   3  15         23.16        -33.48        49.54 o
   5   3  15        394.98        350.40        35.18 o
   6   3  15          0.86         34.22        28.81 o
   7   3  15         92.26        189.02        64.72 o
   0   4  15        181.65        136.54        51.09 o
   2   4  15       6911.16       7403.73       886.18 o
   3   4  15        440.19        460.81        48.38 o
   4   4  15         52.01         35.56        31.73 o
   5   4  15       1122.40       1155.30        82.01 o
   6   4  15       2223.58       2096.54       100.70 o
   7   4  15        140.00        215.77        52.49 o
   1   5  15       1309.75       1238.13        70.02 o
   2   5  15       2027.57       2093.22       221.35 o
   3   5  15        828.95        847.03       152.78 o
   4   5  15        229.82        257.97        58.57 o
   5   5  15        792.21        735.91        65.77 o
   6   5  15       3216.10       3101.01       148.92 o
   7   5  15       1310.93       1228.43        77.13 o
   1   6  15        279.33         99.84        90.83 o
   2   6  15         46.84         70.33        42.23 o
   3   6  15        543.54        641.38        56.69 o
   4   6  15        383.71        476.68       220.89 o
   5   6  15       1049.15       1098.19        79.51 o
   6   6  15        722.76        690.01        98.99 o
   7   6  15        971.59        952.88        76.28 o
   2   7  15       1756.93       1525.82       114.93 o
   3   7  15          3.82        157.29        93.51 o
   4   7  15        766.81        762.48       175.92 o
   5   7  15         89.27         37.57        79.59 o
   6   7  15        159.26        163.98        98.67 o
   4   8  15        272.23        233.05        88.84 o
   5   8  15          8.82        112.00        80.05 o
   3   3  16        774.90        745.95        72.94 o
   4   3  16       2533.28       2345.69       150.14 o
   5   3  16       1127.18       1142.88       100.95 o
   3   4  16        554.82        557.36        56.95 o
   4   4  16        333.92        343.13        50.69 o
   5   4  16        805.70        665.15        56.62 o
   3   5  16        156.05        134.60        80.41 o
   4   5  16        361.90        217.80        59.83 o
   5   5  16        271.86        184.68        57.93 o
                                                
